# Supplementary material for: Proteomic Profiling of Cerebrospinal Fluid and Its Extracellular Vesicles from Extraventricular Drainage in Pediatric Pilocytic Astrocytoma, towards Precision Oncology
Source: Cancers (Basel). 2024 Mar 20;16(6):1223. doi: 10.3390/cancers16061223 (PMC10969024; doi:10.3390/cancers16061223)
Supplement: Supplementary file 1 [file cancers-16-01223-s001.zip]

Archive with 11 entries (11 files):
- Figure S1.jpg
- Figure S10.jpg
- Figure S2.jpg
- Figure S3.jpg
- Figure S4.jpg
- Figure S5.jpg
- Figure S6.jpg
- Figure S7.jpg
- Figure S8.jpg
- Figure S9.jpg
- Supplementary Tables S1-S5.xlsx
