# Supplementary material for: Proteomic Profiling of Cerebrospinal Fluid and Its Extracellular Vesicles from Extraventricular Drainage in Pediatric Pilocytic Astrocytoma, towards Precision Oncology
Source: Cancers (Basel). 2024 Mar 20;16(6):1223. doi: 10.3390/cancers16061223 (PMC10969024; doi:10.3390/cancers16061223)
Supplement: Supplementary file 1 [file cancers-16-01223-s001.zip › Supplementary Tables S1-S5.xlsx]

## Sheet: Table S1
Table S1. List of all identified proteins in the cerebrospinal fluid (CSF) of SEVstraventricular drainage (EVD) in congenital hydrocephalus (CH), pilocytic astrocytoma (PA), and medulloblastoma (MB) patients for unprocessed total (Tot), SEVsosome (SEVs), and microvesicle (LEVs) fraction.
Protein IDs	Majority protein IDs	Protein names	Gene names	Tot CH	Tot PA	Tot MB	SEVs CH	SEVs PA	SEVs MB	LEVs CH	LEVs PA	LEVs MB
P35237;A0A2R8YD12;A0A024QZX5;A0A087X1N8;A0A2R8Y6A7;C9JTJ8;C9JVA8	P35237;A0A2R8YD12;A0A024QZX5;A0A087X1N8;A0A2R8Y6A7	Serpin B6	SERPINB6	+	+	+			+	+	+	+
Q9H4M9;A0A024R571;C9JC03;C9J2Z4;C9JDQ8;C9JIJ3;C9IZH1;Q9NZN4	Q9H4M9;A0A024R571;C9JC03;C9J2Z4	EH domain-containing protein 1	EHD1				+	+	+	+	+	+
A0A024R6N5;A0A0G2JRN3;G3V544;G3V5R8;G3V387;P20848	A0A024R6N5;A0A0G2JRN3			+	+	+	+	+	+	+	+	+
P25787;A0A024RA52;A0A7I2V2H3;A0A7I2YQP7;C9JCK5;H3BT36	P25787;A0A024RA52;A0A7I2V2H3	Proteasome subunit alpha type-2;Proteasome subunit alpha type	PSMA2	+	+	+		+	+	+	+	+
Q8NB49;H7C0E8;A0A067XG54;A0A804HIW2;Q8NB49-2;Q8NB49-3;Q8NB49-4	Q8NB49;H7C0E8;A0A067XG54;A0A804HIW2;Q8NB49-2;Q8NB49-3;Q8NB49-4	Phospholipid-transporting ATPase IG;Phospholipid-transporting ATPase	ATP11C							+
P11532;A0A5H1ZRP8;A0A075B6G3;P11532-4;P11532-11;H0Y304;A0A087WV90;P11532-3;P11532-2;H0Y864;A0A804HL39;A0A804HIY5;A0A804HKZ5;Q4G0X0	P11532;A0A5H1ZRP8;A0A075B6G3;P11532-4;P11532-11;H0Y304;A0A087WV90;P11532-3;P11532-2	Dystrophin	DMD				+				+
A0A075B6H9	A0A075B6H9		IGLV4-69	+	+	+	+	+	+	+	+	+
A0A075B6I0	A0A075B6I0		IGLV8-61	+	+	+	+	+	+	+	+	+
A0A075B6I1	A0A075B6I1		IGLV4-60	+
A0A075B6I4	A0A075B6I4		IGLV10-54	+		+
A0A075B6J9	A0A075B6J9		IGLV2-18	+	+	+	+
A0A075B6K4	A0A075B6K4		IGLV3-10	+	+	+	+		+		+
A0A075B6K5;A0A075B6K2	A0A075B6K5		IGLV3-9	+	+	+	+		+	+	+
A0A075B6P5;P01615;P01614;A0A087WW87	A0A075B6P5;P01615;P01614;A0A087WW87	Ig kappa chain V-II region FR;Ig kappa chain V-II region Cum	IGKV2D-28;IGKV2-40	+	+	+
A0A075B6R2;A0A087WW49;A0A075B7B6	A0A075B6R2;A0A087WW49		IGHV4-4	+	+	+	+			+		+
A0A0C4DH68;A0A075B6R9	A0A0C4DH68;A0A075B6R9		IGKV2-24;IGKV2D-24	+	+	+	+	+	+			+
A0A075B6S2;A2NJV5;A0A0A0MRZ7	A0A075B6S2;A2NJV5		IGKV2D-29;IGKV A18	+	+	+	+	+	+	+	+	+
A0A075B6S5	A0A075B6S5		IGKV1-27	+	+	+	+
P0DSN7;A0A075B6S9	P0DSN7;A0A075B6S9		IGKV1D-37	+			+			+
P58107;A0A075B730	P58107;A0A075B730	Epiplakin	EPPK1		+		+	+
O94911;A0A075B774;A0A0A0MSU4;O94911-1	O94911;A0A075B774;A0A0A0MSU4;O94911-1	ATP-binding cassette sub-family A member 8	ABCA8						+
O75044;A0A075B7B5;B7ZM87;P0DJJ0;P0DMP2;A0A286YEY3;Q7Z6B7;A0A087WW56;A0A075B743;Q5VZB4;G5EA48;Q7Z6B7-2	O75044;A0A075B7B5;B7ZM87;P0DJJ0;P0DMP2;A0A286YEY3	SLIT-ROBO Rho GTPase-activating protein 2;SLIT-ROBO Rho GTPase-activating protein 2C;SLIT-ROBO Rho GTPase-activating protein 2B	SRGAP2;SRGAP2C;SRGAP2B						+		+	+
A0A075B7B8	A0A075B7B8		IGHV3OR16-12	+	+	+
A0A075B7D0	A0A075B7D0		IGHV1OR15-1	+	+	+	+			+	+
A0A075B7D4	A0A075B7D4		IGKV1OR2-108	+	+	+
A0A075B7D8	A0A075B7D8		IGHV3OR15-7	+	+
P19237;A0A087WT47;G3V489;G3V4F8;G3V3L5	P19237;A0A087WT47;G3V489;G3V4F8;G3V3L5	Troponin I, slow skeletal muscle	TNNI1			+			+
Q9H0W9;A0A087WT99;Q9H0W9-4;Q9H0W9-3;Q9H0W9-2;E9PJU8;E9PPB5;E9PQS1;A0A1W2PRB8	Q9H0W9;A0A087WT99;Q9H0W9-4;Q9H0W9-3;Q9H0W9-2;E9PJU8	Ester hydrolase C11orf54	C11orf54				+		+	+	+	+
Q8TCU4;A0A804HJ69;A0A804HKP4;A0A804HIB7;A0A804HKC0;A0A087WV20;A0A804HJW3;A0A804HL70;A0A804HJA5;A0A087WTU9;Q8TCU4-3;Q8TCU4-2;A0A494C1N9	Q8TCU4;A0A804HJ69;A0A804HKP4;A0A804HIB7;A0A804HKC0;A0A087WV20;A0A804HJW3;A0A804HL70;A0A804HJA5;A0A087WTU9;Q8TCU4-3;Q8TCU4-2;A0A494C1N9	Alstrom syndrome protein 1	ALMS1	+	+
P21926;A6NNI4;A0A2R8Y478;A0A7I2V3T0;A0A7I2V3T7;G8JLH6;A0A087WU13;F5GXT1	P21926;A6NNI4;A0A2R8Y478;A0A7I2V3T0;A0A7I2V3T7;G8JLH6;A0A087WU13;F5GXT1	CD9 antigen;Tetraspanin	CD9	+			+	+	+	+	+	+
P02724;P02724-3;A0A087WU29;A0A0C4DFT7;P02724-2;Q13030;E7EQF3;E9PD10;K9JIK7;E9PH25;REV__J3QSD7;REV__Q9NYV4-3;REV__Q9NYV4-2;REV__Q9NYV4	P02724;P02724-3;A0A087WU29;A0A0C4DFT7;P02724-2;Q13030;E7EQF3;E9PD10;K9JIK7;E9PH25	Glycophorin-A	GYPA;GPErik		+		+	+	+	+	+	+
P22626;P22626-2;A0A7I2V4S4;A0A087WUI2;A0A7I2V4N1;A0A7I2V3P1;A0A7I2V4I6;A0A7I2V3P7;A0A7I2V323;A0A7I2V4N0;A0A7I2YQN4;A0A024RA28	P22626;P22626-2;A0A7I2V4S4;A0A087WUI2;A0A7I2V4N1;A0A7I2V3P1;A0A7I2V4I6;A0A7I2V3P7;A0A7I2V323;A0A7I2V4N0;A0A7I2YQN4;A0A024RA28	Heterogeneous nuclear ribonucleoproteins A2/B1	HNRNPA2B1;HNRPA2B1		+	+			+	+	+	+
O60841;A0A087WUT6	O60841;A0A087WUT6	Eukaryotic translation initiation factor 5B	EIF5B								+	+
Q99417;A0A087WV05;A0A0D9SEI7	Q99417;A0A087WV05	C-Myc-binding protein	MYCBP								+
A0A0A0MR14;A0A0A0MRF2;A0A087X1R2;A0A087WV17;Q8IYS5-2;A0A0G2JMM7;Q8IYS5-6;Q8IYS5-3;Q8IYS5-4;Q8IYS5-5;Q8IYS5;Q8IYS5-7	A0A0A0MR14;A0A0A0MRF2;A0A087X1R2;A0A087WV17;Q8IYS5-2;A0A0G2JMM7;Q8IYS5-6;Q8IYS5-3;Q8IYS5-4;Q8IYS5-5;Q8IYS5;Q8IYS5-7	Osteoclast-associated immunoglobulin-like receptor	OSCAR	+	+	+
P02810;A0A087WYF5;A0A0A0MT31;A0A087WYT0;A0A087WV42;A0A087WZY1	P02810;A0A087WYF5;A0A0A0MT31;A0A087WYT0;A0A087WV42;A0A087WZY1	Salivary acidic proline-rich phosphoprotein 1/2;Salivary acidic proline-rich phosphoprotein 1/2;Salivary acidic proline-rich phosphoprotein 3/4;Peptide P-C	PRH1		+	+
Q9UBQ5;B4DQ48;K7EK53;K7EQM4;A0A087WVB9;Q9UBQ5-2	Q9UBQ5;B4DQ48;K7EK53;K7EQM4;A0A087WVB9;Q9UBQ5-2	Eukaryotic translation initiation factor 3 subunit K	EIF3K				+		+	+	+	+
Q13043;A0A8V8TLK1;A0A087WVN8;Q13043-2;Q13188;Q13188-2;F5H5B4	Q13043;A0A8V8TLK1;A0A087WVN8;Q13043-2;Q13188;Q13188-2	Serine/threonine-protein kinase 4;Serine/threonine-protein kinase 4 37kDa subunit;Serine/threonine-protein kinase 4 18kDa subunit;Serine/threonine-protein kinase 3;Serine/threonine-protein kinase 3 36kDa subunit;Serine/threonine-protein kinase 3 20kDa subunit	STK4;STK3								+
Q00610;A0A8V8TQ14;A0A087WVQ6;Q00610-2;A0A8V8TR47;A0A8V8TRF0;K7EJJ5;A0A8V8TQK1;A0A8V8TRE8;A0A8V8TQK3;A0A8V8TQ18;J3KRF5;J3KS13;P53675;P53675-2;A0A087WX41;A0A8V8TQK7;A0A087WXH4;A0A087WV74;J3QL20;F5H5N6	Q00610;A0A8V8TQ14;A0A087WVQ6;Q00610-2;A0A8V8TR47;A0A8V8TRF0;K7EJJ5;A0A8V8TQK1;A0A8V8TRE8;A0A8V8TQK3;A0A8V8TQ18	Clathrin heavy chain 1;Clathrin heavy chain	CLTC				+	+	+	+	+	+
P68104;A0A7I2V659;A0A087WVQ9;Q5VTE0;A0A7I2V5N4;A0A7I2V3H3;A0A087WV01;A6PW80;Q5JR01;A0A6Q8PFK6	P68104;A0A7I2V659;A0A087WVQ9;Q5VTE0;A0A7I2V5N4;A0A7I2V3H3;A0A087WV01	Elongation factor 1-alpha 1;Putative elongation factor 1-alpha-like 3;Elongation factor 1-alpha	EEF1A1;EEF1A1P5	+	+	+	+	+	+	+	+	+
P20292;A0A087WW23	P20292;A0A087WW23	Arachidonate 5-lipoxygenase-activating protein	ALOX5AP						+	+	+	+
Q9BR76;A0A087WW53;F5H390;F5H0D2	Q9BR76;A0A087WW53;F5H390	Coronin-1B;Coronin	CORO1B				+			+
Q99460;Q99460-2;A0A087WW66;A0A7I2V2K8;A0A7I2V523;A0A7I2V5C8;A0A7I2V262;A0A7I2YQY1;A0A7P0MW50;A0A7I2V641;A0A7I2V479;A0A7I2V4X0;A0A7I2YQI9;A0A7I2V491;A0A7I2V4A5;C9J9M4;H7BZR6	Q99460;Q99460-2;A0A087WW66;A0A7I2V2K8;A0A7I2V523;A0A7I2V5C8;A0A7I2V262;A0A7I2YQY1;A0A7P0MW50;A0A7I2V641;A0A7I2V479;A0A7I2V4X0;A0A7I2YQI9;A0A7I2V491	26S proteasome non-ATPase regulatory subunit 1	PSMD1					+	+	+	+	+
Q15334;A0A087WW77	Q15334;A0A087WW77	Lethal(2) giant larvae protein homolog 1	LLGL1						+	+		+
Q4V328;A0A994J4U4;A0A994J6P1;A0A087WXA6;A0A994J489;A0A994J4J8;A0A994J7A3;A0A994J4B5;A0A994J472;A0A994J6V9;A0A994J799;A0A994J484;A0A994J7B3;A0A994J6U6;A0A994J720;A0A994J4V2;A0A994J488;A0A994J783;A0A994J4F7;Q4V328-4;A0A994J724;A0A994J4A2;A0A994J436;A0A087WW92;A0A994J745;A0A994J4V9;A0A994J4N3;A0A994J4H0;A0A994J3Y7;A0A994J4H5;A0A994J4M4;A0A994J463;A0A087WT45;A0A994J772;A0A994J7N3;A0A994J446;A0A087WWF…	Q4V328;A0A994J4U4;A0A994J6P1;A0A087WXA6;A0A994J489;A0A994J4J8;A0A994J7A3;A0A994J4B5;A0A994J472;A0A994J6V9;A0A994J799;A0A994J484;A0A994J7B3;A0A994J6U6;A0A994J720;A0A994J4V2;A0A994J488;A0A994J783;A0A994J4F7;Q4V328-4;A0A994J724;A0A994J4A2;A0A994J436;A0A087WW92;A0A994J745;A0A994J4V9;A0A994J4N3;A0A994J4H0;A0A994J3Y7;A0A994J4H5;A0A994J4M4;A0A994J463;A0A087WT45;A0A994J772;A0A994J7N3;A0A994J446;A0A087WWF…	GRIP1-associated protein 1	GRIPAP1	+	+	+	+	+	+	+	+	+
Q9NPD7;A0A087WWT2	Q9NPD7;A0A087WWT2	Neuritin	NRN1								+
Q13148;K7EJM5;A0A087WX29;A0A0A0N0M3;K7EN94;B1AKP7;G3V162;A0A087X260;A0A087WYY0;K7EJ99;A0A0A0MSV7;A0A087WXQ5;A0A087WV68	Q13148;K7EJM5;A0A087WX29;A0A0A0N0M3;K7EN94;B1AKP7;G3V162;A0A087X260;A0A087WYY0;K7EJ99;A0A0A0MSV7;A0A087WXQ5;A0A087WV68	TAR DNA-binding protein 43	TARDBP;TDP43						+			+
O15126;A0A087WXB0;A0A087WTX8;A0A087WZA6;A0A087WU14;O15126-2	O15126;A0A087WXB0;A0A087WTX8;A0A087WZA6;A0A087WU14;O15126-2	Secretory carrier-associated membrane protein 1	SCAMP1						+	+	+	+
Q6UXH9;Q6UXH9-2;E9PQ70;A0A087WXE9;Q6UXH9-3	Q6UXH9;Q6UXH9-2;E9PQ70;A0A087WXE9;Q6UXH9-3	Inactive serine protease PAMR1	PAMR1	+			+
Q9Y6R7;A0A087WXI2	Q9Y6R7;A0A087WXI2	IgGFc-binding protein	FCGBP	+	+	+	+	+	+	+	+	+
P18621;A0A087WXM6;J3QQT2;J3QLC8;J3KRX5;A0A0A0MRF8;A0A0A6YYL6;P18621-2;P18621-3;J3KRB3;A0A087WWH0;J3QS96;A0A087WY81	P18621;A0A087WXM6;J3QQT2;J3QLC8;J3KRX5;A0A0A0MRF8;A0A0A6YYL6;P18621-2;P18621-3;J3KRB3;A0A087WWH0;J3QS96	60S ribosomal protein L17	RPL17;RPL17-C18orf32						+	+	+	+
Q9NP79;A0A087WY55;Q5TGM0;Q9NP79-2	Q9NP79;A0A087WY55	Vacuolar protein sorting-associated protein VTA1 homolog	VTA1						+		+	+
Q96CW1;Q96CW1-2;C9JTK4;A0A087WY71;C9JGT8;C9JPV8;E9PFW3;A0A8I5KWD3;H7C4C3;A0A8I5QJU5;C9JJ47;C9JJD3;A0A8I5KT55;A0A8I5KTP2	Q96CW1;Q96CW1-2;C9JTK4;A0A087WY71;C9JGT8;C9JPV8;E9PFW3;A0A8I5KWD3;H7C4C3;A0A8I5QJU5;C9JJ47;C9JJD3;A0A8I5KT55	AP-2 complex subunit mu	AP2M1				+		+	+	+	+
P61077;P61077-3;P61077-2;A0A087WY85;D6RFM0;D6RAW0;P62837-2;H9KV45;P62837;D6RA11;D6RAH7;D6R980;D6RIZ3;D6R9F6;A0A087WW00;D6R933;D6RGD0;Q9Y2X8;P51668;C9J9H9	P61077;P61077-3;P61077-2;A0A087WY85;D6RFM0;D6RAW0;P62837-2;H9KV45;P62837;D6RA11;D6RAH7	Ubiquitin-conjugating enzyme E2 D3;Ubiquitin-conjugating enzyme E2 D2	UBE2D3;UBE2D2					+	+	+	+	+
Q9UJZ1;F2Z2I8;A0A087WYB4;Q9UJZ1-2	Q9UJZ1;F2Z2I8;A0A087WYB4;Q9UJZ1-2	Stomatin-like protein 2, mitochondrial	STOML2							+		+
A0A087WYF1;A0A8I5KQG5;A0A8I5KYA2	A0A087WYF1		LAMA2	+	+	+	+	+	+
Q53GG5;Q53GG5-2;Q53GG5-3;A0A087WYF8;D6RAF1;A0A2R8Y6L7;A0A2U3TZH4	Q53GG5;Q53GG5-2;Q53GG5-3;A0A087WYF8;D6RAF1;A0A2R8Y6L7;A0A2U3TZH4	PDZ and LIM domain protein 3	PDLIM3			+			+
A0A087WYL5;Q6UXD5-6;Q6UXD5-3;Q6UXD5-5;Q6UXD5;Q6UXD5-2;H3BN26;Q6UXD5-4	A0A087WYL5;Q6UXD5-6;Q6UXD5-3;Q6UXD5-5;Q6UXD5;Q6UXD5-2;H3BN26;Q6UXD5-4	Seizure 6-like protein 2	SEZ6L2	+	+	+
Q15185;A0A087WYT3;Q15185-4;B4DDC6;Q15185-3;Q15185-2	Q15185;A0A087WYT3;Q15185-4;B4DDC6;Q15185-3	Prostaglandin E synthase 3	PTGES3				+		+	+	+	+
O94813;A0A087WYV5;X6R3P0;O94813-3;O94813-2;H0Y968;E9PCX4	O94813;A0A087WYV5;X6R3P0;O94813-3;O94813-2	Slit homolog 2 protein;Slit homolog 2 protein N-product;Slit homolog 2 protein C-product	SLIT2				+				+
O43657;A0A087WYV6;A0A087WZU5	O43657;A0A087WYV6;A0A087WZU5	Tetraspanin-6	TSPAN6					+	+
Q92499;A0A087X2G1;A0A087WZ71;A0A7I2V430;A0A7I2V2M5;A0A7I2V4F0;Q92499-3;A0A7I2YQ77;Q92499-2;A0A7I2V4J3;A0A7I2V5X8;A0A7I2V421	Q92499;A0A087X2G1;A0A087WZ71;A0A7I2V430;A0A7I2V2M5;A0A7I2V4F0;Q92499-3;A0A7I2YQ77;Q92499-2;A0A7I2V4J3	ATP-dependent RNA helicase DDX1	DDX1						+	+	+	+
Q9H115;A0A087WZQ7;Q9H115-3;Q9H115-2	Q9H115;A0A087WZQ7;Q9H115-3;Q9H115-2	Beta-soluble NSF attachment protein	NAPB									+
Q14031;F5H3Q5;A0A087WZY5;A8MXH5;Q14031-2	Q14031;F5H3Q5;A0A087WZY5;A8MXH5;Q14031-2	Collagen alpha-6(IV) chain	COL4A6				+		+
Q9Y496;J3KPF9;A0A087X011;E9PES4;H7C2F6;C9J9X2	Q9Y496;J3KPF9;A0A087X011;E9PES4	Kinesin-like protein KIF3A;Kinesin-like protein	KIF3A				+		+	+	+	+
Q9Y4L1;K7EQK2;A0A494C039;A0A087X054;A0A8Q3SHG4;E9PJ21;A0A0G2JRS0;A0A087WWI4;J3QLE9;J3QQH7;Q9Y4L1-2;J3KTF1;J3QL06;A0A0G2JRT9;A0A8Q3SHP7;A0A0G2JRG7;Q9BST8	Q9Y4L1;K7EQK2;A0A494C039;A0A087X054;A0A8Q3SHG4;E9PJ21;A0A0G2JRS0;A0A087WWI4;J3QLE9;J3QQH7;Q9Y4L1-2	Hypoxia up-regulated protein 1	HYOU1	+	+	+			+	+	+	+
P09668;A0A7I2V3E8;A0A7I2V4X5;A0A087X0D5;A0A7I2V2L7;A0A7I2YQ92;E9PKT6;A0A7I2V3T9;A0A7I2YQH4;A0A7I2V314;A0A7I2YQX6;A0A7I2V439;A0A7I2V2E4;A0A3B3IRM7;A0A7I2V673;A0A7I2YQL6;A0A7I2YQE6;A0A7I2V4H2	P09668;A0A7I2V3E8;A0A7I2V4X5;A0A087X0D5;A0A7I2V2L7;A0A7I2YQ92;E9PKT6;A0A7I2V3T9;A0A7I2YQH4;A0A7I2V314;A0A7I2YQX6;A0A7I2V439;A0A7I2V2E4;A0A3B3IRM7;A0A7I2V673;A0A7I2YQL6;A0A7I2YQE6	Pro-cathepsin H;Cathepsin H mini chain;Cathepsin H;Cathepsin H heavy chain;Cathepsin H light chain	CTSH	+	+	+	+	+		+	+	+
Q9NZK5;A0A087X0I3;B4E3Q4;A0A8Q3WM36;A0A8Q3WMB0;A0A8Q3SIK1;A0A8Q3WL39;Q9NZK5-2;A0A8Q3WL33;A0A3B3IRR5;A0A3B3IT96;A0A8Q3SIG4	Q9NZK5;A0A087X0I3;B4E3Q4;A0A8Q3WM36;A0A8Q3WMB0;A0A8Q3SIK1;A0A8Q3WL39;Q9NZK5-2;A0A8Q3WL33	Adenosine deaminase CECR1	CECR1	+
Q9P0L2;A0A7I2YQC1;A0A7I2V550;B4DIB3;A0A087X0I6;Q9P0L2-2;Q9P0L2-3	Q9P0L2;A0A7I2YQC1;A0A7I2V550;B4DIB3;A0A087X0I6;Q9P0L2-2;Q9P0L2-3	Serine/threonine-protein kinase MARK1	MARK1	+	+	+
P39059;A0A087X0K0	P39059;A0A087X0K0	Collagen alpha-1(XV) chain;Restin;Restin-2;Restin-3;Restin-4	COL15A1	+			+	+	+	+		+
P52272;P52272-2;A0A087X0X3;M0R019;M0R2T0;M0QYQ7;M0R0Y6;M0R0N3;M0QY96;M0R2I7;M0QZM1	P52272;P52272-2;A0A087X0X3;M0R019;M0R2T0;M0QYQ7	Heterogeneous nuclear ribonucleoprotein M	HNRNPM						+		+	+
Q16718;A0A7I2V2W4;A0A087X1G1;A0A7I2V3L8;Q16718-2;A0A024R772;F8WAS3;A0A087WXR5;C9IZN5;H7BYD0	Q16718;A0A7I2V2W4;A0A087X1G1;A0A7I2V3L8;Q16718-2;A0A024R772;F8WAS3;A0A087WXR5;C9IZN5;H7BYD0	NADH dehydrogenase [ubiquinone] 1 alpha subcomplex subunit 5	NDUFA5							+	+	+
Q9UN70;A0A087X1P2;Q9UN70-2	Q9UN70;A0A087X1P2;Q9UN70-2	Protocadherin gamma-C3	PCDHGC3	+
Q9BY67;A0A087X1W8;A0A0A0MTJ8;X5DQS5;Q9BY67-5;Q9BY67-4;Q9BY67-3;A0A087X0T8;Q9BY67-2;F5H125;F5H8J9;H0YG94;F5H0H5	Q9BY67;A0A087X1W8;A0A0A0MTJ8;X5DQS5;Q9BY67-5;Q9BY67-4;Q9BY67-3;A0A087X0T8;Q9BY67-2	Cell adhesion molecule 1	CADM1	+	+	+			+	+	+	+
Q9UL46;A0A087X1Z3;H0YM70;H0YKU2	Q9UL46;A0A087X1Z3;H0YM70	Proteasome activator complex subunit 2	PSME2	+		+	+	+	+	+	+	+
P63010;A0A087X253;P63010-3;P63010-2;A0A087WYD1;A0A087WU93;A0A087WZQ6	P63010;A0A087X253;P63010-3;P63010-2;A0A087WYD1;A0A087WU93;A0A087WZQ6	AP-2 complex subunit beta	AP2B1	+	+	+	+	+	+	+	+	+
Q99439;K7ES69;A0A087X271;H3BVI6;B4DDF4;B4DUT8;Q99439-2;A0A087WV51;H3BQH0;A0A087X1X5	Q99439;K7ES69;A0A087X271;H3BVI6;B4DDF4;B4DUT8;Q99439-2;A0A087WV51;H3BQH0;A0A087X1X5	Calponin-2;Calponin	CNN2							+	+
P23219;A0A087X296;P23219-4;P23219-3;P23219-2;P23219-6;P23219-5;A0A2R8YDM0;X6RJD6	P23219;A0A087X296;P23219-4;P23219-3;P23219-2;P23219-6;P23219-5;A0A2R8YDM0	Prostaglandin G/H synthase 1	PTGS1								+	+
O60245;A0A8Q3SIA5;A0A8Q3SI92;A0A8Q3SI47;A0A8V8TM73;A0A8Q3SI70;A0A087X2C4;O60245-2	O60245;A0A8Q3SIA5;A0A8Q3SI92;A0A8Q3SI47;A0A8V8TM73;A0A8Q3SI70;A0A087X2C4;O60245-2	Protocadherin-7	PCDH7	+	+	+
P62333;A0A087X2I1;H0YJC0;H0YJS8;H0YJX2;H0YJE9;H0YJT1	P62333;A0A087X2I1;H0YJC0	26S protease regulatory subunit 10B	PSMC6					+	+	+	+	+
P30566;A0A7P0Z472;A0A7P0T9A7;A0A096LNY6;A0A1B0GTJ7;A0A1B0GWJ0;A0A0A6YY92;A0A7P0T8E4;P30566-2;A0A1B0GTG9;A0A1B0GWF8;A0A096LNY5;A0A096LP92;A0A096LPA2;A0A096LNY4;A0A096LP72;B4DEP1;A0A096LP76;A0A096LNT0;A0A1W2PRX2;V9GY96	P30566;A0A7P0Z472;A0A7P0T9A7;A0A096LNY6;A0A1B0GTJ7;A0A1B0GWJ0;A0A0A6YY92;A0A7P0T8E4;P30566-2;A0A1B0GTG9;A0A1B0GWF8;A0A096LNY5;A0A096LP92	Adenylosuccinate lyase	ADSL				+	+	+	+	+	+
P05161;A0A096LNZ9;A0A096LPJ4	P05161;A0A096LNZ9;A0A096LPJ4	Ubiquitin-like protein ISG15	ISG15					+	+	+	+	+
A0A096LPE2;P35542;A0A3B3ISW8;E9PR14;G3V1D9;P0DJI9-2	A0A096LPE2;P35542	Serum amyloid A-4 protein	SAA2-SAA4;SAA4	+	+	+	+	+	+	+	+	+
Q53H96;A0A0A0MQS1;Q53H96-2;B5MD87;F8WEI0	Q53H96;A0A0A0MQS1;Q53H96-2;B5MD87	Pyrroline-5-carboxylate reductase 3;Pyrroline-5-carboxylate reductase	PYCRL				+	+		+	+	+
Q16363;A0A0A0MTC7;A0A0A0MQS9;Q16363-2;A0A494C139;H0Y351;H0YAQ5;H0YAP9;A0A494C1K8;E5RFQ2	Q16363;A0A0A0MTC7;A0A0A0MQS9;Q16363-2	Laminin subunit alpha-4	LAMA4	+			+	+	+			+
Q9H2E6;A0A0A0MQU6;Q9H2E6-2	Q9H2E6;A0A0A0MQU6;Q9H2E6-2	Semaphorin-6A	SEMA6A	+	+
P45880;A0A0A0MR02;P45880-2;P45880-1;Q5JSD2;Q5JSD1;A2A3S1	P45880;A0A0A0MR02;P45880-2;P45880-1;Q5JSD2;Q5JSD1	Voltage-dependent anion-selective channel protein 2	VDAC2				+	+	+	+	+	+
O15258;Q5T093;Q5T092;A0A0A0MR06;Q5T091	O15258;Q5T093;Q5T092;A0A0A0MR06;Q5T091	Protein RER1	RER1									+
P21802;P21802-2;A0A0A0MR25;P21802-5;P21802-6;P21802-16;P21802-8;P21802-19;P21802-14;P21802-15;A0A5S6RJB7;A0A804HIH8;P21802-17;P21802-3;P21802-18;P21802-23;A0A087WY21;P21802-20;A0A804HI76;S4R381;H7BXU9;D2CGD1;P21802-21	P21802;P21802-2;A0A0A0MR25;P21802-5;P21802-6;P21802-16;P21802-8;P21802-19;P21802-14;P21802-15;A0A5S6RJB7;A0A804HIH8;P21802-17;P21802-3;P21802-18;P21802-23;A0A087WY21	Fibroblast growth factor receptor 2;Fibroblast growth factor receptor	FGFR2	+	+	+
A0A0U1RQC5;A0A0A0MR89;Q9Y4C0-4;Q9Y4C0;A0A0U1RRJ0;Q9Y4C0-3;A0A7I2YQT0;A0A0C4DGK4;A0A7I2V2B1;Q9HDB5-3;Q9HDB5-4;Q9HDB5-2;Q9HDB5;H0YJL2;G3V4R9;G3V247	A0A0U1RQC5;A0A0A0MR89;Q9Y4C0-4;Q9Y4C0;A0A0U1RRJ0;Q9Y4C0-3	Neurexin-3	NRXN3	+	+	+			+	+	+	+
Q9Y2J2;Q9Y2J2-2;A0A0A0MRA8;Q9Y2J2-4;A8K968;Q9Y2J2-3;A0A0A0MSA4;A0A1B0GTF8;A0A0J9YY18;A0A0J9YW31;J3KT37;J3QS55;A0A0J9YW26;A0A0J9YWE1;A0A0J9YWS4;J3KS70;J3QR33;J3QKK4;J3KRD1;J3QKY2;A0A0J9YWN0;J3QRQ6	Q9Y2J2;Q9Y2J2-2;A0A0A0MRA8;Q9Y2J2-4;A8K968;Q9Y2J2-3;A0A0A0MSA4;A0A1B0GTF8	Band 4.1-like protein 3;Band 4.1-like protein 3, N-terminally processed	EPB41L3	+		+			+	+	+	+
Q9ULH1;A0A0A0MRE5;Q9ULH1-2;E5RHD7	Q9ULH1;A0A0A0MRE5;Q9ULH1-2;E5RHD7	Arf-GAP with SH3 domain, ANK repeat and PH domain-containing protein 1	ASAP1						+	+	+	+
Q8IXJ6;Q8IXJ6-2;A0A0A0MRF5;E7EWX6;Q8IXJ6-4;Q8IXJ6-3;F8WCF4;C9JZQ0;B5MCS1;C9JR33;C9J3U7;Q8IXJ6-5;F8WF57	Q8IXJ6;Q8IXJ6-2;A0A0A0MRF5;E7EWX6;Q8IXJ6-4;Q8IXJ6-3;F8WCF4;C9JZQ0;B5MCS1;C9JR33;C9J3U7;Q8IXJ6-5	NAD-dependent protein deacetylase sirtuin-2	SIRT2						+		+	+
Q9UNH7;G3V5X9;A0A0A0MRI2;Q9UNH7-2	Q9UNH7;G3V5X9;A0A0A0MRI2;Q9UNH7-2	Sorting nexin-6;Sorting nexin-6, N-terminally processed	SNX6				+
P12259;A0A0A0MRJ7	P12259;A0A0A0MRJ7	Coagulation factor V;Coagulation factor V heavy chain;Coagulation factor V light chain	F5	+	+	+	+	+	+	+	+	+
Q14978;A0A0A0MRM9;Q14978-3;Q14978-2;S4R402;S4R341;S4R349;S4R3C2	Q14978;A0A0A0MRM9;Q14978-3;Q14978-2;S4R402;S4R341;S4R349;S4R3C2	Nucleolar and coiled-body phosphoprotein 1	NOLC1									+
Q9GZV1;A0A0A0MRN9;Q5T457;Q9GZV1-2	Q9GZV1;A0A0A0MRN9;Q5T457;Q9GZV1-2	Ankyrin repeat domain-containing protein 2	ANKRD2			+			+
Q8IZP0;Q8IZP0-3;Q8IZP0-2;B6VEX4;A0A0A0MRT6;Q8IZP0-10;Q8IZP0-8;Q8IZP0-7;Q8IZP0-4;Q8IZP0-5;Q8IZP0-6;Q8IZP0-9;Q8IZP0-12;Q8IZP0-11	Q8IZP0;Q8IZP0-3;Q8IZP0-2;B6VEX4;A0A0A0MRT6;Q8IZP0-10;Q8IZP0-8;Q8IZP0-7;Q8IZP0-4;Q8IZP0-5;Q8IZP0-6;Q8IZP0-9;Q8IZP0-12	Abl interactor 1	ABI1						+	+	+	+
Q8TBF2;A0A0A0MRV4;J3KPF5;A0A2P0CTB1;J3KPF6;A0A0G2JRR6;A0A0G2JSF1;A0A0A0MT35;A0A2P0CU24;Q8TBF2-7;A0A2P0CTH9;Q8TBF2-3;Q8TBF2-4;J3KRV9;J3QKK8;Q8TBF2-2;Q8TBF2-6	Q8TBF2;A0A0A0MRV4;J3KPF5;A0A2P0CTB1;J3KPF6;A0A0G2JRR6;A0A0G2JSF1;A0A0A0MT35;A0A2P0CU24;Q8TBF2-7;A0A2P0CTH9;Q8TBF2-3;Q8TBF2-4;J3KRV9;J3QKK8;Q8TBF2-2;Q8TBF2-6	Prostamide/prostaglandin F synthase	FAM213B						+	+	+
A0A0A0MRZ8;P04433	A0A0A0MRZ8;P04433	Ig kappa chain V-III region VG	IGKV3D-11	+	+	+	+	+	+	+	+	+
P01880;A0A0A0MS09;P01880-1	P01880;A0A0A0MS09;P01880-1	Ig delta chain C region	IGHD	+	+	+		+
A0A0A0MS15	A0A0A0MS15		IGHV3-49	+	+	+	+	+	+	+	+	+
Q8TCA0;A0A0A0MS58;X6RK58	Q8TCA0;A0A0A0MS58;X6RK58	Leucine-rich repeat-containing protein 20	LRRC20						+	+		+
P33527;A0A0A0MS99;A0A7I2V2E0;I3L4X2;P33527-8;P33527-6;P33527-7;P33527-5;P33527-4;P33527-2;P33527-3;P33527-9;A0A7I2V4C6	P33527;A0A0A0MS99;A0A7I2V2E0;I3L4X2;P33527-8;P33527-6;P33527-7;P33527-5;P33527-4;P33527-2;P33527-3;P33527-9;A0A7I2V4C6	Multidrug resistance-associated protein 1	ABCC1								+	+
P15151;A0A9L9PXN8;A0A9L9PY64;A0A9L9PXB8;A0A0A0MSA9;A0A0C4DG49;A0A9L9PX39;P15151-3;P15151-2;P15151-4	P15151;A0A9L9PXN8;A0A9L9PY64;A0A9L9PXB8;A0A0A0MSA9;A0A0C4DG49;A0A9L9PX39;P15151-3;P15151-2;P15151-4	Poliovirus receptor	PVR	+	+	+
O60266;A0A0A0MSC1;H7C1A6;C9JLX3;U3KQ91;C9JYB5;O60266-2	O60266;A0A0A0MSC1;H7C1A6;C9JLX3;U3KQ91	Adenylate cyclase type 3	ADCY3						+		+
P04085;A0A0A0MSC4;H7BYW6;P04085-2	P04085;A0A0A0MSC4;H7BYW6;P04085-2	Platelet-derived growth factor subunit A	PDGFA	+	+	+				+	+
Q16836;E9PF18;A0A0D9SFP2;A0A0A0MSE2;Q16836-2;Q16836-3;A0A1W2PQC2;A0A1W2PQV5;A0A804HJW7;A0A804HKJ2;A0A1W2PNM1;A0A1W2PRT2;A0A1W2PQ78;A0A804HLB5;A0A1W2PP40;A0A1W2PQ55;A0A804HJK7	Q16836;E9PF18;A0A0D9SFP2;A0A0A0MSE2;Q16836-2;Q16836-3;A0A1W2PQC2;A0A1W2PQV5;A0A804HJW7;A0A804HKJ2;A0A1W2PNM1;A0A1W2PRT2;A0A1W2PQ78;A0A804HLB5	Hydroxyacyl-coenzyme A dehydrogenase, mitochondrial	HADH								+	+
O00471;F8W9B8;A0A0A0MSI8	O00471;F8W9B8;A0A0A0MSI8	Exocyst complex component 5	EXOC5							+
Q96P48;Q96P48-1;A0A0A0MSJ2;E7EU13;Q96P48-5;Q96P48-7;Q96P48-2;Q96P48-4;Q96P48-3;F5GWN4;F8WBT0	Q96P48;Q96P48-1;A0A0A0MSJ2;E7EU13;Q96P48-5;Q96P48-7;Q96P48-2;Q96P48-4;Q96P48-3;F5GWN4;F8WBT0	Arf-GAP with Rho-GAP domain, ANK repeat and PH domain-containing protein 1	ARAP1								+
Q08345;Q08345-2;A0A0A0MSX3;A0A0G2JNZ7;Q08345-6;Q08345-5;E7ETI3;A0A0G2JIA2;E7EPN2;E7ERI6;H0Y717;E7EUP7;A0A0G2JIZ7;E7EQ30;Q08345-4;E7EPH4;A2ABL2;A2ABM8;E7ESR9;A0A140T972;D6RBU7;E7EVT1;A2ABL0;E7EX99;D6RB35;E7ERN0;A0A0G2JHK4;D6R9C4;D6RB82;A0A0G2JJA0;E7EQ23;E7EVW6;E7EUD5;E7ETX3;E7ES06;E7EN94;E7EXB0;E7ENJ2	Q08345;Q08345-2;A0A0A0MSX3;A0A0G2JNZ7;Q08345-6;Q08345-5;E7ETI3;A0A0G2JIA2;E7EPN2;E7ERI6;H0Y717;E7EUP7;A0A0G2JIZ7;E7EQ30;Q08345-4;E7EPH4;A2ABL2	Epithelial discoidin domain-containing receptor 1	DDR1	+	+	+
P41252;A0A804HIV9;A0A804HJ36;J3KR24;A0A804HHW9;A0A804HL54;A0A804HJN6;A0A0A0MSX9;A0A804HKU1;A0A804HK69	P41252;A0A804HIV9;A0A804HJ36;J3KR24;A0A804HHW9;A0A804HL54;A0A804HJN6;A0A0A0MSX9;A0A804HKU1;A0A804HK69	Isoleucine--tRNA ligase, cytoplasmic	IARS						+		+	+
A0A0G2JM57;A0A0G2JM84;Q8NHJ6-2;A0A0G2JQ20;A0A0A0MSZ8;A0A0G2JP84;A0A0G2JPC7;A0A0G2JNE9;A0A0G2JNA7;A0A0G2JQ10;A0A0G2JMH7;A0A0G2JPX5;A0A0G2JPU4;A0A0A0MS20;A0A0G2JP25;A0A8Q3SHR1;Q8NHJ6;A0A0G2JML1;A0A0G2JPI0;A0A0G2JM38;A0A0G2JM43;C9JST2;A0A0G2JPA9;A8MUE1;A0A0G2JNL1;Q8NHJ6-3	A0A0G2JM57;A0A0G2JM84;Q8NHJ6-2;A0A0G2JQ20;A0A0A0MSZ8;A0A0G2JP84;A0A0G2JPC7;A0A0G2JNE9;A0A0G2JNA7;A0A0G2JQ10;A0A0G2JMH7;A0A0G2JPX5;A0A0G2JPU4;A0A0A0MS20;A0A0G2JP25;A0A8Q3SHR1;Q8NHJ6;A0A0G2JML1;A0A0G2JPI0;A0A0G2JM38;A0A0G2JM43;C9JST2;A0A0G2JPA9;A8MUE1;A0A0G2JNL1;Q8NHJ6-3	Leukocyte immunoglobulin-like receptor subfamily B member 4	LILRB4	+
P38571;A0A0A0MT32;P38571-2;Q5T073	P38571;A0A0A0MT32;P38571-2;Q5T073	Lysosomal acid lipase/cholesteryl ester hydrolase	LIPA			+	+	+	+	+	+	+
A0A0A0MT66	A0A0A0MT66		CHGB							+
Q6UX73;Q6UX73-2;A0A0A0MT71	Q6UX73;Q6UX73-2;A0A0A0MT71	UPF0764 protein C16orf89	C16orf89	+	+	+			+	+	+	+
Q13418;A0A0A0MTH3;Q13418-3;Q13418-2;A0A087WWY6	Q13418;A0A0A0MTH3;Q13418-3;Q13418-2	Integrin-linked protein kinase	ILK				+		+	+	+	+
Q13617;A0A8I5KVR3;A0A8I5QJI3;A0A0A0MTN0;A0A8I5KYP8;A0A8I5KUA9;A0A8I5KQQ5;A0A8I5KU22;Q5T2B5;Q13617-2;A0A0D9SET6;A0A8I5KYZ8;A0A8I5KVE2;A0A8I5KXB2;A0A8I5KPX0;A0A8I5KY75;A0A8I5KS98;A0A8I5KTY5	Q13617;A0A8I5KVR3;A0A8I5QJI3;A0A0A0MTN0;A0A8I5KYP8;A0A8I5KUA9;A0A8I5KQQ5;A0A8I5KU22;Q5T2B5;Q13617-2;A0A0D9SET6	Cullin-2	CUL2					+	+		+
Q9BWQ8;F8VZI9;A0A0A0MTP9	Q9BWQ8;F8VZI9;A0A0A0MTP9	Protein lifeguard 2	FAIM2	+	+	+
Q96B86;F5H7G2;A0A0A0MTQ4;Q96B86-3;Q96B86-4	Q96B86;F5H7G2;A0A0A0MTQ4;Q96B86-3;Q96B86-4	Repulsive guidance molecule A	RGMA	+	+	+
A0A0A0MTS7;Q8WZ42-12;Q8WZ42;Q8WZ42-5;Q8WZ42-11;Q8WZ42-4;Q8WZ42-7;Q8WZ42-2;Q8WZ42-8;Q8WZ42-13;A0A0A0MRA3;Q8WZ42-3;Q8WZ42-10;Q8WZ42-9;A0A0U1RRH3;H7C1P9	A0A0A0MTS7;Q8WZ42-12;Q8WZ42;Q8WZ42-5;Q8WZ42-11;Q8WZ42-4;Q8WZ42-7;Q8WZ42-2;Q8WZ42-8;Q8WZ42-13	Titin	TTN			+			+		+
P40189;A0A494BZU0;A0A8V8TMJ9;A0A0A0N0L5;A0A8V8TMJ4;P40189-3;A0A8V8TNI4;D6RH03;P40189-2;Q5FC05	P40189;A0A494BZU0;A0A8V8TMJ9;A0A0A0N0L5;A0A8V8TMJ4;P40189-3;A0A8V8TNI4	Interleukin-6 receptor subunit beta	IL6ST	+	+	+
P23458;A0A5F9ZHN8;A0A5F9ZH07;A0A5F9ZHW0;A0A5F9ZI39;A0A0A0N0M2;A0A8V8TPQ9;P29597;K7EJR6;A0A8V8TMY8;E9PM19;K7EM33;A0A8V8TN50;H0YE24;A0A8V8TPJ0	P23458;A0A5F9ZHN8;A0A5F9ZH07;A0A5F9ZHW0;A0A5F9ZI39;A0A0A0N0M2;A0A8V8TPQ9	Tyrosine-protein kinase JAK1;Tyrosine-protein kinase	JAK1							+	+	+
O75888;Q2QBA2;O43508-2;A0A0A6YY99;O75888-5;O75888-4;K7EJ28;C9JF68;O75888-2;O75888-3	O75888;Q2QBA2;O43508-2;A0A0A6YY99;O75888-5;O75888-4;K7EJ28;C9JF68;O75888-2;O75888-3	Tumor necrosis factor ligand superfamily member 13	TNFSF13;TNFSF12-TNFSF13				+		+	+	+
Q86XR7-2;Q9Y3B3;A0A0A6YYA0;Q9Y3B3-2	Q86XR7-2;Q9Y3B3;A0A0A6YYA0;Q9Y3B3-2	Transmembrane emp24 domain-containing protein 7	TMED7;TMED7-TICAM2						+	+	+	+
P57737;A0A0A6YYL4;P57737-2;P57737-4;P57737-3;I3L167;I3L212;E7EP81;I3L359;I3L2Y6;I3L1M1;I3L0X8;I3NI06;I3L1G9	P57737;A0A0A6YYL4;P57737-2;P57737-4;P57737-3;I3L167	Coronin-7;Coronin	CORO7;CORO7-PAM16								+
A0A0B4J1V0	A0A0B4J1V0		IGHV3-15	+	+	+		+			+
A0A0B4J1V2	A0A0B4J1V2		IGHV2-26	+	+	+	+
A0A0B4J1X5;A0A075B7E8	A0A0B4J1X5		IGHV3-74	+	+	+	+	+	+	+	+	+
A0A0B4J1Y8	A0A0B4J1Y8		IGLV9-49	+	+	+	+
Q16629;A0A0B4J1Z1;C9JAB2;Q16629-3;Q16629-2;Q16629-4	Q16629;A0A0B4J1Z1;C9JAB2;Q16629-3;Q16629-2;Q16629-4	Serine/arginine-rich splicing factor 7	SRSF7				+	+	+	+	+	+
B9A064;A0A0B4J231;A0A5H1ZRQ4;P0CG04	B9A064;A0A0B4J231;A0A5H1ZRQ4;P0CG04	Immunoglobulin lambda-like polypeptide 5;Ig lambda-1 chain C regions	IGLL5;IGLC1	+	+	+	+	+	+	+	+	+
A0A0B4J278	A0A0B4J278		SERPINA1	+	+	+
Q9UHJ6;A0A0B4J2A0	Q9UHJ6;A0A0B4J2A0	Sedoheptulokinase	SHPK;TRPV1							+
P13693;Q5W0H4;A0A0B4J2C3;H0YCX0;J3KPG2;E9PJF7;P13693-2;Q56UQ5	P13693;Q5W0H4;A0A0B4J2C3;H0YCX0;J3KPG2;E9PJF7;P13693-2	Translationally-controlled tumor protein	TPT1	+			+	+	+	+	+	+
H7C1F6;H7C2G3;P0DPI2-2;A0A0B4J2D5-2;P0DPI2;A0A0B4J2D5;A0A2R8Y6K9;A0A2R8YDR7;F2Z2Q0;A0A096LP12	H7C1F6;H7C2G3;P0DPI2-2;A0A0B4J2D5-2;P0DPI2;A0A0B4J2D5		C21orf33						+		+	+
P0DP09;A0A0B4J2D9	P0DP09;A0A0B4J2D9		IGKV1D-13	+		+	+			+
A0A0B4J2H0	A0A0B4J2H0		IGHV1-69-2	+	+	+
Q9UBF9;A0A0C4DFM5;B4DT68;Q9UBF9-2	Q9UBF9;A0A0C4DFM5;B4DT68;Q9UBF9-2	Myotilin	MYOT						+
Q99685;A0A0C4DFN3;Q99685-2;A0A3B3ITT3;C9JAM4;H7C5K5;H7C4E0	Q99685;A0A0C4DFN3;Q99685-2;A0A3B3ITT3	Monoglyceride lipase	MGLL							+
Q9NQ79;A0A0C4DFP6;Q9NQ79-3;Q9NQ79-2;Q5T4F6	Q9NQ79;A0A0C4DFP6;Q9NQ79-3;Q9NQ79-2;Q5T4F6	Cartilage acidic protein 1	CRTAC1	+	+	+	+	+	+	+	+	+
Q5HYA8;A0A804HIB2;A0A804HL43;C9JRQ8;A0A804HJS5;H0YC18;A0A0C4DFP8;H0YB69;A0A804HJR8;C9JHI2;A0A804HLK0;A0A7P0MXI9	Q5HYA8;A0A804HIB2;A0A804HL43;C9JRQ8;A0A804HJS5;H0YC18;A0A0C4DFP8;H0YB69;A0A804HJR8;C9JHI2;A0A804HLK0;A0A7P0MXI9	Meckelin	TMEM67								+
P13942;A0A140T9N1;A0A140TA43;A0A0G2JL35;A0A140T9I7;A0A0C4DFS1;Q4VXY6;A0A0G2JL78;A0A140TA54;A0A0G2JHD9;P13942-4;P13942-5;P13942-2;P13942-3;P13942-8;P13942-6;P13942-7	P13942;A0A140T9N1;A0A140TA43;A0A0G2JL35;A0A140T9I7;A0A0C4DFS1;Q4VXY6;A0A0G2JL78;A0A140TA54;A0A0G2JHD9;P13942-4;P13942-5;P13942-2;P13942-3;P13942-8;P13942-6;P13942-7	Collagen alpha-2(XI) chain	COL11A2	+
Q86UC2;A0A0C4DG29;A0A0C4DFU3;Q86UC2-2	Q86UC2;A0A0C4DG29;A0A0C4DFU3;Q86UC2-2	Radial spoke head protein 3 homolog	RSPH3								+
Q01105-2;A0A0C4DFV9;Q01105;A0A8J8YYJ1;Q01105-3;Q01105-4;A0A8I5KS71;P0DME0	Q01105-2;A0A0C4DFV9;Q01105;A0A8J8YYJ1;Q01105-3;Q01105-4;A0A8I5KS71	Protein SET	SET			+		+	+	+	+	+
Q9NQ84;A8MXZ4;A0A0C4DFY5;Q9NQ84-2;J9JIE0	Q9NQ84;A8MXZ4;A0A0C4DFY5;Q9NQ84-2;J9JIE0	G-protein coupled receptor family C group 5 member C	GPRC5C		+
A0A0C4DFZ2;P15289-2;P15289	A0A0C4DFZ2;P15289-2;P15289	Arylsulfatase A;Arylsulfatase A component B;Arylsulfatase A component C	ARSA	+	+	+
P08865;C9J9K3;A0A8V8TMX1;A0A0C4DG17;A0A8V8TLA4;A0A8I5KQE6;F8WD59;A0A8V8TMP3;A0A8V8TMZ8	P08865;C9J9K3;A0A8V8TMX1;A0A0C4DG17;A0A8V8TLA4;A0A8I5KQE6;F8WD59	40S ribosomal protein SA	RPSA						+	+	+	+
Q9NYB9;Q9NYB9-2;E7EW77;E7EP65;A0A0C4DG21;A0A7D9NKC8;F8WAL6;Q9NYB9-4;H7C3Q7;E9PEZ7;Q9NYB9-3;H0Y6B5	Q9NYB9;Q9NYB9-2;E7EW77;E7EP65;A0A0C4DG21;A0A7D9NKC8;F8WAL6;Q9NYB9-4;H7C3Q7;E9PEZ7;Q9NYB9-3	Abl interactor 2	ABI2						+	+
Q7L014;A0A0C4DG89;D6RJA6	Q7L014;A0A0C4DG89;D6RJA6	Probable ATP-dependent RNA helicase DDX46	DDX46								+	+
Q14839;A0A2R8Y8C1;A0A0C4DGG9;A0A2R8Y521;A0A2R8Y212;F5GWX5;A0A2R8YFD8;A0A2U3TZM0;A0A2R8YFK9;A0A2R8Y5J0;A0A2R8Y425;A0A2R8Y445;A0A2R8YER1;Q14839-2;A0A2R8YD40;A0A2R8Y5Z7;A0A2R8Y685;A0A2R8Y4X2;A0A2R8YDW2;A0A2R8Y8B3;A0A2R8YDJ9;F5H6N4;A0A2R8YE38;F2Z2R5;A0A2R8Y7I0;A0A2R8Y7M9;A0A2R8Y5M9	Q14839;A0A2R8Y8C1;A0A0C4DGG9;A0A2R8Y521;A0A2R8Y212;F5GWX5;A0A2R8YFD8;A0A2U3TZM0;A0A2R8YFK9;A0A2R8Y5J0;A0A2R8Y425;A0A2R8Y445;A0A2R8YER1;Q14839-2;A0A2R8YD40;A0A2R8Y5Z7;A0A2R8Y685;A0A2R8Y4X2;A0A2R8YDW2;A0A2R8Y8B3;A0A2R8YDJ9	Chromodomain-helicase-DNA-binding protein 4	CHD4									+
Q5ZPR3;A0A0C4DGH0;Q5ZPR3-3;Q5ZPR3-4;H0YL10;Q5ZPR3-2;H0YK40;H0YK59;H0YN29	Q5ZPR3;A0A0C4DGH0;Q5ZPR3-3;Q5ZPR3-4	CD276 antigen	CD276							+	+	+
Q96DA0;A0A0C4DGN4;A0A0U1RQZ6;I3L1H9;I3L3X0;A0A0U1RRM3;A0A0U1RQF6	Q96DA0;A0A0C4DGN4;A0A0U1RQZ6;I3L1H9;I3L3X0;A0A0U1RRM3;A0A0U1RQF6	Zymogen granule protein 16 homolog B	ZG16B	+	+						+	+
P04632;A0A0C4DGQ5;A0A075B7C0;K7ELJ7;U3KQE2;K7EIV0;K7EKD8;K7EM73;U3KPR7;Q96L46;K7EMQ1	P04632;A0A0C4DGQ5;A0A075B7C0;K7ELJ7;U3KQE2;K7EIV0;K7EKD8;K7EM73	Calpain small subunit 1	CAPNS1	+	+	+	+	+	+	+	+	+
P39656;A0A0C4DGS1;P39656-2;P39656-3;U3KQ84	P39656;A0A0C4DGS1;P39656-2;P39656-3;U3KQ84	Dolichyl-diphosphooligosaccharide--protein glycosyltransferase 48 kDa subunit	DDOST						+	+	+	+
A0A0C4DGY3;Q8TAM2-4;Q8TAM2;H0YJX0;A0A0C4DGH8;A0A0C4DGX9;Q8TAM2-3;H0YJQ3;Q8TAM2-2	A0A0C4DGY3;Q8TAM2-4;Q8TAM2;H0YJX0;A0A0C4DGH8;A0A0C4DGX9;Q8TAM2-3	Tetratricopeptide repeat protein 8	TTC8						+	+	+	+
A0A0C4DH24	A0A0C4DH24		IGKV6-21	+			+
A0A0C4DH25	A0A0C4DH25		IGKV3D-20	+	+	+	+		+	+	+	+
A0A0C4DH29	A0A0C4DH29		IGHV1-3	+	+	+
A0A0C4DH31	A0A0C4DH31		IGHV1-18	+	+	+	+				+
A0A0C4DH33	A0A0C4DH33		IGHV1-24	+	+	+
A0A0C4DH36	A0A0C4DH36		IGHV3-38	+	+	+	+
A0A0C4DH38	A0A0C4DH38		IGHV5-51	+	+	+	+	+	+	+	+	+
A0A0C4DH41;P01825;P0DP06;P01824;A0A0J9YWU9	A0A0C4DH41;P01825;P0DP06;P01824;A0A0J9YWU9	Ig heavy chain V-II region NEWM;Ig heavy chain V-II region WAH	IGHV4-61	+	+	+	+	+	+		+	+
A0A0J9YVU5;A0A0C4DH43	A0A0J9YVU5;A0A0C4DH43			+	+	+	+	+	+	+	+	+
A0A0C4DH67;A0A0C4DH69	A0A0C4DH67;A0A0C4DH69		IGKV1-8;IGKV1-9	+	+	+	+		+
A0A0C4DH72;P01599	A0A0C4DH72;P01599	Ig kappa chain V-I region Gal	IGKV1-6	+	+	+	+	+	+	+	+	+
O00571;A0A2R8Y4A4;A0A2R8YFR4;A0A0D9SFB3;A0A2R8YF78;A0A2R8Y5G6;A0A2U3TZJ9;A0A0D9SG12;A0A2R8YFS5;A0A2R8Y774;A0A0D9SF53;O00571-2;A0A2R8Y645;F6S8Q4;A0A2R8YCW1;A0A2R8YDT5;A0A2R8Y7T2;O15523;O15523-2;A0A0J9YVQ7;A0A2R8YDH3;A0A087WVZ1;C9J081;C9J8G5;O15523-3;A0A2R8YCU0;A0A2R8Y650;A0A2R8Y4D2	O00571;A0A2R8Y4A4;A0A2R8YFR4;A0A0D9SFB3;A0A2R8YF78;A0A2R8Y5G6;A0A2U3TZJ9;A0A0D9SG12;A0A2R8YFS5;A0A2R8Y774;A0A0D9SF53;O00571-2;A0A2R8Y645;F6S8Q4;A0A2R8YCW1;A0A2R8YDT5;A0A2R8Y7T2;O15523;O15523-2;A0A0J9YVQ7;A0A2R8YDH3;A0A087WVZ1	ATP-dependent RNA helicase DDX3X;ATP-dependent RNA helicase DDX3Y	DDX3X;DDX3Y					+	+	+	+	+
Q13813-2;A0A0D9SF54;A0A0D9SFF6;A0A0D9SGF6;A0A994J6W3;Q13813;Q13813-3;A0A994J4G5;A0A994J498;A0A994J7B0;A0A994J6W6;A0A5F9ZHC3;A0A0D9SFH4;A0A1B0GUH3;A0A1B0GV13	Q13813-2;A0A0D9SF54;A0A0D9SFF6;A0A0D9SGF6;A0A994J6W3;Q13813;Q13813-3;A0A994J4G5;A0A994J498	Spectrin alpha chain, non-erythrocytic 1	SPTAN1	+	+	+			+	+	+	+
Q05193;A0A0D9SFB1;A0A0U1RQP1;A0A0D9SFE4;A0A994J7J4;Q05193-5;Q05193-3;Q05193-2;A0A1B0GU67;A0A994J5P0;A0A1B0GUX5;H7C5U0	Q05193;A0A0D9SFB1;A0A0U1RQP1;A0A0D9SFE4;A0A994J7J4;Q05193-5;Q05193-3;Q05193-2;A0A1B0GU67;A0A994J5P0;A0A1B0GUX5	Dynamin-1	DNM1						+	+
O95970;A0A0D9SFU4;O95970-3;A0A1B0GVF6;A0A1B0GUD3;A0A1B0GV33;O95970-2	O95970;A0A0D9SFU4;O95970-3;A0A1B0GVF6	Leucine-rich glioma-inactivated protein 1	LGI1		+						+
Q12974;Q93096;A0A3B3ISR8;E9PMY3;E9PML8;E9PJC0;E9PRR9;A0A0D9SGK2;Q12974-2;Q12974-3;Q12974-4	Q12974;Q93096;A0A3B3ISR8;E9PMY3;E9PML8;E9PJC0;E9PRR9;A0A0D9SGK2;Q12974-2;Q12974-3;Q12974-4	Protein tyrosine phosphatase type IVA 2;Protein tyrosine phosphatase type IVA 1	PTP4A2;PTP4A1						+	+
Q16653;C9JTE0;A0A0G2JHM8;Q16653-13;Q16653-6;Q5SSB8;A0A0G2JIQ0;A0A0G2JKI0;A0A0G2JHA9;A0A0G2JIU9;A0A140T9L1;A0A0G2JJE4;A0A0G2JI49;Q16653-2;Q16653-7;Q16653-5;Q16653-3;Q16653-8;Q16653-11;Q16653-9;H0Y8A0;Q16653-10;Q16653-4;A0A1W2PQ17;A0A0G2JHB7;Q16653-12;E9PG44	Q16653;C9JTE0;A0A0G2JHM8;Q16653-13;Q16653-6;Q5SSB8;A0A0G2JIQ0;A0A0G2JKI0;A0A0G2JHA9;A0A0G2JIU9;A0A140T9L1;A0A0G2JJE4;A0A0G2JI49;Q16653-2;Q16653-7;Q16653-5;Q16653-3;Q16653-8;Q16653-11;Q16653-9;H0Y8A0;Q16653-10	Myelin-oligodendrocyte glycoprotein	MOG	+	+	+		+	+	+	+	+
A0A0G2JI36;Q5SUL5;A0A1W2PSE7;A0A0G2JIF2;A0A0G2JL56;A0A1W2PQD0	A0A0G2JI36;Q5SUL5;A0A1W2PSE7;A0A0G2JIF2;A0A0G2JL56;A0A1W2PQD0		HLA-A						+	+
P04440;A0A0G2JII1;H0Y7G7;A0A140T9P1;A0A140T976;H0Y5P2;A0A140T9Y0;A0A140T9I3;A0A140T8Z3;A0A140T8Z7;A0A140T9P7	P04440;A0A0G2JII1;H0Y7G7;A0A140T9P1;A0A140T976;H0Y5P2;A0A140T9Y0;A0A140T9I3;A0A140T8Z3;A0A140T8Z7;A0A140T9P7	HLA class II histocompatibility antigen, DP beta 1 chain	HLA-DPB1				+				+	+
P0DMV8;A0A0G2JIW1;P0DMV9;P0DMV8-2;V9GZ37	P0DMV8;A0A0G2JIW1;P0DMV9;P0DMV8-2;V9GZ37	Heat shock 70 kDa protein 1A;Heat shock 70 kDa protein 1B	HSPA1A;HSPA1B	+	+	+	+	+	+	+	+	+
P13762;X5D2U9;A0A0G2JJQ8	P13762;X5D2U9;A0A0G2JJQ8	HLA class II histocompatibility antigen, DR beta 4 chain	HLA-DRB4						+	+	+	+
A0A182DWF4;A0A0G2JJV3;A0A182DWG2;A0A140T9A5;A0A140T966;A0A182DWF5;A0A140T9Q1;A0A140T928;Q5EP54	A0A182DWF4;A0A0G2JJV3;A0A182DWG2;A0A140T9A5;A0A140T966;A0A182DWF5;A0A140T9Q1;A0A140T928;Q5EP54		HLA-DPB1				+		+	+	+	+
P04062;A0A0G2JNZ5;A0A0G2JLB3;P04062-4;P04062-2;A0A0G2JNZ0;P04062-3;P04062-5	P04062;A0A0G2JNZ5;A0A0G2JLB3;P04062-4;P04062-2;A0A0G2JNZ0;P04062-3;P04062-5	Glucosylceramidase	GBA	+
Q04837;C9K0U8;A0A0G2JLD8;E7EUY5	Q04837;C9K0U8;A0A0G2JLD8;E7EUY5	Single-stranded DNA-binding protein, mitochondrial	SSBP1						+		+
P17844;A0A0G2JLI4;J3KTA4;P17844-2;A0A7I2V5F5;A0A7I2V507;A0A7I2V2S0;J3QSF1;J3KRZ1	P17844;A0A0G2JLI4;J3KTA4;P17844-2;A0A7I2V5F5;A0A7I2V507;A0A7I2V2S0	Probable ATP-dependent RNA helicase DDX5	DDX5						+		+	+
Q7Z6L0;A0A1B0GTP1;A0A1B0GTE9;A0A0G2JLL6;Q7Z6L0-3;Q7Z6L0-2	Q7Z6L0;A0A1B0GTP1;A0A1B0GTE9;A0A0G2JLL6;Q7Z6L0-3;Q7Z6L0-2	Proline-rich transmembrane protein 2	PRRT2	+							+
P24071;A0A0G2JLU6;A0A0G2JNH4;P24071-10;A0A0G2JP11;A0A0G2JPZ4;A0A0G2JM27;A0A0G2JNS3;P24071-5;P24071-4;P24071-11;P24071-2;P24071-7;P24071-8;P24071-6;P24071-3;A0A0G2JPZ0;A0A0G2JM53;A0A0G2JPP7;A0A0G2JM28;P24071-9	P24071;A0A0G2JLU6;A0A0G2JNH4;P24071-10;A0A0G2JP11;A0A0G2JPZ4;A0A0G2JM27;A0A0G2JNS3;P24071-5;P24071-4;P24071-11;P24071-2;P24071-7;P24071-8;P24071-6	Immunoglobulin alpha Fc receptor	FCAR							+	+	+
A0A0G2JNK8;A0A0G2JMI0;A0A0G2JNU6;A0A140T8W3;A0A0G2JQ50;A0A0G2JP18;A0A0G2JLV7;Q6GTX8;A0A0G2JM94;A8MZ84;D3YTC8;Q6GTX8-3;Q6GTX8-2	A0A0G2JNK8;A0A0G2JMI0;A0A0G2JNU6;A0A140T8W3;A0A0G2JQ50;A0A0G2JP18;A0A0G2JLV7;Q6GTX8;A0A0G2JM94;A8MZ84;D3YTC8;Q6GTX8-3;Q6GTX8-2	Leukocyte-associated immunoglobulin-like receptor 1	LAIR1	+	+	+
P67870;Q5SRQ6;Q5SRQ3;A0A7I2YQ78;N0E472;A0A0G2JM12	P67870;Q5SRQ6;Q5SRQ3;A0A7I2YQ78;N0E472;A0A0G2JM12	Casein kinase II subunit beta	CSNK2B;CSNK2B-LY6G5B-1181;CSNK2B-LY6G5B--991						+	+	+
A0A0G2JMB2;P01877;P01877-1	A0A0G2JMB2;P01877;P01877-1	Ig alpha-2 chain C region	IGHA2	+	+	+	+		+	+	+	+
P01903;A0A0G2JMH6;Q30118;A0A0G2JH46	P01903;A0A0G2JMH6;Q30118;A0A0G2JH46	HLA class II histocompatibility antigen, DR alpha chain	HLA-DRA	+			+	+	+	+	+	+
Q16625;A0A0G2JMZ8;Q16625-4;Q16625-3;Q16625-2;Q16625-5;A0A7P0T9T6;A0A7P0TB95	Q16625;A0A0G2JMZ8;Q16625-4;Q16625-3;Q16625-2;Q16625-5	Occludin	OCLN						+		+	+
Q8N423;Q8N423-4;Q8N423-1;A0A0G2JNT8;A0A0G2JNQ7;A0A0G2JN35;A0A0G2JPH5;A0A0G2JNE7;H7C0C3;A0A0G2JNH0;Q8N423-3;O75022;A0A0G2JLT7;A0A0G2JMN6;A0A0G2JQ24;A0A0G2JNB3;A0A0G2JMJ0;A0A0G2JM05;A0A0G2JM46;A0A0G2JPW1;A0A0G2JQ25;F8W6G6;A0A0G2JN67;A0A0G2JMM1;A0A0G2JPR9;A0A0G2JMZ3;A0A0G2JPK5;A0A0G2JPA2;A0A075B7A5;C9JWL8;A0A0G2JN08;Q6PI73;P59901;Q8N6C8;A0A0G2JN36;B5ME96;A0A0G2JPW2;A0A0G2JLS7;A0A0G2JQ26;A0A0G2JN43;U…	Q8N423;Q8N423-4;Q8N423-1;A0A0G2JNT8;A0A0G2JNQ7;A0A0G2JN35;A0A0G2JPH5;A0A0G2JNE7;H7C0C3;A0A0G2JNH0;Q8N423-3	Leukocyte immunoglobulin-like receptor subfamily B member 2	LILRB2							+	+
Q9Y666;A0A0G2JQE3;H0YB78;A0A0U1RR18;A0A0G2JNW7	Q9Y666;A0A0G2JQE3;H0YB78;A0A0U1RR18;A0A0G2JNW7	Solute carrier family 12 member 7	SLC12A7							+
A0A140T8W8;A0A1W2PR61;A0A1W2PPF8;Q5SPM2;A0A140T8Y4;A0A0G2JPD3	A0A140T8W8;A0A1W2PR61;A0A1W2PPF8;Q5SPM2;A0A140T8Y4;A0A0G2JPD3		HLA-A					+	+	+	+	+
Q9H313;A0A0G2JPK6;Q9H313-4;Q9H313-5;Q9H313-2;Q9H313-3	Q9H313;A0A0G2JPK6;Q9H313-4;Q9H313-5;Q9H313-2;Q9H313-3	Protein tweety homolog 1	TTYH1						+
Q12979;Q12979-2;A0A0G2JQ41;A0A1C7CYZ0;I3L4Y1;Q12979-4;B7Z683;I3L1U8;I3L2P5;P11274;I3L0R7;I3NI05;H0Y554;Q12979-3;P11274-2	Q12979;Q12979-2;A0A0G2JQ41;A0A1C7CYZ0;I3L4Y1;Q12979-4;B7Z683	Active breakpoint cluster region-related protein	ABR						+	+	+	+
Q15080;B0QY04;A0A494BZS1;A0A0G2JR51;A0A217FLJ2;Q15080-3	Q15080;B0QY04;A0A494BZS1;A0A0G2JR51;A0A217FLJ2;Q15080-3	Neutrophil cytosol factor 4	NCF4								+	+
A0A0G2JRQ6	A0A0G2JRQ6			+			+
A0A0G2JSC0;A0A087WSX0;A0A0G2JS06	A0A0G2JSC0;A0A087WSX0;A0A0G2JS06		IGLV5-45		+	+	+	+
Q9UHX1;E9PMU7;A0A994J6L7;H0YEM1;A0A0J9YXX5;E9PQ56;A0A0J9YVP6;A0A0J9YXJ8;A0A0J9YYL3;A0A0J9YWM1;Q9UHX1-5;E9PN18;E9PL19;Q9UHX1-3;Q9UHX1-4;Q9UHX1-2;A0A0J9YVR6;Q9UHX1-6;A0A0J9YXC6	Q9UHX1;E9PMU7;A0A994J6L7;H0YEM1;A0A0J9YXX5;E9PQ56;A0A0J9YVP6;A0A0J9YXJ8;A0A0J9YYL3;A0A0J9YWM1;Q9UHX1-5;E9PN18;E9PL19;Q9UHX1-3;Q9UHX1-4;Q9UHX1-2;A0A0J9YVR6;Q9UHX1-6;A0A0J9YXC6	Poly(U)-binding-splicing factor PUF60	PUF60				+
O75190;O75190-2;O75190-3;C9J2C4;A0A0J9YX62;C9JDX6;F8WCZ4;C9J2P2;E9PH18;C9JDR7;C9JB42;O75190-4;C9JN01;Q8NHS0;Q8WWF6	O75190;O75190-2;O75190-3;C9J2C4;A0A0J9YX62;C9JDX6;F8WCZ4;C9J2P2;E9PH18;C9JDR7;C9JB42;O75190-4	DnaJ homolog subfamily B member 6	DNAJB6					+			+	+
Q15165;A0A0J9YXF2;Q15165-1;Q15165-3;G3XAK4;A0A0J9YXU7;A0A0J9YYJ1;A0A2Q2SAK4;A0A0J9YYF0;A0A0J9YYF3;A0A0J9YXM1	Q15165;A0A0J9YXF2;Q15165-1;Q15165-3;G3XAK4	Serum paraoxonase/arylesterase 2	PON2						+	+	+	+
Q9P2K1;A0A494C1C5;D6R9V3;A0A494C0X1;A0A0J9YY35;H0Y941;A0A140T8Y7;Q9P2K1-2;A0A6Q8PG12	Q9P2K1;A0A494C1C5;D6R9V3;A0A494C0X1;A0A0J9YY35;H0Y941;A0A140T8Y7;Q9P2K1-2;A0A6Q8PG12	Coiled-coil and C2 domain-containing protein 2A	CC2D2A			+
P43243;A8MXP9;D6REM6;A0A0R4J2E8;B3KM87;P43243-2;H0Y8T4;D6R991;D6RBI2;D6RBK5;D6RE02;D6RIA2	P43243;A8MXP9;D6REM6;A0A0R4J2E8;B3KM87;P43243-2;H0Y8T4	Matrin-3	MATR3			+			+		+	+
Q9ULB1-3;E7ERL8;Q9ULB1-2;A0A1D5RMU6;A0A0R4J2G7;Q9ULB1;A0A0U1RRK7;A0A0D9SFF4;A0A0D9SF36;A0A0D9SF07;A0A0U1RQP8;A0A0D9SEQ7;E7EQN4;A0A6Q8PFA2;A0A1B0GVF4;A0A1B0GTL0;H7BYC7;H0Y568;Q9ULB1-4;A0A1B0GU94;A0A0D9SG60	Q9ULB1-3;E7ERL8;Q9ULB1-2;A0A1D5RMU6;A0A0R4J2G7;Q9ULB1;A0A0U1RRK7	Neurexin-1	NRXN1	+	+	+	+		+	+		+
A0A0S2Z377;E5RK69;E5RK63;E5RJF5;E5RI05;E5RFF0;E5RIU8;E5RJR0;H0YC77	A0A0S2Z377;E5RK69	Annexin	ANXA6								+	+
P58340;A0A0S2Z4A4;A0A494C175;A0A494C1P6;P58340-5;P58340-4;P58340-3;P58340-2;C9JNE5;A0A499FJ64;C9K0D4;A0A494C127;A0A494C1S3	P58340;A0A0S2Z4A4;A0A494C175;A0A494C1P6;P58340-5;P58340-4;P58340-3;P58340-2;C9JNE5;A0A499FJ64;C9K0D4	Myeloid leukemia factor 1	MLF1								+	+
Q14498;A0A0U1RQH7;G3XAC6;Q14498-3;Q14498-2;A0A0U1RQW2;H0Y4X3;A0A087X122;Q5QP22;Q5QP23	Q14498;A0A0U1RQH7;G3XAC6;Q14498-3;Q14498-2;A0A0U1RQW2;H0Y4X3	RNA-binding protein 39	RBM39					+			+	+
Q9UNF0;Q9UNF0-2;A0A0U1RR22	Q9UNF0;Q9UNF0-2;A0A0U1RR22	Protein kinase C and casein kinase substrate in neurons protein 2	PACSIN2						+	+	+	+
P0C0S8;P20671;A0A0U1RRH7;Q99878;A0A0U1RR32;Q96KK5;Q9BTM1;H0YFX9;Q9BTM1-2;A0A3B3IS11;REV__Q8NB25;REV__H0Y672;REV__E7EQ67;REV__H7BY63;REV__Q8NB25-4;REV__H0YBA5;REV__Q8NB25-2;REV__A0A087X2A7;REV__Q8NB25-3;Q71UI9-5	P0C0S8;P20671;A0A0U1RRH7;Q99878;A0A0U1RR32;Q96KK5;Q9BTM1;H0YFX9;Q9BTM1-2;A0A3B3IS11	Histone H2A type 1;Histone H2A type 1-D;Histone H2A type 1-J;Histone H2A type 1-H;Histone H2A.J;Histone H2A	HIST1H2AG;HIST1H2AD;HIST1H2AJ;HIST1H2AH;H2AFJ		+	+	+		+
Q8N568;G5E9L9;A0A0U1RR70;Q8N568-2;Q8N568-3	Q8N568;G5E9L9;A0A0U1RR70;Q8N568-2;Q8N568-3	Serine/threonine-protein kinase DCLK2	DCLK2						+
P26599;P26599-2;A0A7I2V621;A6NLN1;A0A0U1RRM4;P26599-1;K7EK45;A0A0D9SF20;A0A087WUW5;A0A7I2V4H6;A0A087WU68;K7EKJ7;A0A6Q8PEX4;O95758-5;O95758-1;O95758;O95758-7;K7ELW5;O95758-4;O95758-2;O95758-6	P26599;P26599-2;A0A7I2V621;A6NLN1;A0A0U1RRM4;P26599-1;K7EK45;A0A0D9SF20;A0A087WUW5	Polypyrimidine tract-binding protein 1	PTBP1	+		+			+	+	+	+
A0A0U5Q247;Q29967;A0A0D5XQ77;P01920;A0A140T9Z9;A0A140T9R6;A0A140T8Z5;A0A140T9Y4;A0A140T981;A0A140T9V6;A0A140T911	A0A0U5Q247;Q29967;A0A0D5XQ77;P01920;A0A140T9Z9;A0A140T9R6;A0A140T8Z5	HLA class II histocompatibility antigen, DQ beta 1 chain	HLA-DQB1						+	+	+	+
P20036;A0A140T9U4;A0A140T8Z9;A0A140T900;A0A140T909;A0A140T980;A0A140T9Y8;A0A140T9J4;A0A140T9U1;J3KQ99;A0A140T9Y9;A0A140T9H1;A0A140T9F8;A0A140T9D6;A0A140T914;A0A140T9R4;A0A140T9G7;A0A140T9G9;A0A140T961;A0A140T968;A0A140T977;A0A140T992;A0A140T9A6;H0Y6F8	P20036;A0A140T9U4;A0A140T8Z9;A0A140T900;A0A140T909;A0A140T980;A0A140T9Y8;A0A140T9J4;A0A140T9U1;J3KQ99;A0A140T9Y9;A0A140T9H1;A0A140T9F8;A0A140T9D6;A0A140T914;A0A140T9R4;A0A140T9G7;A0A140T9G9;A0A140T961;A0A140T968;A0A140T977;A0A140T992;A0A140T9A6;H0Y6F8	HLA class II histocompatibility antigen, DP alpha 1 chain	HLA-DPA1				+		+	+	+	+
Q53Z42;A0A140T9I0;A0A140T9X5;A0A140T913;A0A140T955;A0A140T933;A0A1W2PRT9;A0A1W2PPQ2	Q53Z42;A0A140T9I0;A0A140T9X5;A0A140T913;A0A140T955;A0A140T933;A0A1W2PRT9;A0A1W2PPQ2		HLA-A	+	+	+	+	+	+	+	+	+
A0A140T9T6;A0A140T915;A0A140T9Y2;A0A182DWE9	A0A140T9T6;A0A140T915;A0A140T9Y2;A0A182DWE9						+		+	+	+	+
P10321;O19617;A0A140T921;A2AEA2;A0A140T9H5;A0A140T9U8;P10321-2	P10321;O19617;A0A140T921;A2AEA2;A0A140T9H5;A0A140T9U8;P10321-2	HLA class I histocompatibility antigen, Cw-7 alpha chain	HLA-C	+	+	+	+		+	+	+	+
A0A140T9B3;A0A1W2PR11;A0A140T9J9;A0A140T962;Q5QT33;A0A1W2PRX1;A0A140T9M0;A0A140T9U0;A0A1W2PP77;Q53YP1;A0A140T9W2;A0A140T942;A0A140T9E1;A0A140T9L3;A0A140TA05;A0A1W2PNZ7;A0A140T9T1;A0A140TA12;F8W9Z8;A0A140T9Z7;A0A140TA03	A0A140T9B3;A0A1W2PR11;A0A140T9J9;A0A140T962;Q5QT33;A0A1W2PRX1;A0A140T9M0;A0A140T9U0;A0A1W2PP77;Q53YP1;A0A140T9W2;A0A140T942;A0A140T9E1;A0A140T9L3;A0A140TA05		HLA-C	+	+		+			+	+	+
A0A140T975;Q9GJ45;A0A1W2PS39;Q5RJ27;A0A140T941;A0A1W2PQS8;A0A140T9Z6;B0UXQ0	A0A140T975;Q9GJ45;A0A1W2PS39;Q5RJ27;A0A140T941;A0A1W2PQS8;A0A140T9Z6;B0UXQ0		HLA-A							+	+	+
O95866-2;A0A140T9L8;O95866-7;O95866;O95866-5;A0A140T9V1;B7ZLJ5;A0A0G2JJG8;O95866-4;O95866-3;O95866-6;F8WDG3	O95866-2;A0A140T9L8;O95866-7;O95866;O95866-5;A0A140T9V1;B7ZLJ5;A0A0G2JJG8;O95866-4;O95866-3;O95866-6	Protein G6b	G6B;C6orf25							+
A0A140TA41;P22105;P22105-1;A0A140TA52;A0A140T9C0;P22105-4;A0A140TA33;A0A140T8Y3;A0A140T902;A0A140T8Z8;A0A140T956;A0A140T9L7;A0A087X0I0;A0A140T923;P22105-2;Q16473;C9J7W4	A0A140TA41;P22105;P22105-1;A0A140TA52;A0A140T9C0;P22105-4;A0A140TA33;A0A140T8Y3;A0A140T902;A0A140T8Z8;A0A140T956;A0A140T9L7	Tenascin-X	TNXB	+	+	+	+	+	+	+	+
P43004;A0A2R8Y740;A0A2R8Y6B8;A0A2R8Y860;H0YEK4;A0A2R8Y4W1;A0A2U3TZS7;A0A163QEF0;A0A2R8YG01;A0A2R8Y5Y1;A0A2R8Y862;A0A2R8Y6J5;A0A2U3U0E3;A0A2R8YFE3;A0A2R8YD46;P43004-3;P43004-2;A0A2R8Y642;A0A2R8Y4N0;A0A2R8YH93;A0A2R8YHI4;C9J9N5;A0A2R8Y4D1;H0YEB1	P43004;A0A2R8Y740;A0A2R8Y6B8;A0A2R8Y860;H0YEK4;A0A2R8Y4W1;A0A2U3TZS7;A0A163QEF0;A0A2R8YG01;A0A2R8Y5Y1;A0A2R8Y862;A0A2R8Y6J5;A0A2U3U0E3;A0A2R8YFE3;A0A2R8YD46;P43004-3;P43004-2;A0A2R8Y642;A0A2R8Y4N0;A0A2R8YH93;A0A2R8YHI4;C9J9N5;A0A2R8Y4D1;H0YEB1	Excitatory amino acid transporter 2;Amino acid transporter	SLC1A2				+		+	+	+	+
A0A182DWH4	A0A182DWH4						+			+	+	+
P49908;A0A182DWH7;A0A182DWH8	P49908;A0A182DWH7;A0A182DWH8	Selenoprotein P	SEPP1	+	+	+	+	+	+	+	+	+
P49419;P49419-2;A0A1B0GW77;A0A1B0GW82;A0A1B0GTG2;A0A1B0GUA1;A0A1B0GTJ4;A0A1B0GTY9;A0A1B0GV49;P49419-4;A0A1B0GUY0;A0A0J9YWF7;F8VVF2;H0YHM6;A0A1B0GVU0;F8WDY6;A0A0J9YWM6;F8WD33;A0A1B0GW65;A0A0J9YWK1	P49419;P49419-2;A0A1B0GW77;A0A1B0GW82;A0A1B0GTG2;A0A1B0GUA1;A0A1B0GTJ4;A0A1B0GTY9;A0A1B0GV49;P49419-4;A0A1B0GUY0;A0A0J9YWF7	Alpha-aminoadipic semialdehyde dehydrogenase	ALDH7A1				+		+	+	+	+
Q13510;A0A1B0GUE3;A0A1B0GUH5;A0A1B0GTM3;A0A1B0GUA4;A0A1B0GW68;A0A1B0GUW4;Q13510-2;A0A1B0GTP7;E7EMM4;A0A1B0GTZ5;Q13510-3;A0A1B0GUG1;A0A1B0GV06;A0A1B0GVG2;A0A1B0GW66;A0A1B0GU62;A0A1B0GUJ3;A0A1B0GUB3;A0A1B0GVE7;A0A1B0GVJ1;A0A1B0GW48;A0A1B0GVA3;A0A1B0GV95;A0A1B0GU06	Q13510;A0A1B0GUE3;A0A1B0GUH5;A0A1B0GTM3;A0A1B0GUA4;A0A1B0GW68;A0A1B0GUW4;Q13510-2;A0A1B0GTP7;E7EMM4;A0A1B0GTZ5;Q13510-3;A0A1B0GUG1;A0A1B0GV06;A0A1B0GVG2	Acid ceramidase;Acid ceramidase subunit alpha;Acid ceramidase subunit beta	ASAH1	+	+	+			+	+	+	+
Q9UDY2;Q9UDY2-2;A0A1B0GTW1;A0A3B3ITE1;A0A3B3IRI3;A0A3B3ISZ5;A0A3B3ISF1;A0A3B3IU51;A0A3B3IRV6;Q9UDY2-4;Q9UDY2-5;Q9UDY2-6;Q9UDY2-3;A0A2R8YDH4;A0A3B3IT83;Q9UDY2-7;A0A3B3IS03	Q9UDY2;Q9UDY2-2;A0A1B0GTW1;A0A3B3ITE1;A0A3B3IRI3;A0A3B3ISZ5;A0A3B3ISF1;A0A3B3IU51;A0A3B3IRV6;Q9UDY2-4;Q9UDY2-5;Q9UDY2-6;Q9UDY2-3;A0A2R8YDH4;A0A3B3IT83;Q9UDY2-7	Tight junction protein ZO-2	TJP2						+	+
A0A1B0GTW6;Q9H4G0;Q9H4G0-2;A0A0C4DH22;Q9H4G0-3;Q9H4G0-4;Q4VXN0	A0A1B0GTW6;Q9H4G0;Q9H4G0-2;A0A0C4DH22;Q9H4G0-3;Q9H4G0-4	Band 4.1-like protein 1	EPB41L1		+
O95450;O95450-2;A0A8V8TMU7;A0A1B0GTY3	O95450;O95450-2;A0A8V8TMU7;A0A1B0GTY3	A disintegrin and metalloproteinase with thrombospondin motifs 2	ADAMTS2				+
A0A1B0GUA8;Q9H1H9;Q9H1H9-2;Q9H1H9-3;Q9H1H9-4;Q9NQT8;H0Y9Z7;H0Y307;Q96L93-6;Q96L93-4;Q9P2P6-3;Q96L93-2;E7ERX9;Q96L93;A0A1B0GVS8;A0A1B0GTU3;Q96L93-5;O43896;Q9P2P6;H0Y925	A0A1B0GUA8;Q9H1H9;Q9H1H9-2;Q9H1H9-3;Q9H1H9-4;Q9NQT8;H0Y9Z7;H0Y307;Q96L93-6;Q96L93-4;Q9P2P6-3;Q96L93-2;E7ERX9;Q96L93;A0A1B0GVS8;A0A1B0GTU3;Q96L93-5;O43896;Q9P2P6;H0Y925	Kinesin-like protein KIF13A;Kinesin-like protein KIF13B;Kinesin-like protein KIF16B;StAR-related lipid transfer protein 9;Kinesin-like protein;Kinesin-like protein KIF1C	KIF13A;KIF13B;KIF16B;STARD9;KIF1C				+	+
H3BUF8;A0A1B0GUB1;F6TI76;O95086;Q2TA70;B4DFF3	H3BUF8;A0A1B0GUB1;F6TI76;O95086;Q2TA70;B4DFF3	Battenin	CLN3	+	+	+	+	+	+	+	+	+
Q14156;A0A1B0GUZ7;Q14156-2;Q14156-3;Q9Y2G0;E5RJS1;H7BXG9;E7ESK9;Q9Y2G0-3	Q14156;A0A1B0GUZ7;Q14156-2;Q14156-3	Protein EFR3 homolog A	EFR3A						+		+	+
P07339;A0A1B0GV23;A0A1B0GVD5;A0A1B0GWE8;C9JH19;A0A1B0GW44;F8W787;A0A1B0GVP3;A0A1B0GU92;A0A1B0GU03;F8WD96;H7C469;A0A1B0GVF1	P07339;A0A1B0GV23;A0A1B0GVD5;A0A1B0GWE8;C9JH19;A0A1B0GW44;F8W787;A0A1B0GVP3;A0A1B0GU92;A0A1B0GU03;F8WD96;H7C469	Cathepsin D;Cathepsin D light chain;Cathepsin D heavy chain	CTSD	+	+	+	+	+	+	+	+	+
A0A1B0GV96	A0A1B0GV96						+			+	+
O75787;O75787-2;A0A1C7CYW4;A0A1B0GVB9;A0A1B0GVW0;A0A1B0GWJ8;A0A1B0GTB0;H7C3E1;B7Z1I9;A0A1B0GTU8;A0A1B0GUT7;A0A1B0GVC7;A0A1B0GU12;B7Z413;A0A1B0GV60;A0A1B0GW13;A0A1B0GWD6;A0A1B0GVI9;A0A1B0GV24;H7C240;A0A1B0GVZ1;A0A1B0GUV3	O75787;O75787-2;A0A1C7CYW4;A0A1B0GVB9;A0A1B0GVW0;A0A1B0GWJ8;A0A1B0GTB0;H7C3E1;B7Z1I9;A0A1B0GTU8;A0A1B0GUT7;A0A1B0GVC7;A0A1B0GU12;B7Z413;A0A1B0GV60;A0A1B0GW13	Renin receptor	ATP6AP2	+	+	+	+	+	+	+	+	+
O75503;A0A1B0GWI2;A0A087WZY0;A0A1B0GTR6;A0A1B0GWJ7;A0A1C7CYZ2;A0A1B0GTV7;A0A1B0GUE8;A0A1B0GV94;A0A1B0GU14;A0A1B0GVL0	O75503;A0A1B0GWI2;A0A087WZY0;A0A1B0GTR6;A0A1B0GWJ7;A0A1C7CYZ2;A0A1B0GTV7;A0A1B0GUE8;A0A1B0GV94	Ceroid-lipofuscinosis neuronal protein 5	CLN5	+	+		+
Q16555;A0A1C7CYX9;Q16555-2;E5RFU4	Q16555;A0A1C7CYX9;Q16555-2	Dihydropyrimidinase-related protein 2	DPYSL2	+	+	+	+	+	+	+	+	+
P12829;I3L1K6;A0A1C7CYY4;I3L4B1;I3L3U1;I3L532	P12829;I3L1K6;A0A1C7CYY4;I3L4B1;I3L3U1;I3L532	Myosin light chain 4	MYL4	+							+
Q9Y5U9;A0A1W2PNR9	Q9Y5U9;A0A1W2PNR9	Immediate early response 3-interacting protein 1	IER3IP1								+	+
A0A1W2PNV4;E9PF58;Q92747-2	A0A1W2PNV4			+		+	+	+	+	+	+	+
Q9H3U1;Q9H3U1-2;A0A1W2PNX8;Q9H3U1-3	Q9H3U1;Q9H3U1-2;A0A1W2PNX8;Q9H3U1-3	Protein unc-45 homolog A	UNC45A						+			+
P23368;A0A1W2PR68;A0A1W2PQT3;A0A1W2PPH1;A0A1W2PQH3;A0A1W2PQY8;A0A1W2PQ37;A0A1W2PQF8;P23368-2	P23368;A0A1W2PR68;A0A1W2PQT3;A0A1W2PPH1;A0A1W2PQH3;A0A1W2PQY8;A0A1W2PQ37;A0A1W2PQF8;P23368-2	NAD-dependent malic enzyme, mitochondrial	ME2								+	+
Q06124;A0A8I5KVS6;A0A8I5QJ58;A0A8I5KRZ3;A0A1W2PPU4;A0A8I5KW48;Q06124-3;Q06124-1;A0A8I5QL30;A0A0U1RRI0;H0YF12	Q06124;A0A8I5KVS6;A0A8I5QJ58;A0A8I5KRZ3;A0A1W2PPU4;A0A8I5KW48;Q06124-3;Q06124-1;A0A8I5QL30	Tyrosine-protein phosphatase non-receptor type 11	PTPN11							+
Q02246;A0A1W2PQ11;A0A1B0GTL7;A0A1W2PQ86;A0A1W2PR60;A0A1W2PQJ4;A0A1W2PPQ9	Q02246;A0A1W2PQ11;A0A1B0GTL7;A0A1W2PQ86;A0A1W2PR60	Contactin-2	CNTN2	+	+	+		+	+	+	+	+
Q9NYF8;Q9NYF8-3;A0A1W2PQ43;E9PK09;E9PQN2;E9PKI6;E9PK91;Q9NYF8-2;Q9NYF8-4;E9PJA7;H0YF00	Q9NYF8;Q9NYF8-3;A0A1W2PQ43;E9PK09;E9PQN2;E9PKI6;E9PK91;Q9NYF8-2;Q9NYF8-4;E9PJA7	Bcl-2-associated transcription factor 1	BCLAF1									+
P14136;A0A1W2PR46;A0A1X7SBR3;P14136-3;P14136-2;A0A1W2PRT3;A0A1X7SCE1;K7EKH9;K7EJU1;K7ELP4;B4DIR1;K7EPI4;A0A1W2PPA3;A0A1W2PS58;K7EPT8;A0A1W2PQU7;A0A1W2PQS4;K7EJK1;A0A1W2PP21;A0A1W2PPL2	P14136;A0A1W2PR46;A0A1X7SBR3;P14136-3;P14136-2;A0A1W2PRT3;A0A1X7SCE1;K7EKH9	Glial fibrillary acidic protein	GFAP	+	+	+	+	+	+	+	+	+
O60687;A0A1W2PR88;A0A1W2PRB1	O60687;A0A1W2PR88;A0A1W2PRB1	Sushi repeat-containing protein SRPX2	SRPX2					+	+
A0A1W2PR95	A0A1W2PR95								+
O43768;O43768-3;A0A1W2PRU0;A6NMQ3;Q5T5H1;O43768-8;O43768-2;O43768-9;O43768-4	O43768;O43768-3;A0A1W2PRU0;A6NMQ3;Q5T5H1;O43768-8;O43768-2;O43768-9;O43768-4	Alpha-endosulfine	ENSA	+		+
P04439;Q5SRN7;A0A1W2PS24;A0A9L9PXG1;A0A9L9PXF6;A0A9L9PY26;Q5SRN5;A0A9L9PYF9	P04439;Q5SRN7;A0A1W2PS24;A0A9L9PXG1;A0A9L9PXF6;A0A9L9PY26;Q5SRN5;A0A9L9PYF9	HLA class I histocompatibility antigen, A-3 alpha chain	HLA-A							+
Q14108;A0A1W2PS43;A0A1W2PPX5;A0A1W2PPU6;A0A1W2PQR6;A0A1W2PQB7;A0A1W2PRS1;Q14108-2;A0A1W2PRF6;A0A1W2PSE4;A0A1W2PS70;A0A1W2PNX7;D6RDG0;A0A1W2PQL5	Q14108;A0A1W2PS43;A0A1W2PPX5;A0A1W2PPU6;A0A1W2PQR6;A0A1W2PQB7;A0A1W2PRS1;Q14108-2;A0A1W2PRF6	Lysosome membrane protein 2	SCARB2						+	+	+	+
O95502;A0A1X7SBT7	O95502;A0A1X7SBT7	Neuronal pentraxin receptor	NPTXR	+	+	+	+			+	+	+
Q92841;Q92841-3;A0A1X7SBZ2;A0A5H1ZRQ2;Q92841-1;Q92841-2;A0A0U1RQJ0	Q92841;Q92841-3;A0A1X7SBZ2;A0A5H1ZRQ2;Q92841-1;Q92841-2	Probable ATP-dependent RNA helicase DDX17	DDX17						+			+
O14558;A0A1X7SC65;K7EP04	O14558;A0A1X7SC65;K7EP04	Heat shock protein beta-6	HSPB6		+	+			+	+		+
Q9UM54-6;A0A1Y0BRN3;Q9UM54;Q9UM54-4;A0A590UJ40;Q9UM54-1;A0A0A0MRM8;Q9UM54-2;Q9UM54-5;A0A590UJ75;A0A590UKB0;A0A0D9SGC1;A0A590UK22;A0A590UK86;A0A5F9ZI03;A0A590UK71;A0A590UJY4;A0A590UJW9;Q5JVM0	Q9UM54-6;A0A1Y0BRN3;Q9UM54;Q9UM54-4;A0A590UJ40;Q9UM54-1;A0A0A0MRM8;Q9UM54-2;Q9UM54-5;A0A590UJ75;A0A590UKB0;A0A0D9SGC1;A0A590UK22;A0A590UK86;A0A5F9ZI03;A0A590UK71;A0A590UJY4	Unconventional myosin-VI	MYO6	+	+	+	+	+	+	+	+	+
O43175;A0A286YF22;A0A2C9F2M7;A0A286YFA2;A0A286YFL2;A0A286YFM8;A0A286YF78;A0A286YER3;A0A286YFC8;A0A286YFB2;A0A286YFF3;A0A286YF34;A0A286YFE1;A0A286YFK5	O43175;A0A286YF22;A0A2C9F2M7;A0A286YFA2;A0A286YFL2	D-3-phosphoglycerate dehydrogenase	PHGDH				+	+	+	+	+	+
Q9UK22;A0A286YF37;R4GNH2	Q9UK22;A0A286YF37	F-box only protein 2	FBXO2						+		+	+
P50897;A0A2C9F2P4;A0A286YFF7;Q5T0S4;A0A286YFE3;A0A286YFL8;E9PK48;E9PIA8;P50897-2;E9PSE5	P50897;A0A2C9F2P4;A0A286YFF7;Q5T0S4;A0A286YFE3;A0A286YFL8;E9PK48;E9PIA8;P50897-2	Palmitoyl-protein thioesterase 1	PPT1	+	+	+	+	+	+	+	+	+
Q7Z3E5;A0A804HJI1;Q7Z3E5-2;A0A804HHZ1;A0A804HJ52;A0A2Q3DP09;A0A804HIH2;A0A804HK42;A0A804HIU9;H7BZY2;A0A804HI20;A0A804HK85;A0A804HL13;A0A804HJ95;C9JW07;A0A804HIT2;A0A804HLH5;H7BZA2	Q7Z3E5;A0A804HJI1;Q7Z3E5-2;A0A804HHZ1;A0A804HJ52;A0A2Q3DP09;A0A804HIH2;A0A804HK42;A0A804HIU9;H7BZY2;A0A804HI20;A0A804HK85;A0A804HL13;A0A804HJ95;C9JW07;A0A804HIT2	LisH domain-containing protein ARMC9	ARMC9				+	+	+	+	+	+
A0A2R2Y2Q3;A0A494C0P6;D6RGJ6;K7ELP0;A0A087WTJ7	A0A2R2Y2Q3;A0A494C0P6			+	+	+	+	+	+	+	+	+
O43556;A0A2R8Y6S4;A0A2R8Y4E3;A0A2R8Y4X1;A0A2R8Y6U6;A0A2R8YH84;A0A2R8Y5X5;A0A2R8Y5J3;A0A2R8Y4P8;B7Z2R4;A0A2R8YGQ3;A0A2R8YD68;A0A2R8Y652;A0A2R8YEY2;A0A2R8Y5J6;A0A2R8Y5X0;A0A2R8Y638;A0A2R8Y5R7;A0A2R8Y5M2;A0A2R8YE48;A0A2R8YFA5;A0A2R8Y5Q3;A0A2R8Y504;A0A2R8Y5L4;A0A2R8Y2R1;A0A2R8YE99;A0A2R8Y6Y5;A0A2R8Y7Q5;A0A2R8Y6G8;A0A2R8Y448;A0A2R8Y6D4;E9PEH6;A0A2R8Y5H7;A0A2R8YE16;A0A2R8Y821;A0A2R8Y7J1;A0A2R8Y416;A0A2…	O43556;A0A2R8Y6S4;A0A2R8Y4E3;A0A2R8Y4X1;A0A2R8Y6U6;A0A2R8YH84;A0A2R8Y5X5;A0A2R8Y5J3;A0A2R8Y4P8;B7Z2R4;A0A2R8YGQ3;A0A2R8YD68;A0A2R8Y652;A0A2R8YEY2;A0A2R8Y5J6;A0A2R8Y5X0;A0A2R8Y638;A0A2R8Y5R7;A0A2R8Y5M2;A0A2R8YE48;A0A2R8YFA5;A0A2R8Y5Q3;A0A2R8Y504;A0A2R8Y5L4;A0A2R8Y2R1;A0A2R8YE99;A0A2R8Y6Y5;A0A2R8Y7Q5;A0A2R8Y6G8;A0A2R8Y448;A0A2R8Y6D4;E9PEH6;A0A2R8Y5H7;A0A2R8YE16;A0A2R8Y821;A0A2R8Y7J1;A0A2R8Y416;A0A2…	Epsilon-sarcoglycan	SGCE	+	+	+
O14936;O14936-3;Q5JS79;A0A2R8YE77;A0A2U3TZM1;A0A2R8YFN5;A0A7I2RJN6;A0A2U3TZM4;A0A2U3TZN6;A0A2R8Y3B3;A0A2R8YEK3;O14936-4;O14936-6;O14936-2;A0A2R8Y6F8;A0A2R8YEJ7;A0A2R8Y6D8	O14936;O14936-3;Q5JS79;A0A2R8YE77;A0A2U3TZM1;A0A2R8YFN5;A0A7I2RJN6;A0A2U3TZM4;A0A2U3TZN6;A0A2R8Y3B3;A0A2R8YEK3;O14936-4;O14936-6;O14936-2;A0A2R8Y6F8;A0A2R8YEJ7;A0A2R8Y6D8	Peripheral plasma membrane protein CASK	CASK							+
Q92834;A0A2R8YFT6;A0A2R8Y414;Q92834-4;Q92834-2;Q92834-6;A0A2R8Y4C9;A0A2R8YGY6;A0A2R8YDN2;A0A2R8Y838;Q92834-5;Q92834-3;A0A2R8YF02;H7C4H4	Q92834;A0A2R8YFT6;A0A2R8Y414;Q92834-4;Q92834-2;Q92834-6;A0A2R8Y4C9;A0A2R8YGY6;A0A2R8YDN2;A0A2R8Y838;Q92834-5;Q92834-3	X-linked retinitis pigmentosa GTPase regulator	RPGR						+		+
P48637;A0A2R8Y430;A0A2R8Y5T7;A0A2R8Y7I7;P48637-2;A0A2R8YF34;A0A2R8Y6Q7;A0A2R8Y2X9;A0A2R8Y6Y6;A0A2R8Y4V9;A0A2R8Y790;A0A2R8Y446;A0A0S2Z4J7	P48637;A0A2R8Y430;A0A2R8Y5T7;A0A2R8Y7I7;P48637-2	Glutathione synthetase	GSS	+	+	+
Q08722;Q08722-3;A0A2R8Y484;Q08722-2;Q08722-4	Q08722;Q08722-3;A0A2R8Y484;Q08722-2;Q08722-4	Leukocyte surface antigen CD47	CD47					+	+	+	+	+
Q9UH03;B1AHR1;A0A2R8Y4H2;Q9UH03-2;B1AHR2	Q9UH03;B1AHR1;A0A2R8Y4H2;Q9UH03-2;B1AHR2	Neuronal-specific septin-3	SEPT3							+
O00462;E9PFW2;A0A2R8Y524;A0A2R8YEC9;A0A2R8YE79;A0A2R8YCE9;A0A2R8Y4U7;A0A2R8Y7N1;A0A2R8Y7A0;A0A2R8Y7A7;A0A2R8Y211	O00462;E9PFW2;A0A2R8Y524;A0A2R8YEC9;A0A2R8YE79;A0A2R8YCE9;A0A2R8Y4U7;A0A2R8Y7N1	Beta-mannosidase	MANBA	+	+
P35222;A0A2R8Y804;A0A2R8Y543;A0A2R8Y750;A0A2R8YCH5;A0A2R8Y7Z0;A0A2R8Y5A3;A0A2R8Y5C3;A0A2R8Y5Z1;B4DGU4;A0A2R8Y6G0;A0A2R8Y815;A0A2R8YG06	P35222;A0A2R8Y804;A0A2R8Y543;A0A2R8Y750;A0A2R8YCH5;A0A2R8Y7Z0;A0A2R8Y5A3;A0A2R8Y5C3;A0A2R8Y5Z1;B4DGU4;A0A2R8Y6G0	Catenin beta-1	CTNNB1						+	+	+	+
Q8NI35;A0A2R8Y549;Q8NI35-3;Q8NI35-4;Q8NI35-2;Q8NI35-5;A0A0U1RQT2;A0A2R8Y5I3;B4DE90;A0A0U1RR46;A0A0U1RRD7;A0A0U1RQW4	Q8NI35;A0A2R8Y549;Q8NI35-3;Q8NI35-4;Q8NI35-2;Q8NI35-5;A0A0U1RQT2;A0A2R8Y5I3	InaD-like protein	INADL						+		+	+
O60610;O60610-2;A0A2R8Y5N1;O60610-3;A0A2R8YEF8	O60610;O60610-2;A0A2R8Y5N1;O60610-3	Protein diaphanous homolog 1	DIAPH1						+	+	+	+
P35241;A0A2R8Y5S7;P35241-5;A0A2R8Y7M3;P35241-4;P35241-2;E9PNV3;P35241-3;E9PQ82;A0A2R8Y5P0;A0A2R8Y4H6;E9PKN5;E9PNP4	P35241;A0A2R8Y5S7;P35241-5;A0A2R8Y7M3;P35241-4	Radixin	RDX	+		+	+		+	+	+	+
Q14204;A0A7P0T9C4;A0A7P0TA13;A0A2R8Y5T0;A0A2R8Y706;A0A7P0T9R4;A0A7P0TAW9;A0A7P0T7V5;A0A7P0T916;A0A7P0T8N2;A0A7P0TBJ7;A0A7P0TAF3;A0A7P0TB75;A0A2R8Y6H2;A0A7P0T9K2;A0A7P0T9F1;A0A7P0T8W5;A0A2R8YFZ7;A0A7P0TAM4;A0A7P0T825;A0A7P0TB64;A0A7P0TAV5;A0A7P0T990;A0A804HHY6;A0A7P0T942;A0A2R8YGC7;A0A7P0T9S3;A0A7P0T934;A0A7P0T9Y3;A0A7P0TBC9;A0A7P0TAS7;A0A7P0TB96	Q14204;A0A7P0T9C4;A0A7P0TA13;A0A2R8Y5T0;A0A2R8Y706;A0A7P0T9R4;A0A7P0TAW9;A0A7P0T7V5;A0A7P0T916;A0A7P0T8N2;A0A7P0TBJ7;A0A7P0TAF3;A0A7P0TB75;A0A2R8Y6H2;A0A7P0T9K2;A0A7P0T9F1;A0A7P0T8W5;A0A2R8YFZ7;A0A7P0TAM4;A0A7P0T825;A0A7P0TB64;A0A7P0TAV5;A0A7P0T990;A0A804HHY6;A0A7P0T942;A0A2R8YGC7;A0A7P0T9S3;A0A7P0T934	Cytoplasmic dynein 1 heavy chain 1	DYNC1H1				+	+	+	+	+	+
A0A2R8Y5V9;A0A2R8YGX3;A0A590UJB9;A0A590UK79;A0A494C034;U3KQK2	A0A2R8Y5V9;A0A2R8YGX3			+	+	+	+		+	+	+	+
O75144;A0A8V8TQ73;A0A8V8TQV9;A0A2R8Y5W7;K4DIA0;O75144-2;A0A8V8TQ42;A0A8V8TQW2;B7Z1W8;O75144-3	O75144;A0A8V8TQ73;A0A8V8TQV9;A0A2R8Y5W7;K4DIA0;O75144-2;A0A8V8TQ42	ICOS ligand	ICOSLG	+	+	+					+	+
P32969;D6RAN4;A0A2R8Y5Y7;H0Y9R4;H0Y9V9	P32969;D6RAN4;A0A2R8Y5Y7;H0Y9R4;H0Y9V9	60S ribosomal protein L9	RPL9						+		+	+
P46777;A0A2R8Y6J3;Q5T7N0	P46777;A0A2R8Y6J3	60S ribosomal protein L5	RPL5						+	+	+	+
Q8TEA8;A0A2R8YCT7;A0A2R8Y6X2	Q8TEA8;A0A2R8YCT7;A0A2R8Y6X2	D-tyrosyl-tRNA(Tyr) deacylase 1	DTD1								+
Q9P2R7;Q5T9Q8;Q5T9Q5;A0A2R8YDQ9;A0A2R8Y6Y7;Q9P2R7-2	Q9P2R7;Q5T9Q8;Q5T9Q5;A0A2R8YDQ9;A0A2R8Y6Y7;Q9P2R7-2	Succinyl-CoA ligase [ADP-forming] subunit beta, mitochondrial	SUCLA2								+	+
K9JI14;A0A2R8Y7F9	K9JI14;A0A2R8Y7F9								+	+	+	+
P62263;A0A2R8Y811;E5RH77	P62263;A0A2R8Y811;E5RH77	40S ribosomal protein S14	RPS14				+	+	+	+	+	+
P62847;E7ETK0;A0A2R8Y849;A0A2R8YD14;P62847-2;P62847-3;P62847-4;A0A2R8Y8A0	P62847;E7ETK0;A0A2R8Y849;A0A2R8YD14;P62847-2;P62847-3;P62847-4;A0A2R8Y8A0	40S ribosomal protein S24	RPS24						+	+	+	+
Q9Y3Z3;A0A2R8YCS7;Q9Y3Z3-3;Q9Y3Z3-4;A0A2R8YD90;A0A2R8Y586;A0A804HL67;A0A2R8YF51;A0A2R8Y5D2;A0A2R8YG48;A0A2R8Y7R5;A0A2R8Y755;A0A2R8YF18;A0A2R8YFV6	Q9Y3Z3;A0A2R8YCS7;Q9Y3Z3-3;Q9Y3Z3-4;A0A2R8YD90;A0A2R8Y586;A0A804HL67;A0A2R8YF51;A0A2R8Y5D2	Deoxynucleoside triphosphate triphosphohydrolase SAMHD1	SAMHD1				+		+		+
O15041;A0A2R8YCX5;O15041-2	O15041;A0A2R8YCX5;O15041-2	Semaphorin-3E	SEMA3E	+	+	+
P11171;P11171-3;A0A2R8YD30;P11171-4;P11171-2;A0A2R8Y7Y3;A0A2U3TZH6;P11171-5;P11171-7;P11171-6;A0A994J847;A0A2R8Y5Z6;A0A2R8Y5G2;A0A2R8Y420;A0A2R8YCW8;A0A3B3ITP0;A0A2R8Y570;A0A3B3IU06;A0A2R8Y6G5;A0A2R8Y7N0;A0A2R8YFR9;A0A3B3IUD6;A0A2R8Y4N6;A0A3B3ITC5;A0A2R8Y6T6;A0A2R8Y5C8;A0A2R8Y783;Q4VXN1	P11171;P11171-3;A0A2R8YD30;P11171-4;P11171-2;A0A2R8Y7Y3;A0A2U3TZH6;P11171-5;P11171-7;P11171-6;A0A994J847;A0A2R8Y5Z6;A0A2R8Y5G2;A0A2R8Y420;A0A2R8YCW8;A0A3B3ITP0;A0A2R8Y570;A0A3B3IU06;A0A2R8Y6G5;A0A2R8Y7N0;A0A2R8YFR9;A0A3B3IUD6	Protein 4.1	EPB41	+	+	+	+	+	+	+	+	+
P51659;A0A804HKU2;A0A2R8YD50;A0A804HK65;E7EPL9;P51659-3;P51659-2;A0A804HIR1;E7ER27;A0A2R8Y7L2;E7ET17;A0A2R8YDT8;A0A2R8YF45	P51659;A0A804HKU2;A0A2R8YD50;A0A804HK65;E7EPL9;P51659-3;P51659-2;A0A804HIR1;E7ER27;A0A2R8Y7L2;E7ET17	Peroxisomal multifunctional enzyme type 2;(3R)-hydroxyacyl-CoA dehydrogenase;Enoyl-CoA hydratase 2	HSD17B4								+	+
P68400;Q8NEV1;E7EU96;A0A2R8YD58;A0A2R8YF43;A0A2R8Y5A0;A0A2R8YFU2;A0A2R8YDP2;A0A2R8Y4H0;A0A2R8Y4D6;V9GYA2;A0A2R8YDY7;A0A2R8YEW1;P68400-2;A0A2R8Y797;A0A087WY74;A0A2R8YCK2;A0A2R8YF47;V9GY80;A0A2R8YEL7;A0A2R8Y7T1;A0A2R8Y3W6	P68400;Q8NEV1;E7EU96;A0A2R8YD58;A0A2R8YF43;A0A2R8Y5A0;A0A2R8YFU2;A0A2R8YDP2;A0A2R8Y4H0;A0A2R8Y4D6;V9GYA2;A0A2R8YDY7	Casein kinase II subunit alpha;Casein kinase II subunit alpha 3	CSNK2A1;CSNK2A3				+		+	+	+	+
Q96BY6;Q96BY6-3;A0A2R8YD85;H0YFC5;A0A8V8TLD7	Q96BY6;Q96BY6-3;A0A2R8YD85;H0YFC5;A0A8V8TLD7	Dedicator of cytokinesis protein 10	DOCK10								+
P17213;A0A2R8YDF1;H0Y738	P17213;A0A2R8YDF1	Bactericidal permeability-increasing protein	BPI						+		+	+
A0A2R8YEH1;Q02094;Q9UHG9;Q02094-2	A0A2R8YEH1;Q02094;Q9UHG9	Ammonium transporter Rh type A	RHAG	+			+	+	+	+	+	+
O43405;A0A2U3TZE7;H0YJW4;G3V4C4;A0A2R8Y3T0;O43405-2;G3V5X3;G3V5V4	O43405;A0A2U3TZE7;H0YJW4;G3V4C4;A0A2R8Y3T0;O43405-2	Cochlin	COCH	+	+		+		+		+	+
Q05639;A0A2U3TZH3;A0A9L9PYI8;A0A9L9PXK0;A0A2R8Y488;A0A2R8Y660;A0A2R8YDN5	Q05639;A0A2U3TZH3;A0A9L9PYI8;A0A9L9PXK0;A0A2R8Y488	Elongation factor 1-alpha 2	EEF1A2			+			+			+
P13987;E9PNW4;A0A2U3TZL5;P13987-2	P13987;E9PNW4;A0A2U3TZL5;P13987-2	CD59 glycoprotein	CD59	+	+	+	+	+	+	+	+	+
Q02241;Q02241-2;A0A2U3TZL8;H7BYN4;A0A7I2V5Y5;Q02241-3	Q02241;Q02241-2;A0A2U3TZL8;H7BYN4;A0A7I2V5Y5;Q02241-3	Kinesin-like protein KIF23;Kinesin-like protein	KIF23								+
P06744;A0A2U3TZU2;P06744-2;K7EQ48;A0A0J9YXP8;A0A2R8Y6C7;A0A0J9YYH3;A0A0J9YX90;K7EPY4;K7ERC6;K7EP41;CON__Q3ZBD7;K7ENA0;K7ELR7;A0A2R8YF08;A0A0J9YXM3;K7ERK8;K7ESF4;K7EIL4;A0A0J9YXH9;Q8N196;A0A0J9YYI8	P06744;A0A2U3TZU2;P06744-2;K7EQ48;A0A0J9YXP8;A0A2R8Y6C7;A0A0J9YYH3;A0A0J9YX90	Glucose-6-phosphate isomerase	GPI	+	+	+	+	+	+	+	+	+
A0A8V8TQS1;V9GYE7;A0A3B3IQ51;P36980-2;P36980;A0A3B3IRW0;A0A3B3ISW6;A0A3B3IS00;A0A8V8TPL2;A0A3B3IS28	A0A8V8TQS1;V9GYE7;A0A3B3IQ51;P36980-2;P36980;A0A3B3IRW0;A0A3B3ISW6;A0A3B3IS00;A0A8V8TPL2	Complement factor H-related protein 2	CFHR2		+	+				+
P17812;A0A3B3IRI2;A0A8Q3WL00;A0A8Q3WL12;A0A3B3ITH9;A0A3B3ITB8;A0A8Q3WL40;A0A3B3IRQ8;A0A3B3ITF6;A0A8Q3WKZ7;B4E1E0;P17812-2	P17812;A0A3B3IRI2;A0A8Q3WL00;A0A8Q3WL12;A0A3B3ITH9;A0A3B3ITB8;A0A8Q3WL40;A0A3B3IRQ8;A0A3B3ITF6;A0A8Q3WKZ7	CTP synthase 1	CTPS1									+
O75629;A0A3B3IRL2	O75629;A0A3B3IRL2	Protein CREG1	CREG1		+	+	+			+
A0A3B3IRN5;Q06828	A0A3B3IRN5;Q06828	Fibromodulin	FMOD	+				+		+
P08397;F5H345;A0A3B3IRR1;A0A3F2YNY7;P08397-2;A0A8I5KXV4;P08397-4;P08397-3;F5GY90;F5H0P4;A0A3B3IU56;A0A1W2PNU5;A0A3B3IU34;F5H226;F5H4W5;F5H4X2	P08397;F5H345;A0A3B3IRR1;A0A3F2YNY7;P08397-2;A0A8I5KXV4;P08397-4;P08397-3;F5GY90;F5H0P4;A0A3B3IU56;A0A1W2PNU5;A0A3B3IU34;F5H226	Porphobilinogen deaminase	HMBS	+	+	+	+	+	+	+	+	+
P43307;C9J3L8;C9J5W0;A0A3B3IRT8;E9PAL7;C9IZQ1;P43307-2;C9JY01;C9JBX5	P43307;C9J3L8;C9J5W0;A0A3B3IRT8;E9PAL7;C9IZQ1;P43307-2	Translocon-associated protein subunit alpha	SSR1						+	+	+	+
P78363;A0A3B3IRV8	P78363;A0A3B3IRV8	Retinal-specific ATP-binding cassette transporter	ABCA4					+
O15484;A0A3B3IRX8;E7EV01	O15484;A0A3B3IRX8;E7EV01	Calpain-5	CAPN5								+
P05062;A0A3B3IS80;A0A3B3ITZ0	P05062;A0A3B3IS80;A0A3B3ITZ0	Fructose-bisphosphate aldolase B	ALDOB									+
P11362;P11362-2;P11362-7;P11362-20;A0A8I3B1S4;A0A3B3ISD1;P11362-8;P11362-9;A0A804HIF1;P11362-21;A0A994J419;P11362-19;P11362-13;A0A0S2Z3T4;P11362-4;P11362-5;P11362-12;E9PNM3;P11362-10;P11362-14;P11362-3;P11362-11;P11362-6;P11362-18;B5A958;A0A6I8PRY1;P11362-16;E7EU09;E9PN14;C9J205;E9PKV7;E9PKF2;P11362-15;E9PQ40	P11362;P11362-2;P11362-7;P11362-20;A0A8I3B1S4;A0A3B3ISD1;P11362-8;P11362-9;A0A804HIF1;P11362-21;A0A994J419;P11362-19;P11362-13;A0A0S2Z3T4;P11362-4;P11362-5;P11362-12;E9PNM3;P11362-10;P11362-14;P11362-3;P11362-11;P11362-6;P11362-18;B5A958;A0A6I8PRY1;P11362-16;E7EU09	Fibroblast growth factor receptor 1;Fibroblast growth factor receptor	FGFR1				+			+
P42892;P42892-3;B4DKB2;A0A3B3ISF9;P42892-2;P42892-4;E9PJG1	P42892;P42892-3;B4DKB2;A0A3B3ISF9;P42892-2;P42892-4	Endothelin-converting enzyme 1	ECE1				+
P14735;A0A7I2V610;A0A7I2V3E3;A0A7I2V2P6;A0A7I2YQV5;A0A3B3ISG5;A0A7I2V3K9;B3KSB8;P14735-2;A0A7I2V2S1;A0A7I2V4Q3;A0A7I2V634;A0A7I2V4A4;A0A7I2YQS6;A0A7I2V612;A0A7I2V373	P14735;A0A7I2V610;A0A7I2V3E3;A0A7I2V2P6;A0A7I2YQV5;A0A3B3ISG5;A0A7I2V3K9;B3KSB8;P14735-2;A0A7I2V2S1;A0A7I2V4Q3	Insulin-degrading enzyme	IDE					+	+	+	+
A0A3B3ISJ1;P07225;A0A0S2Z4L3;G5E9F8;A0A3B3IRK9;A0A3B3IUA6;CON__P07224;C9K0R0	A0A3B3ISJ1;P07225;A0A0S2Z4L3;G5E9F8;A0A3B3IRK9	Vitamin K-dependent protein S	PROS1	+	+	+	+	+	+	+	+	+
P10746;A0A3B3ITJ2;A0A3B3ISM6;Q5T3L7;A0A3B3ISX6;Q5T3L8;A0A3B3IS76;A0A3B3ISL9;Q5T3L9;A0A087WZB7;A0A3B3IU75;A0A3B3IS33;A0A087WUV7;A0A3B3IUC8;A0A087X021	P10746;A0A3B3ITJ2;A0A3B3ISM6;Q5T3L7;A0A3B3ISX6;Q5T3L8;A0A3B3IS76;A0A3B3ISL9;Q5T3L9	Uroporphyrinogen-III synthase	UROS						+	+	+	+
A0A3B3ISR2;B4DPQ0;P00736;F5H2D0;A0A3B3ITU4;F5H1V0;F5H3N3;F5H6Y3;F5H3A3;F5H1N6;F5GWL0	A0A3B3ISR2;B4DPQ0;P00736;F5H2D0	Complement C1r subcomponent;Complement C1r subcomponent heavy chain;Complement C1r subcomponent light chain	C1R	+	+	+	+	+	+	+	+	+
Q14956;A0A3B3ISS6;Q14956-2	Q14956;A0A3B3ISS6;Q14956-2	Transmembrane glycoprotein NMB	GPNMB	+	+	+	+			+
A0A3B3IST1;B5MD23;O75954	A0A3B3IST1;B5MD23;O75954	Tetraspanin;Tetraspanin-9	TSPAN9				+			+		+
O75015;H0Y4U3;A0A3B3ISU3	O75015;H0Y4U3;A0A3B3ISU3	Low affinity immunoglobulin gamma Fc region receptor III-B	FCGR3B			+				+
Q8N0U8;A0A3B3ISV4	Q8N0U8;A0A3B3ISV4	Vitamin K epoxide reductase complex subunit 1-like protein 1	VKORC1L1						+		+	+
Q8N9N7;H3BSW0;A0A3B3ISV5	Q8N9N7;H3BSW0;A0A3B3ISV5	Leucine-rich repeat-containing protein 57	LRRC57							+		+
Q9Y2I8;A0A994J593;A0A994J4T0;C9JGR9;A0A994J4U2;A0A3B3IT47;Q9Y2I8-2;A0A994J7K6;A0A994J4W1;E7EQ49;Q9Y2I8-3	Q9Y2I8;A0A994J593;A0A994J4T0;C9JGR9;A0A994J4U2;A0A3B3IT47;Q9Y2I8-2;A0A994J7K6;A0A994J4W1;E7EQ49;Q9Y2I8-3	WD repeat-containing protein 37	WDR37						+		+	+
Q13884;A0A3B3ITC2;Q13884-2	Q13884;A0A3B3ITC2;Q13884-2	Beta-1-syntrophin	SNTB1				+			+	+	+
P14866;A0A3B3ITJ4;M0QXS5;P14866-2;M0R076;A0A9L9PXI4;M0QYT0	P14866;A0A3B3ITJ4;M0QXS5;P14866-2	Heterogeneous nuclear ribonucleoprotein L	HNRNPL						+			+
P35442;A0A7I2V585;A0A7I2YQT6;A0A3B3ITK0;A0A7I2YQ86;A0A7I2V344;Q5RI53	P35442;A0A7I2V585;A0A7I2YQT6;A0A3B3ITK0	Thrombospondin-2	THBS2	+		+	+	+	+	+	+	+
O75964;A0A8I5KT86;A0A8I5KSQ4;A0A8I5KSW3;A0A3B3ITX4	O75964;A0A8I5KT86;A0A8I5KSQ4;A0A8I5KSW3;A0A3B3ITX4	ATP synthase subunit g, mitochondrial	ATP5L								+	+
Q9Y2W1;A0A3B3ITZ9	Q9Y2W1;A0A3B3ITZ9	Thyroid hormone receptor-associated protein 3	THRAP3						+		+	+
Q8NFP4;Q8NFP4-2;A0A3B3IU48;H0YA23;A0A7P0T822;H0Y4Q2;A0A7P0TB21;A0A7P0TB62	Q8NFP4;Q8NFP4-2;A0A3B3IU48;H0YA23;A0A7P0T822;H0Y4Q2;A0A7P0TB21;A0A7P0TB62	MAM domain-containing glycosylphosphatidylinositol anchor protein 1	MDGA1	+		+
Q8TCT9;A0A3B3IUB5;Q8TCT9-5;Q8TCT9-2;A0A075B6F6;A0A0S2Z6F0;A0A3B3IT72;Q8TCT9-4;A0A0C4DGU3	Q8TCT9;A0A3B3IUB5;Q8TCT9-5;Q8TCT9-2;A0A075B6F6;A0A0S2Z6F0;A0A3B3IT72;Q8TCT9-4	Minor histocompatibility antigen H13	HM13								+	+
Q9Y287;A0A3B3IUC0;A0A3B3ISG3;Q9Y287-2	Q9Y287;A0A3B3IUC0	Integral membrane protein 2B;BRI2, membrane form;BRI2 intracellular domain;BRI2C, soluble form;Bri23 peptide	ITM2B	+	+	+	+	+	+	+	+	+
P09467;A0A3B3IUC7;Q5VZC3;A0A804HJK9	P09467;A0A3B3IUC7	Fructose-1,6-bisphosphatase 1	FBP1								+
Q9BU40;Q9BU40-4;A0A452Q6Z9;Q9BU40-5;Q9BU40-3	Q9BU40;Q9BU40-4;A0A452Q6Z9;Q9BU40-5;Q9BU40-3	Chordin-like protein 1	CHRDL1		+
Q96S97;A0A494C017;C9JJV6;C9JZL8;A0A499FIY8;C9JC07	Q96S97;A0A494C017;C9JJV6;C9JZL8;A0A499FIY8;C9JC07	Myeloid-associated differentiation marker	MYADM				+		+	+
P35659;H0Y993;A0A494C028;P35659-2;B4DFG0;H0Y8X0;D6RDA2;A0A494C198;D6R9L5	P35659;H0Y993;A0A494C028;P35659-2;B4DFG0;H0Y8X0;D6RDA2;A0A494C198	Protein DEK	DEK						+		+	+
P23471;A0A494C1B4;A0A494C0U4;A0A494C055;A0A494C087;P23471-2;A0A494C1R4;A0A494C1H9;A0A494C036;P23471-3;A0A494C1F0;A0A494C1J5	P23471;A0A494C1B4;A0A494C0U4;A0A494C055;A0A494C087;P23471-2;A0A494C1R4;A0A494C1H9;A0A494C036;P23471-3	Receptor-type tyrosine-protein phosphatase zeta	PTPRZ1	+	+	+	+	+	+	+	+	+
P06132;A0A494C0Q8;A0A494C085;A0A494BZY8;A0A1B0GVZ4;A0A1B0GVN9;A0A494C0S8;Q5T446;H0Y5R6;A0A494C1D8	P06132;A0A494C0Q8;A0A494C085;A0A494BZY8;A0A1B0GVZ4;A0A1B0GVN9;A0A494C0S8;Q5T446	Uroporphyrinogen decarboxylase	UROD	+	+		+	+	+	+	+	+
Q9Y279;A0A494C0F5;Q9Y279-2;H7C062;Q9Y279-3	Q9Y279;A0A494C0F5;Q9Y279-2;H7C062	V-set and immunoglobulin domain-containing protein 4	VSIG4	+	+	+					+
O95394;A0A8V8TNM1;H0Y987;A0A8V8TMH7;A0A8V8TLT8;A0A494C1Q4;A0A494C0G1;A0A8V8TNH4;A0A8V8TM25;O95394-3;O95394-4;A0A494C163;H0Y8I3;A0A494C099;D6RCD1;A0A8V8TNT6;D6RF77;D6RCQ8;A0A8V8TNG4;D6RC77;A0A8V8TMI1;J3KN95;A0A494C1E2;A0A087WT27	O95394;A0A8V8TNM1;H0Y987;A0A8V8TMH7;A0A8V8TLT8;A0A494C1Q4;A0A494C0G1;A0A8V8TNH4;A0A8V8TM25;O95394-3;O95394-4;A0A494C163;H0Y8I3;A0A494C099;D6RCD1;A0A8V8TNT6;D6RF77;D6RCQ8;A0A8V8TNG4;D6RC77	Phosphoacetylglucosamine mutase	PGM3				+		+	+
Q08188;A0A494C0J7	Q08188;A0A494C0J7	Protein-glutamine gamma-glutamyltransferase E;Protein-glutamine gamma-glutamyltransferase E 50 kDa catalytic chain;Protein-glutamine gamma-glutamyltransferase E 27 kDa non-catalytic chain	TGM3					+	+	+	+	+
A0A494C0X7;P05107;D3DSM0;J3KNI6;E7EVZ9;E5RHE6;E5RK54;E5RIG7;E5RK25	A0A494C0X7;P05107;D3DSM0	Integrin beta-2;Integrin beta	ITGB2				+	+	+	+	+	+
P12955;A0A8V8TLN7;A0A8V8TNF2;A0A8V8TLR1;A0A8V8TLL9;A0A494C165;A0A8V8TLP4;K7ES25;P12955-2;P12955-3;A0A8V8TLR6;A0A494C194;A0A8V8TN48;A0A8V8TLP2;V9GYE4;A0A8V8TNH5	P12955;A0A8V8TLN7;A0A8V8TNF2;A0A8V8TLR1;A0A8V8TLL9;A0A494C165;A0A8V8TLP4;K7ES25;P12955-2;P12955-3;A0A8V8TLR6;A0A494C194;A0A8V8TN48;A0A8V8TLP2	Xaa-Pro dipeptidase	PEPD	+		+				+
P78347;P78347-2;A0A8I5KVB5;A0A494C1K3;P78347-4;P78347-3;A0A494C0Q7	P78347;P78347-2;A0A8I5KVB5;A0A494C1K3;P78347-4;P78347-3;A0A494C0Q7	General transcription factor II-I	GTF2I									+
Q9H3K6;A0A499FJE1;H3BTW0;A0A0B4J295;H3BVE0;Q9H3K6-2	Q9H3K6;A0A499FJE1;H3BTW0;A0A0B4J295;H3BVE0;Q9H3K6-2	BolA-like protein 2	BOLA2						+	+	+	+
Q99674;A0A4W8W4R1;Q99674-2;Q99674-3	Q99674;A0A4W8W4R1	Cell growth regulator with EF hand domain protein 1	CGREF1	+	+	+
A0A4W8ZXM2;A0A0B4J1Y9	A0A4W8ZXM2;A0A0B4J1Y9		IGHV3-72	+	+	+	+	+	+	+	+	+
Q9NY72;A0A590UJ13;A0A590UJQ5	Q9NY72;A0A590UJ13	Sodium channel subunit beta-3	SCN3B	+		+
Q13616;A0A590UK34;A0A590UJ21;A0A590UJ50;A0A590UJR3;A0A590UJ56;A0A590UJC4;A0A590UJA0;A0A590UJM8;A0A590UJ97;A0A590UJ59	Q13616;A0A590UK34;A0A590UJ21;A0A590UJ50;A0A590UJR3;A0A590UJ56;A0A590UJC4	Cullin-1	CUL1	+	+	+
P48729;U3KPX3;A0A590UJ43;P48729-3;P48729-2;D6REM4;A0A5F9W493;Q8N752;E7ETM0;A0A590UK94;H0Y9X2;U3KQK7;A0A590UJQ7;E5RG27;U3KQ83;D6RGE5	P48729;U3KPX3;A0A590UJ43;P48729-3;P48729-2;D6REM4;A0A5F9W493;Q8N752;E7ETM0;A0A590UK94	Casein kinase I isoform alpha;Casein kinase I isoform alpha-like	CSNK1A1;CSNK1A1L					+	+	+	+	+
Q9UGM3;A0A590UJZ9;A0A590UJ76;Q9UGM3-9;Q9UGM3-4;Q9UGM3-8;Q9UGM3-2;Q9UGM3-5;Q9UGM3-3;Q9UGM3-7;Q9UGM3-6;A0A590UK99;A0A590UIX5;A0A590UJF8	Q9UGM3;A0A590UJZ9;A0A590UJ76;Q9UGM3-9;Q9UGM3-4;Q9UGM3-8;Q9UGM3-2;Q9UGM3-5;Q9UGM3-3;Q9UGM3-7;Q9UGM3-6;A0A590UK99;A0A590UIX5;A0A590UJF8	Deleted in malignant brain tumors 1 protein	DMBT1		+			+				+
Q13303;Q13303-2;Q13303-3;A0A5F9UN28;A0A590UJB6;Q13303-4;A0A590UJJ4;Q13303-5	Q13303;Q13303-2;Q13303-3;A0A5F9UN28;A0A590UJB6;Q13303-4;A0A590UJJ4;Q13303-5	Voltage-gated potassium channel subunit beta-2	KCNAB2				+	+		+	+	+
A0A590UJI0;Q6ZVL6;A0A5F9UK30;Q6ZVL6-2	A0A590UJI0;Q6ZVL6;A0A5F9UK30;Q6ZVL6-2	UPF0606 protein KIAA1549L	KIAA1549L	+	+	+
Q13423;A0A590UJM2;A0A590UK29;A0A590UK15;A0A590UJI3;E9PCX7;D6RHU2;A0A590UJA4;A0A590UKC7;D6RAI5	Q13423;A0A590UJM2;A0A590UK29;A0A590UK15;A0A590UJI3;E9PCX7	NAD(P) transhydrogenase, mitochondrial	NNT								+	+
Q9BRK5;A0A5F9UP49;A0A5F9UJX7;Q9BRK5-6;Q9BRK5-2;G3V1E2;Q9BRK5-4;Q9BRK5-3;H0Y3T6;Q9BRK5-5	Q9BRK5;A0A5F9UP49;A0A5F9UJX7;Q9BRK5-6;Q9BRK5-2;G3V1E2;Q9BRK5-4;Q9BRK5-3;H0Y3T6	45 kDa calcium-binding protein	SDF4	+	+	+				+	+
O43493;A0A5F9UY30;O43493-5;O43493-3;O43493-7;O43493-4;O43493-6	O43493;A0A5F9UY30;O43493-5;O43493-3;O43493-7;O43493-4	Trans-Golgi network integral membrane protein 2	TGOLN2	+	+	+
P51648;P51648-2;J3QRD1;A0A5F9ZI12;A0A5F9ZHI5;A0A5F9ZGX4;A0A5F9ZHN9;I3L1M4;A0A5F9ZHZ9;P48448;I3L2W1;A0A0D9SGC3;J3QS00;E9PJV0;A0A5F9ZHP6;A0A5K1VW72	P51648;P51648-2;J3QRD1;A0A5F9ZI12;A0A5F9ZHI5;A0A5F9ZGX4;A0A5F9ZHN9;I3L1M4;A0A5F9ZHZ9	Fatty aldehyde dehydrogenase	ALDH3A2									+
Q3SYG4;Q3SYG4-4;A0A5F9ZH14;A0A5F9ZHE7;A0A5F9ZH37;Q3SYG4-3;A0A5F9ZGX9;A0A5F9ZH74;A0A5F9ZGY2;Q3SYG4-2;Q3SYG4-7;A0A5F9ZHP5;H7BZ69;Q3SYG4-6;F8WCG5;C9JJ08;Q3SYG4-5;A0A5F9ZH06	Q3SYG4;Q3SYG4-4;A0A5F9ZH14;A0A5F9ZHE7;A0A5F9ZH37;Q3SYG4-3;A0A5F9ZGX9;A0A5F9ZH74;A0A5F9ZGY2;Q3SYG4-2;Q3SYG4-7;A0A5F9ZHP5;H7BZ69;Q3SYG4-6;F8WCG5	Protein PTHB1	BBS9								+
A0A5F9ZHT8;A0A5F9ZGY4;A0A5F9ZHN5;A0A5F9ZHF7;A0A5F9ZI30;A0A5F9ZI40;A0A5F9ZGY3;A0A5F9ZGZ5;A0A5F9ZHR8;D6RHE1;A0A5F9ZHE4;A0A5F9ZHT4;I6L894;A0A5F9ZI65;A0A5F9ZI46;A0A5F9ZH30;A0A5F9ZH19;H0Y933;Q01484;A0A5F9ZHS1;A0A5F9ZGX3;A0A5F9ZHD2;A0A5F9ZHL9;A0A5F9ZI73;A0A5F9ZHA1;A0A5F9ZH70;A0A5F9ZHC9;A0A5F9ZI18;A0A5F9ZH17;A0A5F9ZHL5;A0A5F9ZGS5;A0A5F9ZI36;A0A5F9ZI69;A0A5F9ZHQ3;A0A5F9ZGX8;A0A5F9ZHL3;A0A5F9ZI08;A0A5F9ZH…	A0A5F9ZHT8;A0A5F9ZGY4;A0A5F9ZHN5;A0A5F9ZHF7;A0A5F9ZI30;A0A5F9ZI40;A0A5F9ZGY3;A0A5F9ZGZ5;A0A5F9ZHR8;D6RHE1;A0A5F9ZHE4;A0A5F9ZHT4;I6L894;A0A5F9ZI65;A0A5F9ZI46;A0A5F9ZH30;A0A5F9ZH19;H0Y933;Q01484;A0A5F9ZHS1;A0A5F9ZGX3;A0A5F9ZHD2;A0A5F9ZHL9;A0A5F9ZI73;A0A5F9ZHA1;A0A5F9ZH70;A0A5F9ZHC9;A0A5F9ZI18;A0A5F9ZH17;A0A5F9ZHL5;A0A5F9ZGS5;A0A5F9ZI36;A0A5F9ZI69;A0A5F9ZHQ3;A0A5F9ZGX8;A0A5F9ZHL3;A0A5F9ZI08;A0A5F9ZH…	Ankyrin-2	ANK2	+		+			+
A0A5F9ZH13;Q9NQC8;Q9NQC8-2;E9PRT0;E9PSB9;E9PR06;E9PKW0;E9PMR8;E9PIM8	A0A5F9ZH13;Q9NQC8;Q9NQC8-2;E9PRT0;E9PSB9;E9PR06	Intraflagellar transport protein 46 homolog	IFT46				+	+	+	+	+	+
Q9UQM7;A0A5F9ZH21;A0A5F9ZHM9;A0A804HIC9;Q9UQM7-2;A0A5F9ZHR5;A0A8V8TME7;A0A5K1VW76;D6RFJ0;A0A8V8TPM4;A0A8V8TNN9;A0A5F9ZH50;A0A5F9ZHY2;A0A8V8TR72;A0A8V8TNR6;E7EQE4;E9PBE8;A0A8V8TPG1	Q9UQM7;A0A5F9ZH21;A0A5F9ZHM9;A0A804HIC9;Q9UQM7-2;A0A5F9ZHR5;A0A8V8TME7;A0A5K1VW76	Calcium/calmodulin-dependent protein kinase type II subunit alpha	CAMK2A	+	+	+	+		+	+	+	+
Q9Y653;H3BRH0;Q9Y653-2;H3BNH4;H3BV52;Q9Y653-3;A0A5F9ZHT7;A0A5F9ZH94;H3BRI7;H3BQZ1;H3BMY9;H3BVA0;H3BRZ4;H3BS94;H3BM73;H3BV72;H3BP67;H3BTH7;A0A1B0GX62;H3BMF8;H3BQ46;H3BRI2;H3BSB8;H3BT88;H3BUU6;H3BRA1;H3BSN7;H3BUH2;H3BVD3;H3BSJ6;H3BRB4;H3BTD2;H3BSF7;H3BSR1;Q9Y653-5;H3BTK9;H3BPA6;H3BQ11;H3BNN3;H3BQJ9;H3BVE9;H3BSP5	Q9Y653;H3BRH0;Q9Y653-2;H3BNH4;H3BV52;Q9Y653-3;A0A5F9ZHT7;A0A5F9ZH94;H3BRI7;H3BQZ1;H3BMY9;H3BVA0;H3BRZ4;H3BS94;H3BM73;H3BV72;H3BP67;H3BTH7;A0A1B0GX62;H3BMF8;H3BQ46;H3BRI2;H3BSB8;H3BT88;H3BUU6;H3BRA1;H3BSN7;H3BUH2;H3BVD3	G-protein coupled receptor 56;GPR56 N-terminal fragment;GPR56 C-terminal fragment	GPR56;ADGRG1	+			+
Q12904;Q12904-2;A0A804HJ47;A0A5F9ZHC5;D6R937;A0A8C8MUD1;A0A8C8KIA0	Q12904;Q12904-2;A0A804HJ47;A0A5F9ZHC5;D6R937;A0A8C8MUD1	Aminoacyl tRNA synthase complex-interacting multifunctional protein 1;Endothelial monocyte-activating polypeptide 2	AIMP1									+
P24752;A0A5F9ZHJ7;A0A5F9ZHL1;A0A5F9ZHH9;A0A5F9ZHL7;H0YEL7;E9PRQ6;P24752-2;A0A5F9ZHD4;A0A5F9ZI66;A0A5F9ZHJ0	P24752;A0A5F9ZHJ7;A0A5F9ZHL1;A0A5F9ZHH9;A0A5F9ZHL7;H0YEL7;E9PRQ6;P24752-2	Acetyl-CoA acetyltransferase, mitochondrial	ACAT1						+	+	+	+
P07195;A0A5F9ZHM4;A0A3B3IS95;A8MW50;C9J7H8;F5H793;Q6ZMR3;F5H5G7;F5H155;G3XAP5	P07195;A0A5F9ZHM4;A0A3B3IS95;A8MW50	L-lactate dehydrogenase B chain;L-lactate dehydrogenase	LDHB	+	+	+	+	+	+	+	+	+
Q9NTJ5;A0A5F9ZHN7;A0A9L9PYD2;A0A9L9PXB9;A0A9L9PXW9;A0A9L9PXJ6;Q9NTJ5-2;E9PGZ4;A0A9L9PXW5;F8WDN7;A0A9L9PXK1;A0A9L9PXC7;A0A9L9PYD8;A0A9L9PXW1;A0A9L9PXZ2;A0A9L9PXY7;A0A9L9PXJ1;F8WCQ2	Q9NTJ5;A0A5F9ZHN7;A0A9L9PYD2;A0A9L9PXB9;A0A9L9PXW9;A0A9L9PXJ6;Q9NTJ5-2;E9PGZ4;A0A9L9PXW5;F8WDN7;A0A9L9PXK1;A0A9L9PXC7	Phosphatidylinositide phosphatase SAC1	SACM1L						+		+
P55087;A0A5F9ZHR4;V9PBN7;P55087-2;J3KRM4	P55087;A0A5F9ZHR4;V9PBN7;P55087-2	Aquaporin-4	AQP4			+	+		+	+	+	+
O15078;A0A6Q8PGP6;A0A5F9ZHU6;A0A6Q8PH24;J3KNF5;A0A6Q8PH78;A0A6Q8PGB1;A0A6Q8PG44;A0A6Q8PGC3;S4R322;A0A5K1VW81;A0A0A0MS86;F8VS29	O15078;A0A6Q8PGP6;A0A5F9ZHU6;A0A6Q8PH24;J3KNF5;A0A6Q8PH78;A0A6Q8PGB1;A0A6Q8PG44;A0A6Q8PGC3;S4R322;A0A5K1VW81	Centrosomal protein of 290 kDa	CEP290		+	+	+		+			+
P32243;G3V3J3;A0A5F9ZHY1;G3V3P9;P32243-2	P32243;G3V3J3;A0A5F9ZHY1;G3V3P9;P32243-2	Homeobox protein OTX2	OTX2			+			+			+
Q8WY22;A0A5F9ZHY7	Q8WY22;A0A5F9ZHY7	BRI3-binding protein	BRI3BP								+	+
Q92974;Q92974-2;A0A8Q3SIN5;V9GYM8;A0A5F9ZI21;Q92974-3;V9GYF0	Q92974;Q92974-2;A0A8Q3SIN5;V9GYM8;A0A5F9ZI21;Q92974-3	Rho guanine nucleotide exchange factor 2	ARHGEF2								+
A0A5H1ZRQ7;A0M8Q6	A0A5H1ZRQ7;A0M8Q6	Ig lambda-7 chain C region	IGLC7	+	+	+	+	+	+			+
P55263;A0A5K1VW54;A0A5K1VW94;P55263-2;A0A5F9ZH72;A0A5F9ZH31;P55263-3;P55263-4;A0A5F9ZH83;A0A5F9ZGZ8;A0A5F9ZHJ1;A0A5F9ZH76	P55263;A0A5K1VW54;A0A5K1VW94;P55263-2;A0A5F9ZH72;A0A5F9ZH31;P55263-3;P55263-4;A0A5F9ZH83	Adenosine kinase	ADK						+	+	+	+
P54819;F8VY04;A0A5K1VW67;F8W1A4;P54819-6;P54819-2;P54819-5;F8VZG5;A0A5F9ZHP2;P54819-4;P54819-3	P54819;F8VY04;A0A5K1VW67;F8W1A4;P54819-6;P54819-2;P54819-5	Adenylate kinase 2, mitochondrial;Adenylate kinase 2, mitochondrial, N-terminally processed;Adenylate kinase 2, mitochondrial	AK2	+							+
P40925;A0A5K1VW95;P40925-3;B9A041;P40925-2;B8ZZ51;C9JF79;C9JLV6;C9IZI0;F8WFC2	P40925;A0A5K1VW95;P40925-3;B9A041;P40925-2;B8ZZ51;C9JF79	Malate dehydrogenase, cytoplasmic;Malate dehydrogenase	MDH1	+	+	+	+	+	+	+	+	+
P16112;P16112-3;A0A5K1VW97;H0YMF1;P16112-2;Q6PID9	P16112;P16112-3;A0A5K1VW97;H0YMF1;P16112-2;Q6PID9	Aggrecan core protein;Aggrecan core protein 2	ACAN				+	+		+	+
O60716;O60716-21;O60716-3;H0YC95;O60716-11;A0A669KB62;A0A669KB05;C9JZR2;O60716-6;O60716-2;O60716-13;O60716-7;O60716-9;O60716-8;O60716-10;O60716-12;O60716-14;O60716-19;O60716-17;O60716-23;O60716-24;O60716-4;O60716-22;O60716-16;O60716-18;O60716-5;O60716-20;O60716-15;O60716-30;O60716-25;O60716-27;O60716-29;O60716-31;O60716-32;O60716-26;O60716-28;A0A804HJM1;A0A804HK15;A0A804HIL4;E9PKY0	O60716;O60716-21;O60716-3;H0YC95;O60716-11;A0A669KB62;A0A669KB05;C9JZR2;O60716-6;O60716-2;O60716-13;O60716-7;O60716-9;O60716-8;O60716-10;O60716-12;O60716-14;O60716-19;O60716-17;O60716-23;O60716-24;O60716-4;O60716-22;O60716-16;O60716-18;O60716-5;O60716-20;O60716-15;O60716-30;O60716-25;O60716-27;O60716-29;O60716-31;O60716-32;O60716-26;O60716-28	Catenin delta-1	CTNND1							+	+
P42224;E7EPD2;A0A669KBA4;A0A669KB56;A0A669KB68;A0A8V8TN81;A0A669KBI6;J3KPM9;A0A669KB52;A0A669KB75;A0A669KB17;A0A8V8TLI6;D2KFR9;E7ENM1;A0A669KB53;P42224-2;A0A8V8TMY9;E9PH66;Q67C41	P42224;E7EPD2;A0A669KBA4;A0A669KB56;A0A669KB68;A0A8V8TN81;A0A669KBI6;J3KPM9;A0A669KB52;A0A669KB75;A0A669KB17;A0A8V8TLI6;D2KFR9;E7ENM1;A0A669KB53;P42224-2;A0A8V8TMY9;E9PH66;Q67C41	Signal transducer and activator of transcription 1-alpha/beta;Signal transducer and activator of transcription	STAT1				+			+	+	+
P37840;E7EPV7;A0A669KB41;A0A669KBH5;P37840-2;D6RA31;H6UYS7;P37840-3	P37840;E7EPV7;A0A669KB41;A0A669KBH5;P37840-2;D6RA31;H6UYS7;P37840-3	Alpha-synuclein	SNCA	+	+	+				+	+	+
Q6Q788;A0A669KB69	Q6Q788;A0A669KB69	Apolipoprotein A-V	APOA5						+		+
Q9BXM0;A0A669KBF1	Q9BXM0;A0A669KBF1	Periaxin	PRX	+	+	+
P31327;A0A669KBF2;P31327-2;P31327-3	P31327;A0A669KBF2;P31327-2;P31327-3	Carbamoyl-phosphate synthase [ammonia], mitochondrial	CPS1						+
P51828;A0A669KBF7;F5H699;H3BQ93;F5H4D1	P51828;A0A669KBF7;F5H699;H3BQ93;F5H4D1	Adenylate cyclase type 7	ADCY7								+
Q9BZW7;B8ZZZ9;F8WA32;A0A669KBL0	Q9BZW7;B8ZZZ9;F8WA32;A0A669KBL0	Testis-specific gene 10 protein	TSGA10						+		+	+
Q93009;A0A669KBL1;Q93009-3;H3BND8;F5H2X1	Q93009;A0A669KBL1;Q93009-3;H3BND8;F5H2X1	Ubiquitin carboxyl-terminal hydrolase 7;Ubiquitin carboxyl-terminal hydrolase	USP7					+	+	+	+
O75071;A0A6I8PIP2;A0A804H3B5;S4R3Q1;A0A6I8PU78;A0A6I8PIF8	O75071;A0A6I8PIP2;A0A804H3B5	EF-hand calcium-binding domain-containing protein 14	EFCAB14	+	+	+
Q96M63;A0A6I8PTZ2;A0A6I8PTY8;Q96M63-5;Q96M63-4	Q96M63;A0A6I8PTZ2;A0A6I8PTY8;Q96M63-5;Q96M63-4	Coiled-coil domain-containing protein 114	CCDC114								+
Q9UKA9;Q9UKA9-3;B4DI28;A0A6Q8PH43;A0A6Q8PFC0;A0A6Q8PEZ3;A0A6Q8PFE6;A0A7I2RVZ4;Q9UKA9-5;Q9UKA9-6;Q9UKA9-2;Q9UKA9-4;A0A6Q8PH82	Q9UKA9;Q9UKA9-3;B4DI28;A0A6Q8PH43;A0A6Q8PFC0;A0A6Q8PEZ3;A0A6Q8PFE6;A0A7I2RVZ4;Q9UKA9-5;Q9UKA9-6;Q9UKA9-2;Q9UKA9-4;A0A6Q8PH82	Polypyrimidine tract-binding protein 2	PTBP2		+
P49588;A0A6Q8PGN5;A0A6Q8PFY2;A0A6Q8PF33;A0A6Q8PGE8;A0A6Q8PGR9;P49588-2;H3BPK7;A0A6Q8PFK3;A0A6Q8PGB5;A0A6Q8PHJ2;A0A6Q8PHP7;A0A6Q8PH44;A0A6Q8PHP3;A0A6Q8PF77;A0A6Q8PG28;A0A6Q8PG62;A0A6Q8PGI8	P49588;A0A6Q8PGN5;A0A6Q8PFY2;A0A6Q8PF33;A0A6Q8PGE8;A0A6Q8PGR9;P49588-2;H3BPK7;A0A6Q8PFK3;A0A6Q8PGB5;A0A6Q8PHJ2;A0A6Q8PHP7;A0A6Q8PH44;A0A6Q8PHP3;A0A6Q8PF77;A0A6Q8PG28;A0A6Q8PG62	Alanine--tRNA ligase, cytoplasmic	AARS						+		+	+
Q92734;A0A6Q8PFC4;A0A6Q8PH89;A0A6Q8PH27;A0A6Q8PG00;A0A6Q8PG04;A0A6Q8PGS4;A0A6Q8PF40;A0A6Q8PFY7;Q92734-4;Q92734-3;Q92734-2;C9JTY3;C9JUE0;C9JJP5;A0A6Q8PF51	Q92734;A0A6Q8PFC4;A0A6Q8PH89;A0A6Q8PH27;A0A6Q8PG00;A0A6Q8PG04;A0A6Q8PGS4;A0A6Q8PF40;A0A6Q8PFY7;Q92734-4;Q92734-3;Q92734-2;C9JTY3;C9JUE0;C9JJP5;A0A6Q8PF51	Protein TFG	TFG								+
Q27J81;A0A6Q8PFW4;A0A6Q8PHA2;A0A6Q8PH71;A0A6Q8PHG2;A0A6Q8PGN3;A0A6Q8PF44;Q27J81-2;A0A6Q8PH25;A0A6Q8PF29;A0A6Q8PGC7;A0A087X118;A0A6Q8PHS8;A0A0A0MQU1;A0A6Q8PH63;A0A6Q8PH59;A0A6Q8PGU8;A0A6Q8PFB9;A0A6Q8PGY8;A0A6Q8PH52;A0A6Q8PFY4;A0A6Q8PFN5;A0A6Q8PFJ1;A0A6Q8PG64;Q27J81-3	Q27J81;A0A6Q8PFW4;A0A6Q8PHA2;A0A6Q8PH71;A0A6Q8PHG2;A0A6Q8PGN3;A0A6Q8PF44;Q27J81-2;A0A6Q8PH25;A0A6Q8PF29;A0A6Q8PGC7;A0A087X118;A0A6Q8PHS8;A0A0A0MQU1;A0A6Q8PH63	Inverted formin-2	INF2								+
P12081;A0A6Q8PFF2;A0A6Q8PHA5;A0A6Q8PF47;E7ETE2;P12081-4;A0A6Q8PHE3;B4DDD8;A0A6Q8PFG9;A0A6Q8PFN6	P12081;A0A6Q8PFF2;A0A6Q8PHA5;A0A6Q8PF47;E7ETE2;P12081-4;A0A6Q8PHE3;B4DDD8	Histidine--tRNA ligase, cytoplasmic	HARS						+		+
Q1MSJ5;A0A7I2PHE7;A0A7I2V5W3;A0A6Q8PF61;A0A7I2V4R5;A0A7I2V3F0;Q1MSJ5-1;A0A7I2V3V5;A0A7I2V372;A0A7I2V5N5;A0A6Q8PF96;A0A7I2V4L2;A0A7I2YQH9;A0A7I2V398;A0A7I2V5G7;A0A7I2V5L8;A0A6Q8PHN8;A0A7I2V5A7;A0A6Q8PGS3;A0A7I2V3M9;A0A7I2V3Z9;A0A7I2V5J9;A0A7I2V2I3;Q1MSJ5-2;A0A7I2V5F2;A0A7I2V5P5;A0A7I2V450;A0A7I2YQX1;A0A7I2V2P7;A0A7I2V3Q0;A0A7I2V5U6;F2Z2M5;A0A7I2V4M7;A0A7I2V425;A0A7I2V3G6;A0A7I2V4I1;A0A7I2V571;A0A7…	Q1MSJ5;A0A7I2PHE7;A0A7I2V5W3;A0A6Q8PF61;A0A7I2V4R5;A0A7I2V3F0;Q1MSJ5-1;A0A7I2V3V5;A0A7I2V372;A0A7I2V5N5;A0A6Q8PF96;A0A7I2V4L2;A0A7I2YQH9;A0A7I2V398;A0A7I2V5G7;A0A7I2V5L8;A0A6Q8PHN8;A0A7I2V5A7;A0A6Q8PGS3;A0A7I2V3M9;A0A7I2V3Z9;A0A7I2V5J9;A0A7I2V2I3;Q1MSJ5-2;A0A7I2V5F2;A0A7I2V5P5	Centrosome and spindle pole-associated protein 1	CSPP1				+		+	+	+
O00139;A0A6Q8PGH7;A0A6Q8PFA6;A0A6Q8PG37;A0A6Q8PH57;O00139-2;O00139-1;O00139-5;O00139-4;D6R9M0;A0A6Q8PGG1;Q99661;H0Y5Z9;Q99661-2	O00139;A0A6Q8PGH7;A0A6Q8PFA6;A0A6Q8PG37;A0A6Q8PH57;O00139-2;O00139-1;O00139-5;O00139-4;D6R9M0;A0A6Q8PGG1	Kinesin-like protein KIF2A	KIF2A						+		+	+
P02545;P02545-2;A0A6Q8PHQ9;A0A804HL68;A0A6Q8PFJ0;P02545-6;P02545-3;Q3BDU5;A0A6Q8PF80;Q5TCI8;P02545-5;P02545-4;A0A6Q8PGH0;A0A6Q8PFM1;A0A6Q8PF59	P02545;P02545-2;A0A6Q8PHQ9;A0A804HL68;A0A6Q8PFJ0;P02545-6;P02545-3;Q3BDU5;A0A6Q8PF80;Q5TCI8;P02545-5;P02545-4;A0A6Q8PGH0	Prelamin-A/C;Lamin-A/C	LMNA	+	+	+			+		+	+
P04792;A0A6Q8PFK8;A0A6Q8PHJ6;A0A6Q8PGK1;A0A6Q8PFE7;A0A6Q8PF43;A0A6Q8PHA6;A0A6Q8PH65;A0A6Q8PGY2;C9J3N8	P04792;A0A6Q8PFK8;A0A6Q8PHJ6;A0A6Q8PGK1;A0A6Q8PFE7;A0A6Q8PF43;A0A6Q8PHA6;A0A6Q8PH65;A0A6Q8PGY2	Heat shock protein beta-1	HSPB1	+	+	+	+	+	+	+	+	+
P43034;A0A6Q8PFU3;A0A6Q8PFT2;A0A6Q8PG63;A0A6Q8PH33;I3L495;I3L3N5;P43034-2	P43034;A0A6Q8PFU3;A0A6Q8PFT2;A0A6Q8PG63;A0A6Q8PH33	Platelet-activating factor acetylhydrolase IB subunit alpha	PAFAH1B1							+	+	+
P54577;A0A6Q8PFX2;A0A0C4DGZ5;A0A6Q8PFX4;A0A6Q8PF15;A0A6Q8PFC1	P54577;A0A6Q8PFX2	Tyrosine--tRNA ligase, cytoplasmic;Tyrosine--tRNA ligase, cytoplasmic, N-terminally processed	YARS						+	+	+	+
P41250;A0A6Q8PGW4;A0A6Q8PGI6;A0A6Q8PGA8;A0A6Q8PHH9;A0A6Q8PGZ8;P41250-2;A0A6Q8PFZ6;H7C443;A0A6Q8PHI7;A0A6Q8PH49;A0A6Q8PF45	P41250;A0A6Q8PGW4;A0A6Q8PGI6;A0A6Q8PGA8;A0A6Q8PHH9;A0A6Q8PGZ8;P41250-2;A0A6Q8PFZ6;H7C443;A0A6Q8PHI7	Glycine--tRNA ligase	GARS						+	+	+	+
Q9UHW9-3;A0A6Q8PH21;Q9UHW9-2;H0YMQ9;Q9UHW9-5;Q9UHW9-4;Q9UHW9-6;Q9UHW9;H0YKQ8;B3KXX3;Q9UP95;Q9UP95-4;Q9UP95-7;Q9UP95-6;Q9UP95-2;Q9UP95-5;Q9UP95-3;Q9H2X9;Q9H2X9-2	Q9UHW9-3;A0A6Q8PH21;Q9UHW9-2;H0YMQ9;Q9UHW9-5;Q9UHW9-4;Q9UHW9-6;Q9UHW9;H0YKQ8;B3KXX3;Q9UP95;Q9UP95-4;Q9UP95-7;Q9UP95-6;Q9UP95-2;Q9UP95-5;Q9UP95-3;Q9H2X9;Q9H2X9-2	Solute carrier family 12 member 6;Solute carrier family 12 member 4;Solute carrier family 12 member 5	SLC12A6;SLC12A4;SLC12A5						+
Q9BQ69;A0A6Q8PH91	Q9BQ69;A0A6Q8PH91	O-acetyl-ADP-ribose deacetylase MACROD1	MACROD1						+			+
P49902;A0A6Q8PHB5;A0A6Q8PHP0;P49902-2;Q5JUV6;A0A6Q8PFH2;A0A6Q8PG36;A0A6Q8PF50;S4R3E7;A0A6Q8PEZ2;S4R3A6;H0YHR8	P49902;A0A6Q8PHB5;A0A6Q8PHP0;P49902-2	Cytosolic purine 5-nucleotidase	NT5C2						+	+	+	+
P08473;A0A7I2U302;A0A6Q8PFY6;C9IYX7	P08473;A0A7I2U302;A0A6Q8PFY6	Neprilysin	MME								+	+
P35606;A0A7I2V258;H0Y938;H0YAC7;P35606-2;A0A7I2V3G0;A0A7I2YQF9;D6R997	P35606;A0A7I2V258;H0Y938;H0YAC7;P35606-2	Coatomer subunit beta	COPB2						+	+	+	+
O75306;A0A7I2V5E2;A0A7I2V5G4;A0A7I2V630;A0A7I2V410;A0A7I2V4W5;A0A7I2V2B9;A0A7I2V3J6;A0A7I2V596;A0A7I2YQG7;O75306-2;A0A7I2V4X8;A0A7I2V5D5;A0A7I2V517;A0A7I2YQD8;A0A7I2V4G5	O75306;A0A7I2V5E2;A0A7I2V5G4;A0A7I2V630;A0A7I2V410;A0A7I2V4W5;A0A7I2V2B9;A0A7I2V3J6;A0A7I2V596;A0A7I2YQG7;O75306-2;A0A7I2V4X8	NADH dehydrogenase [ubiquinone] iron-sulfur protein 2, mitochondrial	NDUFS2									+
P05155;A0A7I2V2D2;P05155-2;P05155-3;E9PGN7;H9KV48;A0A087WUD9;A0A7I2V5R3;A0A7I2V2X2;A0A7I2V4I9;CON__P50448	P05155;A0A7I2V2D2;P05155-2;P05155-3;E9PGN7;H9KV48;A0A087WUD9;A0A7I2V5R3	Plasma protease C1 inhibitor	SERPING1	+	+	+	+	+	+	+	+	+
P05556;H7C4K3;A0A7I2V2F9;E7EUI6;P05556-2;P05556-5;A0A7I2V348;C9JPK5;P05556-4;P05556-3;A0A7I2V5Z8;A0A7I2V5T3;H7C4N8;Q5T3E6;E9PLR6;E7EQW5	P05556;H7C4K3;A0A7I2V2F9;E7EUI6;P05556-2;P05556-5;A0A7I2V348;C9JPK5;P05556-4;P05556-3;A0A7I2V5Z8;A0A7I2V5T3	Integrin beta-1;Integrin beta	ITGB1				+	+	+	+	+	+
P38646;A0A7I2V2G2;A0A7I2V2S7;A0A7I2YQB2;D6RCD7;A0A7I2V3F7;H0Y8K0;H0Y8S0;A0A3B3ITI4	P38646;A0A7I2V2G2;A0A7I2V2S7;A0A7I2YQB2;D6RCD7;A0A7I2V3F7;H0Y8K0	Stress-70 protein, mitochondrial	HSPA9	+				+	+	+	+	+
P60228;H0YBP5;A0A7I2V3S3;A0A7I2V3I0;A0A7I2V2H9;A0A7I2V2W0;A0A7I2V3I2;A0A7I2V4G3;A0A7I2V4B4;A0A7I2V5Z6;B3KW56;E5RGA2;A0A7I2V5P9;E5RHS5;A0A7I2V570;A0A161SXE1;A0A7I2V3W9;A0A7I2V429;H0YBR5;A0A7I2V2Q9;E5RJ25;A0A7I2V2S9;H0YAW4;A0A7I2V5K7;E5RII3;E5RIP5	P60228;H0YBP5;A0A7I2V3S3;A0A7I2V3I0;A0A7I2V2H9;A0A7I2V2W0;A0A7I2V3I2;A0A7I2V4G3;A0A7I2V4B4;A0A7I2V5Z6;B3KW56;E5RGA2;A0A7I2V5P9;E5RHS5;A0A7I2V570;A0A161SXE1;A0A7I2V3W9	Eukaryotic translation initiation factor 3 subunit E	EIF3E						+	+	+	+
Q9UBX1;A0A7I2V5B9;A0A7I2V411;A0A7I2V2K3;H0YD65;A0A7I2V5Q1;A0A7I2V4A8;A0A7I2V3M3;A0A024R5G9;A0A7I2V3X1;A0A7I2YQH8;A0A7I2V313;A0A7I2V3L9;A0A7I2V3E7;A0A7I2V5F8;A0A7I2YQW3;H0YE42;A0A7I2YQB3;A0A7I2V3V9;A0A7I2V4V5;A0A7I2YQ73	Q9UBX1;A0A7I2V5B9;A0A7I2V411;A0A7I2V2K3;H0YD65;A0A7I2V5Q1;A0A7I2V4A8;A0A7I2V3M3;A0A024R5G9;A0A7I2V3X1;A0A7I2YQH8;A0A7I2V313;A0A7I2V3L9;A0A7I2V3E7;A0A7I2V5F8;A0A7I2YQW3	Cathepsin F	CTSF	+	+	+		+	+	+	+	+
E9PAV3;F8VZJ2;F8W0W4;A0A7I2V2K5;H0YHX9;A0A7I2V473;Q13765;E9PAV3-2;F8VNW4;Q9BZK3;F8VZ58	E9PAV3;F8VZJ2;F8W0W4;A0A7I2V2K5;H0YHX9;A0A7I2V473;Q13765;E9PAV3-2;F8VNW4	Nascent polypeptide-associated complex subunit alpha, muscle-specific form;Nascent polypeptide-associated complex subunit alpha	NACA							+	+	+
P53634;A0A7I2V6E3;A0A7I2V466;A0A7I2V2Q8;A0A7I2YQT5;A0A7I2V5C5;H0YCY8;A0A7I2V5L5;A0A7I2V2F3;A0A7I2V4Z3;A0A7I2V3A2;A0A7I2V2V5;A0A7I2V5J2;A0A7I2V3M6;P53634-2;P53634-3	P53634;A0A7I2V6E3;A0A7I2V466;A0A7I2V2Q8;A0A7I2YQT5;A0A7I2V5C5;H0YCY8	Dipeptidyl peptidase 1;Dipeptidyl peptidase 1 exclusion domain chain;Dipeptidyl peptidase 1 heavy chain;Dipeptidyl peptidase 1 light chain	CTSC	+	+	+	+		+	+	+	+
P51991;A0A7I2V2R3;A0A7I2V5D8;A0A7I2V402;A0A7I2V4J6;A0A7I2V4G0;P51991-2	P51991;A0A7I2V2R3;A0A7I2V5D8;A0A7I2V402;A0A7I2V4J6;A0A7I2V4G0;P51991-2	Heterogeneous nuclear ribonucleoprotein A3	HNRNPA3						+	+	+	+
A0A7I2V2T3;P12268;E7ETK5;A0A7I2YQK5;H0Y4R1;A0A994J749	A0A7I2V2T3;P12268;E7ETK5;A0A7I2YQK5;H0Y4R1;A0A994J749	Inosine-5-monophosphate dehydrogenase 2	IMPDH2								+
O43765;A0A7I2V4T9;A0A7I2V2U2;A0A7I2V5Z3;A0A7I2V588;K7EMD6;A0A7I2V697;A0A7I2YQY5;K7ERW5	O43765;A0A7I2V4T9;A0A7I2V2U2;A0A7I2V5Z3;A0A7I2V588;K7EMD6;A0A7I2V697	Small glutamine-rich tetratricopeptide repeat-containing protein alpha	SGTA						+	+	+	+
Q8WVM8;H0YIZ7;A0A7I2V5Z4;A0A7I2V3B4;A0A7I2V4R0;A0A7I2V5I2;A0A7I2V3G4;A0A7I2V4U2;A0A7I2V4B8;A0A7I2V320;A0A7I2V590;A0A7I2V2U5;B7Z5N7;A0A7I2V448;Q8WVM8-2;Q8WVM8-3;A0A7I2V362;A0A7I2V5H5;G3V5E2;G3V2M8;A0A7I2V3C9;A0A7I2YQR2;A0A7I2V534;A0A7I2YQQ1;A0A7I2V321;H0YJY1	Q8WVM8;H0YIZ7;A0A7I2V5Z4;A0A7I2V3B4;A0A7I2V4R0;A0A7I2V5I2;A0A7I2V3G4;A0A7I2V4U2;A0A7I2V4B8;A0A7I2V320;A0A7I2V590;A0A7I2V2U5;B7Z5N7;A0A7I2V448;Q8WVM8-2;Q8WVM8-3;A0A7I2V362;A0A7I2V5H5;G3V5E2;G3V2M8;A0A7I2V3C9;A0A7I2YQR2	Sec1 family domain-containing protein 1	SCFD1						+		+	+
Q6IBS0;A0A7I2V2U8;A0A7I2V5D3;D6RG15;A0A7I2V5B1;H0Y858;A0A7I2YQM6;A0A7I2V3T5;H7C5I2;Q9NR96-4	Q6IBS0;A0A7I2V2U8;A0A7I2V5D3;D6RG15;A0A7I2V5B1;H0Y858	Twinfilin-2	TWF2						+	+	+	+
A0A7I2V2V1;A0A7I2V651;A0A7I2YQU8;A0A7P0P2U7	A0A7I2V2V1									+
P21964;E7EMS6;E7EUU8;A0A7I2V3G7;H7BZ45;A0A7I2V370;P21964-2	P21964;E7EMS6;E7EUU8;A0A7I2V3G7;H7BZ45;A0A7I2V370;P21964-2	Catechol O-methyltransferase	COMT						+	+	+	+
P19338;A0A7I2V428;C9JLB1;A0A7I2V3F3;H7BY16;A0A7I2V5M5;A0A7I2V2U7;A0A7I2V349;A0A7I2V506;A0A7I2V699;A0A7I2V2S8	P19338;A0A7I2V428;C9JLB1;A0A7I2V3F3;H7BY16;A0A7I2V5M5;A0A7I2V2U7;A0A7I2V349;A0A7I2V506;A0A7I2V699	Nucleolin	NCL			+	+	+	+	+	+	+
Q9UN86;Q9UN86-2;A0A7I2V647;A0A7I2V3P9;A0A7I2YQD9;A0A7I2YQS2;A0A7I2V3E2;H0YAE3;A0A7I2V481;A0A7I2V3R7;A0A7I2V382;D6RAC7;D6RB17	Q9UN86;Q9UN86-2;A0A7I2V647;A0A7I2V3P9;A0A7I2YQD9;A0A7I2YQS2;A0A7I2V3E2	Ras GTPase-activating protein-binding protein 2	G3BP2							+		+
P09651;A0A7I2V3W0;A0A7I2V3R8;F8W6I7;P09651-2;P09651-3;A0A7I2V2L6;F8VZ49;A0A7I2YQX9;Q32P51;F8VTQ5;A0A2R8Y4L2;A0A7I2V5U9;F8W646;H0YH80;A0A7I2V334;A0A7I2V2M7;A0A7I2V4F8;A0A7I2V459;A0A7I2V520;A0A7I2V360;A0A7I2V453;A0A7I2V2R4;A0A7I2V2Q7;A0A7I2YQY2;A0A7I2V497;A0A7I2V5T1;A0A7I2V3K5;A0A7I2V3W4;A0A7I2YQ85;A0A7I2V4M0;A0A7I2V3C7;A0A7I2YQV3;A0A7I2V3U8;A0A7I2V2F1;A0A7I2V5H0;A0A7I2V2Z4;A0A7I2V4P7;A0A7I2V5N7;A0…	P09651;A0A7I2V3W0;A0A7I2V3R8;F8W6I7;P09651-2;P09651-3;A0A7I2V2L6;F8VZ49;A0A7I2YQX9;Q32P51;F8VTQ5;A0A2R8Y4L2	Heterogeneous nuclear ribonucleoprotein A1;Heterogeneous nuclear ribonucleoprotein A1, N-terminally processed;Heterogeneous nuclear ribonucleoprotein A1-like 2	HNRNPA1;HNRNPA1L2	+	+	+	+	+	+	+	+	+
Q9UHI8;A0A7I2V400;A0A7I2YQL5	Q9UHI8;A0A7I2V400;A0A7I2YQL5	A disintegrin and metalloproteinase with thrombospondin motifs 1	ADAMTS1	+	+	+					+
P07858;E9PHZ5;A0A7I2V440;A0A7P0NGZ6;A0A7I2V4Z9;E9PSG5;A0A7I2YQK9;E9PR21;E9PQM1;A0A7I2V668;A0A7I2V4S6;A0A7I2V367;E9PLY3;E9PNL5;A0A7I2V2J1;E9PKQ7;A0A7I2V302;E9PCB3;E9PS78;R4GMQ5;E9PL32;E9PKX0;E9PIS1	P07858;E9PHZ5;A0A7I2V440;A0A7P0NGZ6;A0A7I2V4Z9;E9PSG5;A0A7I2YQK9;E9PR21;E9PQM1;A0A7I2V668	Cathepsin B;Cathepsin B light chain;Cathepsin B heavy chain	CTSB	+	+	+	+	+	+	+	+	+
O14980;A0A7I2V461;A0A7I2V2S3;A0A7I2V2Y6;A0A7I2V2H0;A0A7I2V3W6;A0A7I2YQV4;A0A7I2V3P3;A0A7I2V6B9;A0A7I2V488;A0A7I2V3N0;A0A7I2V4A3;A0A7I2YQX3;C9JKM9;C9J673;A0A7I2V2C5;A0A7I2V3J1;A0A7I2YQP1;A0A7P0Z4B7;F8WF71;C9IYM2;A0A7I2V396	O14980;A0A7I2V461;A0A7I2V2S3;A0A7I2V2Y6;A0A7I2V2H0;A0A7I2V3W6;A0A7I2YQV4;A0A7I2V3P3;A0A7I2V6B9;A0A7I2V488;A0A7I2V3N0;A0A7I2V4A3;A0A7I2YQX3	Exportin-1	XPO1				+	+	+	+	+	+
Q15233;H7C367;C9JYS8;A0A7I2V4N2;A0A7I2V464;A0A7I2V4K9;A0A7I2V4J2;A0A7I2V5Y7;A0A7I2V535;A0A7P0MRW0;Q15233-2;A0A7I2YQK8;C9IZL7	Q15233;H7C367;C9JYS8;A0A7I2V4N2;A0A7I2V464;A0A7I2V4K9;A0A7I2V4J2;A0A7I2V5Y7;A0A7I2V535;A0A7P0MRW0;Q15233-2	Non-POU domain-containing octamer-binding protein	NONO						+			+
P43234;A0A7P0Z4L5;A0A7I2V4E3;A0A7P0T8T8;A0A7P0T898;A0A7P0Z4C4;A0A7P0T996	P43234;A0A7P0Z4L5;A0A7I2V4E3;A0A7P0T8T8;A0A7P0T898;A0A7P0Z4C4;A0A7P0T996	Cathepsin O	CTSO		+	+
Q13561;A8K8J9;A0A7I2V4Y9;A0A7I2V4H4;Q13561-3;Q13561-2;H0YI98;F8W1I6;H0YHL1;F8VW18;A0A7I2V390;F8VRV7	Q13561;A8K8J9;A0A7I2V4Y9;A0A7I2V4H4;Q13561-3;Q13561-2;H0YI98;F8W1I6	Dynactin subunit 2	DCTN2						+	+	+	+
P07942;G3XAI2;A0A7I2V4J9;A0A7I2V5X5;A0A7I2V3I5;A0A7I2V2T9;A0A7I2V3J7;A0A7I2V682;A0A7I2V407;A0A7I2V2J0;A0A7I2V5R0;E7EPA6;A0A7I2V2R2;C9J296;A0A7I2V5T9	P07942;G3XAI2;A0A7I2V4J9;A0A7I2V5X5;A0A7I2V3I5;A0A7I2V2T9;A0A7I2V3J7;A0A7I2V682	Laminin subunit beta-1	LAMB1	+		+	+	+	+
P10619;A0A7I2V4K5;X6R5C5;X6R8A1;P10619-2;A0A7I2V4D1;A0A7I2YQT8;A0A7I2V3B2;U3KQ41;A0A7I2V3M2;A0A7I2V4Q9;U3KQU6;A0A7I2V2E2;A0A7I2V4R8;Q5JZH0	P10619;A0A7I2V4K5;X6R5C5;X6R8A1;P10619-2;A0A7I2V4D1;A0A7I2YQT8;A0A7I2V3B2	Lysosomal protective protein;Lysosomal protective protein 32 kDa chain;Lysosomal protective protein 20 kDa chain;Carboxypeptidase	CTSA						+	+	+	+
O15498;A0A7I2V4L6;A0A7I2V3A1;A0A7I2V3V7;O15498-2	O15498;A0A7I2V4L6;A0A7I2V3A1;A0A7I2V3V7;O15498-2	Synaptobrevin homolog YKT6	YKT6							+	+	+
O60506;A0A7I2V4Z0;A0A7I2YQN2;O60506-4;O60506-3;O60506-2;B7Z645;A0A7I2V2F2;A0A7I2V309;A0A7I2V5Q6;A0A7I2V346;O60506-5;A0A7I2YQV8;F6UXX1;A0A7I2V4J0	O60506;A0A7I2V4Z0;A0A7I2YQN2;O60506-4;O60506-3;O60506-2;B7Z645;A0A7I2V2F2;A0A7I2V309;A0A7I2V5Q6;A0A7I2V346;O60506-5;A0A7I2YQV8	Heterogeneous nuclear ribonucleoprotein Q	SYNCRIP			+	+		+	+	+	+
A0A7I2V586;Q99798;A0A7I2V3U0;A0A7I2V3F1;A2A274;A0A7I2V5T4;A0A7I2V5A1;A0A7I2V614;A0A7I2V538;A0A7I2V6A6;A0A7I2V4I8;A0A7I2V5W7;A0A7I2V3C8;A0A7I2V3U7	A0A7I2V586;Q99798;A0A7I2V3U0;A0A7I2V3F1;A2A274;A0A7I2V5T4;A0A7I2V5A1;A0A7I2V614	Aconitate hydratase, mitochondrial	ACO2			+	+	+	+	+	+	+
P07711;A0A7I2V5M3;Q5T8F0;A0A7I2YQA2;A0A7I2V484;A0A7I2YQB5;A0A7I2V2H7;A0A7I2V601	P07711;A0A7I2V5M3;Q5T8F0;A0A7I2YQA2;A0A7I2V484;A0A7I2YQB5;A0A7I2V2H7	Cathepsin L1;Cathepsin L1 heavy chain;Cathepsin L1 light chain	CTSL	+	+	+
P63092;Q5JWF2;A0A7I2V5R6;P63092-4;P63092-3;B0AZR9;A0A590UJQ9;A0A0A0MR13;A0A590UJS2;Q5JWE9;A0A590UJY2;Q5JWD1;H0Y7E8;A0A590UJX3;K7EQ80	P63092;Q5JWF2;A0A7I2V5R6;P63092-4;P63092-3;B0AZR9;A0A590UJQ9;A0A0A0MR13;A0A590UJS2;Q5JWE9;A0A590UJY2	Guanine nucleotide-binding protein G(s) subunit alpha isoforms short;Guanine nucleotide-binding protein G(s) subunit alpha isoforms XLas	GNAS				+	+	+	+	+	+
P06748;P06748-2;A0A7I2V5S2;A0A7I2YQC0;P06748-3;A0A7I2V433;A0A7I2V2X9;A0A7I2V3U2;A0A7I2V5J8;E5RI98;A0A7I2V4G8;A0A7I2V3G5;A0A7I2V579;E5RGW4	P06748;P06748-2;A0A7I2V5S2;A0A7I2YQC0;P06748-3;A0A7I2V433;A0A7I2V2X9;A0A7I2V3U2;A0A7I2V5J8;E5RI98;A0A7I2V4G8	Nucleophosmin	NPM1	+		+	+	+	+	+	+	+
Q13347;A0A7I2YQU2;A0A7I2YQF8;A0A7I2V5V8;A0A7I2V613;A0A7I2V607;A0A7I2V3N2;A0A7I2V2M3;A0A7I2V3U3;A0A7P0MRT9;A0A7I2V640;A0A7I2V685;A0A7I2YQC8;A0A7I2YQT9;A0A7I2V4C2;A0A7I2YQI2;Q5TFK1;A0A7I2V4S8;A0A7I2V3K6;A0A7I2YQP9;A0A7I2YQI6;A0A7I2YQX4;A0A7I2V391;A0A7I2YQN1;A0A7I2V5E4;A0A7I2V3T4;A0A7I2V415	Q13347;A0A7I2YQU2;A0A7I2YQF8;A0A7I2V5V8;A0A7I2V613;A0A7I2V607;A0A7I2V3N2;A0A7I2V2M3;A0A7I2V3U3;A0A7P0MRT9;A0A7I2V640;A0A7I2V685;A0A7I2YQC8;A0A7I2YQT9;A0A7I2V4C2;A0A7I2YQI2;Q5TFK1;A0A7I2V4S8;A0A7I2V3K6;A0A7I2YQP9;A0A7I2YQI6	Eukaryotic translation initiation factor 3 subunit I	EIF3I						+	+	+
Q9Y6M9;A0A7I2V620;E9PH64	Q9Y6M9;A0A7I2V620;E9PH64	NADH dehydrogenase [ubiquinone] 1 beta subcomplex subunit 9	NDUFB9								+	+
P11940;A0A7I2YQ90;A0A7I2V649;H0YAR2;P11940-2;A0A7I2YQ88;E7ERJ7;E7EQV3;A0A087WTT1;A0A7I2V4N4;A0A7I2YQE4;E5RH24;E5RJB9;A0A7I2V4L7;A0A6Q8JFT6;Q4VXU2-2;B1ANR0;E5RHG7;Q13310;E5RGH3;Q13310-3;A0A6Q8JFV4;H0YBN4;Q9H361;Q4VXU2;Q13310-2;A0A7I2V5W9;H0YAP2;Q96DU9;A0A7I2V4V6;Q5JQF8;H0YB75;H0YER0;Q96DU9-2;H0Y6X6;H0YAS7;A0A7I2V598;A0A7I2V3J9;H0YAS6;H0Y5F5;E5RFD8;H0YEU6;E5RGC4;B1ANR1	P11940;A0A7I2YQ90;A0A7I2V649;H0YAR2;P11940-2;A0A7I2YQ88;E7ERJ7;E7EQV3;A0A087WTT1;A0A7I2V4N4;A0A7I2YQE4;E5RH24;E5RJB9	Polyadenylate-binding protein 1;Polyadenylate-binding protein	PABPC1	+					+		+	+
Q04637;Q04637-3;Q04637-8;E9PGM1;Q04637-5;Q04637-7;A0A7I2Y1C3;Q04637-4;Q04637-6;E7EUU4;Q04637-9;E7EX73;C9JF13;C9J6B6;C9J2Z7;C9K073;H7C044;O43432;A0A8I5KV92;O43432-4;A0A6Q8PFB2;O43432-3;A0A0A0MSA7;A0A8I5QJH9;A0A804HJV5;A0A8J9G7U8;A0A8I5KT99;A0A0U1RQK7	Q04637;Q04637-3;Q04637-8;E9PGM1;Q04637-5;Q04637-7;A0A7I2Y1C3;Q04637-4;Q04637-6;E7EUU4;Q04637-9;E7EX73;C9JF13;C9J6B6;C9J2Z7;C9K073	Eukaryotic translation initiation factor 4 gamma 1	EIF4G1							+	+	+
Q9NVE5;A0A7I2YQ75;Q9NVE5-3;C9JK14;H7BZ71;Q9NVE5-2	Q9NVE5;A0A7I2YQ75;Q9NVE5-3	Ubiquitin carboxyl-terminal hydrolase 40	USP40	+	+
O00629;A0A7I2YQ95;H7C4F6;A0A7I2V340	O00629;A0A7I2YQ95;H7C4F6;A0A7I2V340	Importin subunit alpha-3	KPNA4						+		+	+
P84098;J3QR09;J3KTE4;A0A7I2YQG2;A0A7I2V638;A0A7I2V4U6;A0A7I2V2L0;A0A7I2V512	P84098;J3QR09;J3KTE4;A0A7I2YQG2	60S ribosomal protein L19;Ribosomal protein L19	RPL19						+		+	+
P35030;A0A7P0MNE9;P35030-5;P35030-3;P35030-2;P35030-4	P35030;A0A7P0MNE9;P35030-5;P35030-3;P35030-2;P35030-4	Trypsin-3	PRSS3				+	+	+	+	+	+
P60866;A0A7P0S5H5;P60866-2;E5RIP1;E5RJX2;G3XAN0	P60866;A0A7P0S5H5;P60866-2;E5RIP1;E5RJX2;G3XAN0	40S ribosomal protein S20	RPS20	+					+	+	+	+
P28300;A0A7P0SNB0	P28300;A0A7P0SNB0	Protein-lysine 6-oxidase	LOX	+	+					+	+
Q03001;Q03001-8;E7ETB9;E9PHM6;F6QMI7;Q5T0V7;F8W9J4;A0A7P0T890;Q03001-14;A0A494C073;A0A0U1RQJ2;Q03001-3;Q03001-13;Q6P0N6;A0A494C1D7;Q03001-9	Q03001;Q03001-8;E7ETB9;E9PHM6;F6QMI7;Q5T0V7;F8W9J4;A0A7P0T890;Q03001-14	Dystonin	DST					+
P01019;A0A7P0T8D1;A0A7P0TBH1;A0A7P0TA52;A0A7P0T9S6;A0A7P0TAP4;A0A7P0Z441	P01019;A0A7P0T8D1;A0A7P0TBH1;A0A7P0TA52;A0A7P0T9S6;A0A7P0TAP4;A0A7P0Z441	Angiotensinogen;Angiotensin-1;Angiotensin-2;Angiotensin-3;Angiotensin-4;Angiotensin 1-9;Angiotensin 1-7;Angiotensin 1-5;Angiotensin 1-4	AGT	+	+	+	+	+	+	+	+	+
P11310;A0A7P0TB55;A0A7P0T8G6;A0A7P0T932;F6YB23;Q5T4U5;P11310-2;A0A7P0TB51	P11310;A0A7P0TB55;A0A7P0T8G6;A0A7P0T932;F6YB23;Q5T4U5;P11310-2;A0A7P0TB51	Medium-chain specific acyl-CoA dehydrogenase, mitochondrial	ACADM									+
Q9UBR2;A0A7P0T8I6;A0A7P0TBB5;A0A7P0Z469;A0A7P0T9G9;A0A7P0T8X2;A0A7P0T900;A0A7P0TBM7;A0A7P0T989;A0A7P0TA25;A0A7P0TB41;A0A7P0Z4R9;A0A7P0TAD4;A0A7P0TAT6;A0A7P0T926;A0A7P0T9U1;A0A7P0T9U4;A0A7P0Z4L7;A0A7P0Z4A7;A0A7P0T9X4;A0A7P0Z4L1;A0A7P0Z4Q4	Q9UBR2;A0A7P0T8I6;A0A7P0TBB5;A0A7P0Z469;A0A7P0T9G9;A0A7P0T8X2;A0A7P0T900;A0A7P0TBM7;A0A7P0T989;A0A7P0TA25;A0A7P0TB41;A0A7P0Z4R9;A0A7P0TAD4;A0A7P0TAT6;A0A7P0T926;A0A7P0T9U1;A0A7P0T9U4;A0A7P0Z4L7	Cathepsin Z	CTSZ	+	+	+				+	+
Q9BYI3;A0A7P0T8Q9;A0A7P0TBJ9;B8ZZA2;A0A7P0TAP6;A0A7P0Z4L0;A0A7P0T8K2;Q9BYI3-3	Q9BYI3;A0A7P0T8Q9;A0A7P0TBJ9;B8ZZA2;A0A7P0TAP6;A0A7P0Z4L0;A0A7P0T8K2;Q9BYI3-3	Hyccin	FAM126A								+	+
P25774;A0A7P0T904;P25774-2;A0A804DAZ0;A0A7P0T8U1;A0A7P0TAQ0;A0A7P0T844;U3KQE7;A0A7P0T8H4;U3KPS4;A0A7P0T8A1;A0A7P0TB77;A0A7P0T7Z6	P25774;A0A7P0T904;P25774-2;A0A804DAZ0;A0A7P0T8U1;A0A7P0TAQ0;A0A7P0T844;U3KQE7;A0A7P0T8H4	Cathepsin S	CTSS	+	+	+
Q8IW45;Q8IW45-2;A0A7P0T9D8;A0A7P0T9R3;A0A7P0T906;Q8IW45-4;Q8IW45-3	Q8IW45;Q8IW45-2;A0A7P0T9D8;A0A7P0T9R3;A0A7P0T906;Q8IW45-4	ATP-dependent (S)-NAD(P)H-hydrate dehydratase	CARKD						+	+		+
P43490;A0A7P0T9I9;A0A7P0T931;A0A7P0T895;A0A7P0T8L3;A0A7P0T973;A0A7P0T862;A0A7P0TAS5;A0A0C4DFS8;A0A7P0T8D2;A0A7P0TBB7;A0A7P0TA73;A0A7P0T941;A0A7P0Z466;B7Z8W6;A0A7P0Z437;A0A7P0TAI8;A0A7P0Z4N0;A0A7P0T9F0;A0A7P0TB17;A0A7P0T8Z3;A0A7P0T8R4	P43490;A0A7P0T9I9;A0A7P0T931;A0A7P0T895;A0A7P0T8L3;A0A7P0T973;A0A7P0T862;A0A7P0TAS5;A0A0C4DFS8;A0A7P0T8D2	Nicotinamide phosphoribosyltransferase	NAMPT	+	+	+	+	+	+	+	+	+
P27824;A0A7P0T937;P27824-2;A0A7P0TAE9;A0A7P0TB65;A0A7P0T840;A0A7P0Z484;A0A7P0T8G1;A0A7P0T9L0;D6RGY2;P27824-3;A0A7P0Z4D6;A0A7P0TAR9;A0A7P0Z4H2;A0A7P0TAN9;A0A7P0T8N1;D6RFL1;D6RAU8;D6RAQ8;D6RD16	P27824;A0A7P0T937;P27824-2;A0A7P0TAE9;A0A7P0TB65;A0A7P0T840;A0A7P0Z484;A0A7P0T8G1;A0A7P0T9L0;D6RGY2;P27824-3;A0A7P0Z4D6;A0A7P0TAR9	Calnexin	CANX	+	+	+	+	+	+	+	+	+
Q01629;E9PQN9;A0A7P0T953;P13164;A0A7P0T9Q3;A0A7P0TA08;H7BYV1;A0A7P0TAK5;A0A7P0T856;A0A7P0T8E0;R4GNC9;A0A804CKL3;A0A7P0TB81	Q01629;E9PQN9;A0A7P0T953;P13164;A0A7P0T9Q3;A0A7P0TA08;H7BYV1;A0A7P0TAK5;A0A7P0T856;A0A7P0T8E0;R4GNC9;A0A804CKL3;A0A7P0TB81	Interferon-induced transmembrane protein 2;Interferon-induced transmembrane protein 1	IFITM2;IFITM1						+			+
Q3SXY8;A0A7P0T9C1;A0A7P0T969;A0A7P0Z473;A0A7P0T892;Q3SXY8-3;Q3SXY8-2;A0A7P0Z4M2;A0A7P0T933;B4DRI8;A0A7P0TAS1;A0A7P0T9A8;A0A7P0Z407;A0A7P0TAL8;F8W837;A0A7P0T8G9;F8WAY0	Q3SXY8;A0A7P0T9C1;A0A7P0T969;A0A7P0Z473;A0A7P0T892;Q3SXY8-3;Q3SXY8-2;A0A7P0Z4M2;A0A7P0T933;B4DRI8	ADP-ribosylation factor-like protein 13B	ARL13B				+	+	+	+	+	+
P07237;A0A7P0TA71;A0A7P0TA35;A0A7P0TB26;A0A7P0T9K9;I3L4M2;A0A7P0TA97;A0A7P0T8X1;I3L3P5;A0A7P0T8C0;H7BZ94;A0A7P0T8J3;A0A7P0T9U6;A0A7P0T9D6;I3L0S0;H0Y3Z3;I3L514;A0A7P0Z4S2;A0A7P0Z4J0;A0A7P0TAX9;B3KTQ9;A0A7P0T9S9;I3L3U6;A0A7P0Z476;A0A7P0TBP8;I3NI03;I3L1Y5;A0A7P0T9E3;A0A7P0T940;A0A7P0Z4B2;A0A7P0TBA3;A0A7P0Z4F8	P07237;A0A7P0TA71;A0A7P0TA35;A0A7P0TB26;A0A7P0T9K9;I3L4M2;A0A7P0TA97;A0A7P0T8X1;I3L3P5;A0A7P0T8C0;H7BZ94;A0A7P0T8J3;A0A7P0T9U6;A0A7P0T9D6;I3L0S0;H0Y3Z3;I3L514	Protein disulfide-isomerase	P4HB	+	+	+	+	+	+	+	+	+
P78509;A0A7P0TA83;J3KQ66;P78509-3;P78509-2;H7C2B0	P78509;A0A7P0TA83;J3KQ66;P78509-3;P78509-2	Reelin	RELN	+	+	+	+	+	+	+	+	+
P50281;A0A7P0TAG0;A0A7P0TAV6;A0A7P0TBK8	P50281;A0A7P0TAG0;A0A7P0TAV6	Matrix metalloproteinase-14	MMP14							+	+	+
P43003;P43003-2;A0A7P0TAG7;A0A087WT87;A0A087X0U3;A0A7P0Z4R4;A0A7P0T9A4;M0R063;A0A7P0TAW2;E7EUS7;M0R106;A0A7P0T9P1;P48664;A0A7P0T8P5;A0A7P0TB50;M0QY32;E7EUV6;P48664-2;A0A7P0T807;A0A7P0T8Q1	P43003;P43003-2;A0A7P0TAG7;A0A087WT87;A0A087X0U3;A0A7P0Z4R4	Excitatory amino acid transporter 1;Amino acid transporter	SLC1A3				+	+	+	+	+	+
P19525;A0A7P0TAL9;A0A7P0Z4M0;A0A7P0TBA9;P19525-2	P19525;A0A7P0TAL9;A0A7P0Z4M0;A0A7P0TBA9;P19525-2	Interferon-induced, double-stranded RNA-activated protein kinase	EIF2AK2									+
P08195;P08195-3;A0A7P0Z4P5;A0A7P0TAN7;A0A7P0Z4A0;F5GZS6;P08195-4;P08195-2;P08195-5;A0A7P0TBF8;A0A7P0T9F7;F5H056;F5GZI0;A0A7P0TAS6;A0A7P0T8U7;A0A7P0T8F1;H0YH36;A0A7P0TAT7;H0YFS2;F5H0E2;A0A7P0T853;H0YFX4;F5GZR9	P08195;P08195-3;A0A7P0Z4P5;A0A7P0TAN7;A0A7P0Z4A0;F5GZS6;P08195-4;P08195-2;P08195-5;A0A7P0TBF8;A0A7P0T9F7;F5H056;F5GZI0;A0A7P0TAS6;A0A7P0T8U7;A0A7P0T8F1;H0YH36	4F2 cell-surface antigen heavy chain	SLC3A2	+	+		+	+	+	+	+	+
P55072;A0A7P0TAW3;A0A7I2V540;C9JUP7;A0A7P0T8A3;A0A7P0T8Q5;A0A7P0TAQ1;A0A7P0Z4C6;A0A7I2V2Y2;A0A7I2V5G8;A0A7P0TAY0;A0A7P0TA22;A0A7P0T9X5;A0A7P0TBK7;A0A7P0Z4D1;A0A7P0T8D6;A0A7P0T946;A0A7P0T8Q4;A0A7P0T971;A0A7I2YQJ0	P55072;A0A7P0TAW3;A0A7I2V540;C9JUP7;A0A7P0T8A3;A0A7P0T8Q5;A0A7P0TAQ1;A0A7P0Z4C6;A0A7I2V2Y2	Transitional endoplasmic reticulum ATPase	VCP	+	+	+	+	+	+	+	+	+
Q4KMQ2;A0A7P0TBC5;Q4KMQ2-3;Q4KMQ2-2;A0A7P0TBI1;A0A7P0TAW4;A0A7P0T8Y2;A0A7P0TAF4;Q4KMQ2-4;A0A7P0TBD5	Q4KMQ2;A0A7P0TBC5;Q4KMQ2-3;Q4KMQ2-2;A0A7P0TBI1;A0A7P0TAW4;A0A7P0T8Y2;A0A7P0TAF4;Q4KMQ2-4;A0A7P0TBD5	Anoctamin-6	ANO6						+	+	+	+
Q8TE73;A0A7P0Z455;Q96JB1;Q96JB1-2;Q9C0G6;Q9NRZ9-3;F6RPV8;Q9P2D7-8;A0A0B4J1V9;Q9P2D7-6;A0A804HLD3;A0A087WSW7;Q9NRZ9-2;Q9NRZ9-6;Q9NRZ9-5;Q9NRZ9;Q9C0G6-4;E9PG32;F5H515;Q0VDD8-4;Q9P2D7;Q6ZR08;Q0VDD8;Q8WXX0;H9KV43	Q8TE73;A0A7P0Z455	Dynein heavy chain 5, axonemal	DNAH5								+	+
Q5VST9;Q5VST9-3;A6NGQ3;A0A7P0Z489;Q5VST9-2;Q5VST9-6;Q5VST9-5;A0A590UJD5;A0A590UJ10;A0A590UK18;A0A590UJJ2	Q5VST9;Q5VST9-3;A6NGQ3;A0A7P0Z489;Q5VST9-2;Q5VST9-6	Obscurin	OBSCN								+	+
P23284;A0A7P0Z497;A0A7P0TB45;A0A7P0T7U3	P23284;A0A7P0Z497;A0A7P0TB45	Peptidyl-prolyl cis-trans isomerase B	PPIB	+	+	+	+	+	+	+	+	+
Q15257;Q15257-2;Q15257-3;A0A804CD06;A6PVN5;F6WIT2;Q15257-4;Q5T949;Q68CR8;A6PVN6;H0Y6E5;B7ZBQ0;C9IZ76;A6PVN8;B7ZBP9;B4DDQ6;A0A6Q8PH23;B7ZBP7;A6PVN7;H0Y562	Q15257;Q15257-2;Q15257-3;A0A804CD06;A6PVN5;F6WIT2;Q15257-4;Q5T949	Serine/threonine-protein phosphatase 2A activator	PPP2R4	+	+	+			+	+	+	+
P14618-2;A0A804F6T5;A0A804F729;H3BTN5;A0A8V8TMM5;H3BQ34;H3BUW1;H3BTJ2;H3BT25;H3BU13;H3BN34;H3BQZ3	P14618-2;A0A804F6T5;A0A804F729;H3BTN5;A0A8V8TMM5;H3BQ34	Pyruvate kinase PKM;Pyruvate kinase	PKM	+	+	+	+	+	+	+	+	+
Q9P0K1;Q9P0K1-2;F8WAD8;A0A804HHS1;H7C3I4;Q9P0K1-4;Q9P0K1-3;Q9P0K1-5;A0A804HIW1;E9PF78	Q9P0K1;Q9P0K1-2;F8WAD8;A0A804HHS1;H7C3I4;Q9P0K1-4;Q9P0K1-3;Q9P0K1-5;A0A804HIW1	Disintegrin and metalloproteinase domain-containing protein 22	ADAM22	+	+
A4D1P6;A0A804HJP3;A0A804HI90;A0A804HKV2;A0A804HHS8;C9J1X0;A4D1P6-3;A4D1P6-2	A4D1P6;A0A804HJP3;A0A804HI90;A0A804HKV2;A0A804HHS8;C9J1X0;A4D1P6-3;A4D1P6-2	WD repeat-containing protein 91	WDR91								+
Q9UKM7;H0YI64;A0A804HKS1;A0A804HJ23;A0A804HL61;A0A804HJ66;H0YG20;A0A804HHU1	Q9UKM7;H0YI64;A0A804HKS1;A0A804HJ23;A0A804HL61;A0A804HJ66;H0YG20;A0A804HHU1	Endoplasmic reticulum mannosyl-oligosaccharide 1,2-alpha-mannosidase;alpha-1,2-Mannosidase	MAN1B1						+
Q99714;A0A804HHW5;Q99714-2;Q5H928	Q99714;A0A804HHW5;Q99714-2;Q5H928	3-hydroxyacyl-CoA dehydrogenase type-2	HSD17B10								+	+
Q9BXC9;A0A804HJQ5;A0A804HIE1;A0A804HJV2;A0A804HKL9;A0A804HJ30;A0A804HKF2;H3BRL0;A0A804HK50;A0A804HI33;A0A804HIK5;A0A804HJV0;A0A804HK25;A0A804HHV5;A0A804HKI7;A0A804HJU2;A0A804HLD7;A0A804HK97;A0A804HKG1;H3BNS7	Q9BXC9;A0A804HJQ5;A0A804HIE1;A0A804HJV2;A0A804HKL9;A0A804HJ30;A0A804HKF2;H3BRL0;A0A804HK50;A0A804HI33;A0A804HIK5;A0A804HJV0;A0A804HK25;A0A804HHV5;A0A804HKI7;A0A804HJU2	Bardet-Biedl syndrome 2 protein	BBS2								+
O60488;A0A804HI36;O60488-2;D6RDA8;D6RF95;H0Y9A0	O60488;A0A804HI36;O60488-2	Long-chain-fatty-acid--CoA ligase 4	ACSL4						+	+	+	+
Q16134;A0A804HI80;A0A804HJT7;B4DEQ0;A0A804HK05;A0A804HL84;A0A804HL81;A0A804HJK8;Q16134-3;A0A804HI70;A0A804HKB8;A0A804HI48;A0A804HI73	Q16134;A0A804HI80;A0A804HJT7;B4DEQ0;A0A804HK05;A0A804HL84;A0A804HL81;A0A804HJK8;Q16134-3;A0A804HI70;A0A804HKB8;A0A804HI48;A0A804HI73	Electron transfer flavoprotein-ubiquinone oxidoreductase, mitochondrial	ETFDH									+
P06865;H3BS10;H3BP20;A0A804HIQ5;A0A804HLJ5;A0A804HKX5;A0A804HIC8;A0A804HIU3;H3BTD4;H3BU85;A0A804HJ97;P06865-2;A0A804HK32;A0A087WUJ7;H3BQ04;H3BT62;H3BVH8;A0A804HIC7;A0A087WTY2;A0A804HJK0;H3BRP6	P06865;H3BS10;H3BP20;A0A804HIQ5;A0A804HLJ5;A0A804HKX5;A0A804HIC8;A0A804HIU3;H3BTD4;H3BU85	Beta-hexosaminidase subunit alpha;Beta-hexosaminidase	HEXA	+	+	+	+	+	+	+	+	+
Q14126;A0A804HJ09;A0A804HJQ3;J3KSI6;A0A804HIA2;A0A804HLK9	Q14126;A0A804HJ09;A0A804HJQ3;J3KSI6;A0A804HIA2;A0A804HLK9	Desmoglein-2	DSG2	+
Q9GZZ9;E7EWE1;E7EQ61;A0A804HJ86;C9J5W5;C9JRV9;Q9GZZ9-2;C9J0F6	Q9GZZ9;E7EWE1;E7EQ61;A0A804HJ86;C9J5W5;C9JRV9;Q9GZZ9-2	Ubiquitin-like modifier-activating enzyme 5	UBA5						+
O60762;A0A804HJ93;Q5QPK2;H0Y368	O60762;A0A804HJ93;Q5QPK2;H0Y368	Dolichol-phosphate mannosyltransferase subunit 1	DPM1								+	+
Q5VYK3;J3KN16;R4GMY1;A0A804HJA4;R4GMY3	Q5VYK3;J3KN16;R4GMY1;A0A804HJA4	Proteasome-associated protein ECM29 homolog	ECM29;KIAA0368						+		+
O75369;O75369-8;A0A804HK76;O75369-6;O75369-3;O75369-2;O75369-9;A0A804HL72;O75369-5;O75369-4;E7EN95;O75369-7;A0A804HJC2	O75369;O75369-8;A0A804HK76;O75369-6;O75369-3;O75369-2;O75369-9;A0A804HL72;O75369-5;O75369-4;E7EN95;O75369-7	Filamin-B	FLNB								+	+
O60883;A0A804HLL0;A0A804HKQ6;A0A804HKD8;A0A804HI82	O60883;A0A804HLL0;A0A804HKQ6;A0A804HKD8;A0A804HI82	Prosaposin receptor GPR37L1	GPR37L1	+	+	+
P27816;E7EVA0;P27816-6;A0A804HKE7;P27816-2;P27816-5;P27816-4;A0A0J9YVV8;A0A0J9YW37;H7C456;H0Y2V1;H7C4C5;F8W9U4;P27816-7;B5MEG9	P27816;E7EVA0;P27816-6;A0A804HKE7;P27816-2;P27816-5	Microtubule-associated protein 4;Microtubule-associated protein	MAP4			+
Q9HAR2;E7EMR3;E7ETE3;A0A804HKL8;E7EVD6;E7EW95;E9PBG4;E7EN28;E7EX52;Q9HAR2-2;E7ESV6;E7ENK1;E7ES20;Q9HAR2-4;E7EUP0;E7EUW2;Q9HAR2-3	Q9HAR2;E7EMR3;E7ETE3;A0A804HKL8;E7EVD6;E7EW95;E9PBG4;E7EN28;E7EX52;Q9HAR2-2;E7ESV6;E7ENK1;E7ES20;Q9HAR2-4;E7EUP0;E7EUW2;Q9HAR2-3	Latrophilin-3	LPHN3;ADGRL3	+	+
A0A804HKQ4;Q9UKG4;V9GYC7;V9GZ66	A0A804HKQ4;Q9UKG4	Solute carrier family 13 member 4	SLC13A4				+	+	+	+	+	+
P23229-2;A0A8C8KBL6;P23229-4;P23229-9;P23229-6;P23229;P23229-5;P23229-3;P23229-7;H7BZ97;C9JXX7	P23229-2;A0A8C8KBL6;P23229-4;P23229-9;P23229-6;P23229;P23229-5;P23229-3;P23229-7	Integrin alpha-6;Integrin alpha-6 heavy chain;Integrin alpha-6 light chain;Processed integrin alpha-6	ITGA6				+		+	+	+	+
P19021;A0A8C8KD64;P19021-6;P19021-3;P19021-4;P19021-5;A0A804HI59;A0A804HKM7;A0A804HIQ0;P19021-2;A0A804HKV8;H7BYD9;H0Y9I4;A0A804HLE0;D6RG20;A0A804HK31;F8W8D9;A0A804HLJ2;D6RF09;D6RAQ2;D6RCD5;A0A804HJJ2	P19021;A0A8C8KD64;P19021-6;P19021-3;P19021-4;P19021-5;A0A804HI59;A0A804HKM7;A0A804HIQ0;P19021-2;A0A804HKV8;H7BYD9	Peptidyl-glycine alpha-amidating monooxygenase;Peptidylglycine alpha-hydroxylating monooxygenase;Peptidyl-alpha-hydroxyglycine alpha-amidating lyase	PAM	+	+	+	+		+	+	+	+
A8MYP8;B5MC17;A0A8C8KQ56	A8MYP8;B5MC17;A0A8C8KQ56	Outer dense fiber protein 3B	ODF3B								+
Q9HBG6;Q9HBG6-6;A0A8I5KSN5;A0A8I5KSG5;A0A8I5KP73;A0A8I5KYB6;A0A8I5KUU2;A0A8I5KWK4;A0A8I5KYX1;A0A8I5KT04;A0A8I5KX14;Q9HBG6-4;Q9HBG6-10;Q9HBG6-3;Q9HBG6-5;A0A8I5QKR8;Q9HBG6-9;A0A8I5KYT5;A0A8I5QKX8;A0A8J9A3C6;A0A8I5KSV0;A0A8I5KVC7;A0A8I5KTL4;A0A8I5KQ16;Q9HBG6-7;A0A8I5QKJ5;Q9HBG6-8;A0A8I5KXT5;A0A8I5KS77;A0A8I5QL25;A0A8I5QKV2;Q9HBG6-11;A0A8I5QKV6;A0A8I5QL12;H0Y978;A0A8I5KX44;A0A8I5QJE0;A0A8I5KUY3;A0A8I…	Q9HBG6;Q9HBG6-6;A0A8I5KSN5;A0A8I5KSG5;A0A8I5KP73;A0A8I5KYB6;A0A8I5KUU2;A0A8I5KWK4;A0A8I5KYX1;A0A8I5KT04;A0A8I5KX14;Q9HBG6-4;Q9HBG6-10;Q9HBG6-3;Q9HBG6-5;A0A8I5QKR8;Q9HBG6-9;A0A8I5KYT5;A0A8I5QKX8;A0A8J9A3C6;A0A8I5KSV0;A0A8I5KVC7;A0A8I5KTL4;A0A8I5KQ16;Q9HBG6-7;A0A8I5QKJ5;Q9HBG6-8;A0A8I5KXT5;A0A8I5KS77;A0A8I5QL25;A0A8I5QKV2;Q9HBG6-11;A0A8I5QKV6;A0A8I5QL12;H0Y978;A0A8I5KX44;A0A8I5QJE0;A0A8I5KUY3;A0A8I…	Intraflagellar transport protein 122 homolog	IFT122				+	+	+	+	+	+
Q13496;A0A8I5KQR6;B7Z499;A0A8I5QJV9;A0A8I5KRS4;A0A8I5QJL1;A0A8I5KZ76;Q13496-2	Q13496;A0A8I5KQR6;B7Z499;A0A8I5QJV9;A0A8I5KRS4;A0A8I5QJL1;A0A8I5KZ76;Q13496-2	Myotubularin	MTM1								+
P00387;A0A8J8YWN6;A0A8I5KW26;A0A8I5KR71;P00387-3;P00387-2;A0A8I5QKX1;A0A8J8Z3C6;A0A8I5KYU1;A0A8I5QKT9;A0A8I5KPU0;B1AHF3;A0A8I5KVD2;A0A8I5QKL2;A0A087WZB1;A0A8I5KNV1;A0A8I5KXI5;A0A8I5KTF9;A0A8I5KUA5	P00387;A0A8J8YWN6;A0A8I5KW26;A0A8I5KR71;P00387-3;P00387-2;A0A8I5QKX1;A0A8J8Z3C6;A0A8I5KYU1;A0A8I5QKT9;A0A8I5KPU0;B1AHF3;A0A8I5KVD2;A0A8I5QKL2	NADH-cytochrome b5 reductase 3;NADH-cytochrome b5 reductase 3 membrane-bound form;NADH-cytochrome b5 reductase 3 soluble form	CYB5R3					+	+	+	+	+
Q8IYT4;K7EM02;A0A8I5KR90;K7EPQ6;K7EIJ8;A0A8I5QL41;Q8IYT4-2	Q8IYT4;K7EM02;A0A8I5KR90;K7EPQ6;K7EIJ8;A0A8I5QL41;Q8IYT4-2	Katanin p60 ATPase-containing subunit A-like 2	KATNAL2				+	+	+	+	+	+
Q02750;A0A8I5QJC1;A0A8I5KYS7;A0A8I5QJP8;B4DFY5;A0A8I5KRX5;A0A8I5KYB4;Q02750-2;A0A8I5KVF6;A0A8I5QJL9;A0A8I5QJ96;A0A8I5KXN4;H3BRW9	Q02750;A0A8I5QJC1;A0A8I5KYS7;A0A8I5QJP8;B4DFY5;A0A8I5KRX5;A0A8I5KYB4;Q02750-2;A0A8I5KVF6;A0A8I5QJL9;A0A8I5QJ96;A0A8I5KXN4	Dual specificity mitogen-activated protein kinase kinase 1	MAP2K1						+		+	+
Q969X5;A0A8I5KS17;Q969X5-2	Q969X5;A0A8I5KS17;Q969X5-2	Endoplasmic reticulum-Golgi intermediate compartment protein 1	ERGIC1								+	+
P05408;A0A8I5KS94;A0A8I5KWH8;P05408-2;C9J650;C9JNY7;H7C4X7	P05408;A0A8I5KS94;A0A8I5KWH8;P05408-2;C9J650;C9JNY7;H7C4X7	Neuroendocrine protein 7B2;N-terminal peptide;C-terminal peptide	SCG5	+	+	+		+		+	+	+
Q13683;A0A8I5KSX0;J3KNV4;Q13683-9;Q13683-7;Q13683-3;G3V2C6;H0YJ98;Q13683-13;Q13683-10;H0YJ26;A0A8I5KXI3	Q13683;A0A8I5KSX0;J3KNV4;Q13683-9;Q13683-7;Q13683-3;G3V2C6;H0YJ98;Q13683-13;Q13683-10	Integrin alpha-7;Integrin alpha-7 heavy chain;Integrin alpha-7 light chain;Integrin alpha-7 70 kDa form	ITGA7						+			+
O43169;A0A8I5KSY3;D6RFH4;A0A8I5QKN7;A0A8I5KYK4;A0A8I5KSY8;A0A8I5KP74;H3BUX2;J3QR91;A0A8I5KX20;A0A8I5QJ67;A0A8I5KVH4	O43169;A0A8I5KSY3;D6RFH4;A0A8I5QKN7;A0A8I5KYK4;A0A8I5KSY8;A0A8I5KP74;H3BUX2;J3QR91;A0A8I5KX20;A0A8I5QJ67	Cytochrome b5 type B	CYB5B						+	+	+	+
P13804;A0A8I5KVC9;A0A8I5KT03;H0YKF0;H3BV91;A0A8I5KUF3;A0A8I5KYP7;A0A8I5KYH4;A0A8I5KVL5;H0YLU7;P13804-2;H0YK49;A0A8I5KUR2;A0A0S2Z3M4	P13804;A0A8I5KVC9;A0A8I5KT03;H0YKF0;H3BV91;A0A8I5KUF3;A0A8I5KYP7;A0A8I5KYH4;A0A8I5KVL5;H0YLU7;P13804-2;H0YK49;A0A8I5KUR2;A0A0S2Z3M4	Electron transfer flavoprotein subunit alpha, mitochondrial	ETFA									+
Q9BS26;A0A8I5KTR3;A0A8I5KVZ0;A0A8I5KW59;A0A8I5KU76;A0A8I5KY49;A0A8I5KNC9	Q9BS26;A0A8I5KTR3;A0A8I5KVZ0;A0A8I5KW59;A0A8I5KU76	Endoplasmic reticulum resident protein 44	ERP44								+	+
Q15149;Q15149-4;Q15149-2;Q15149-6;Q15149-9;A0A8I5KUE3;A0A8I5KYZ1;E9PMV1;Q15149-7;Q15149-8;Q15149-5;Q15149-3;A0A8I5KSD5;H0YDN1	Q15149;Q15149-4;Q15149-2;Q15149-6;Q15149-9;A0A8I5KUE3;A0A8I5KYZ1;E9PMV1;Q15149-7;Q15149-8;Q15149-5;Q15149-3;A0A8I5KSD5;H0YDN1	Plectin	PLEC	+		+		+	+	+	+	+
Q96A26;F8W7Q4;A0A8I5KUL7;E9PH05;A0A8I5QJA3;A0A8I5KW67;A0A8I5KUT6	Q96A26;F8W7Q4;A0A8I5KUL7;E9PH05	Protein FAM162A	FAM162A								+	+
Q15370;Q15370-2;A0A8I5KUS5;B8ZZU8;I3L0M9;A0A0B4J296	Q15370;Q15370-2;A0A8I5KUS5;B8ZZU8;I3L0M9	Transcription elongation factor B polypeptide 2	TCEB2								+	+
O75112-2;A0A8I5KV04;O75112-7;O75112;V5T7C5;O75112-6;O75112-4;O75112-3;O75112-5;A0A8I5QJN0;A0A8I5KX76;C9JWU6;A0A0S2Z521;A0A0C4DGG7;A0A096LPD7	O75112-2;A0A8I5KV04;O75112-7;O75112;V5T7C5;O75112-6;O75112-4;O75112-3;O75112-5;A0A8I5QJN0;A0A8I5KX76	LIM domain-binding protein 3	LDB3		+	+			+
Q9Y4W6;K7EP56;A0A8I5KYF5;A0A8I5QJR7;A0A8I5KVV1	Q9Y4W6;K7EP56;A0A8I5KYF5;A0A8I5QJR7;A0A8I5KVV1	AFG3-like protein 2	AFG3L2									+
A0A8I5KW61;P02776;P10720;P02775	A0A8I5KW61;P02776	Platelet factor 4;Platelet factor 4, short form	PF4	+		+	+	+	+	+	+	+
Q04656;A0A8I5KXV0;A0A8J9FM07;A0A8I5KWA8;Q04656-5;Q04656-2;Q04656-3;A0A8I5QKR3;A0A8I5KPN6;A0A8I5KVT9;A0A8I5KY05;A0A8I5KST1;A0A8I5KQ62;Q04656-4	Q04656;A0A8I5KXV0;A0A8J9FM07;A0A8I5KWA8;Q04656-5;Q04656-2;Q04656-3;A0A8I5QKR3;A0A8I5KPN6;A0A8I5KVT9;A0A8I5KY05;A0A8I5KST1;A0A8I5KQ62;Q04656-4	Copper-transporting ATPase 1	ATP7A								+
P35579;A0A8I5KWT8;P35579-2;A0A8I5KYI1;Q5BKV1;A0A8I5KU92;B1AH99;A0A494C024;A0A2R8Y4C3;REV__S4R3H4;REV__E7EQT4;REV__Q9UKV3-5;REV__Q9UKV3	P35579;A0A8I5KWT8;P35579-2	Myosin-9	MYH9	+	+	+	+	+	+	+	+	+
Q9Y2K3;A0A8I5KYE8;A0A8I5KXJ3;H3BUF4;REV__Q8N4P3	Q9Y2K3;A0A8I5KYE8;A0A8I5KXJ3	Myosin-15	MYH15	+			+		+	+	+	+
Q9P2S2;A0A8I5KY42;A0A994J4N8;G5E9G7;A0A994J5C3;Q9P2S2-2;A0A8I5QKZ8;A0A8I5QJ84;H7C3J4;H7C3D6;A0A8I5KTJ4;H7BZC7	Q9P2S2;A0A8I5KY42;A0A994J4N8;G5E9G7;A0A994J5C3;Q9P2S2-2;A0A8I5QKZ8;A0A8I5QJ84	Neurexin-2	NRXN2	+	+	+	+			+		+
Q9NS15;E9PKW1;A0A8I5KYV1;Q9NS15-2	Q9NS15;E9PKW1;A0A8I5KYV1;Q9NS15-2	Latent-transforming growth factor beta-binding protein 3	LTBP3							+	+
P35580-2;A0A8I5KZ38;P35580-4;P35580;P35580-5;P35580-3;A0A8I5KSC2;A0A8I5KTT7	P35580-2;A0A8I5KZ38;P35580-4;P35580;P35580-5;P35580-3	Myosin-10	MYH10		+		+		+	+	+	+
Q8N2Q7;A0A8Q3SHM6;Q8N2Q7-2;C9J4D3;I3L498;A0A8I5KSB7;A0A8I5QJH8	Q8N2Q7;A0A8Q3SHM6;Q8N2Q7-2	Neuroligin-1	NLGN1	+	+
A0A8Q3SI22	A0A8Q3SI22			+	+	+	+	+	+	+	+	+
P02746;A0A8Q3SI33;D6R934;A0A8Q3WM25;A0A0A0MSV6;D6RGJ1	P02746;A0A8Q3SI33;D6R934;A0A8Q3WM25;A0A0A0MSV6	Complement C1q subcomponent subunit B	C1QB	+	+	+	+	+	+	+	+	+
P02748;A0A8Q3SI37;A0A8Q3SI95;A0A8Q3SI39	P02748;A0A8Q3SI37;A0A8Q3SI95;A0A8Q3SI39	Complement component C9;Complement component C9a;Complement component C9b	C9	+	+	+	+	+	+	+	+	+
P08603;A0A8Q3SI99;A0A8Q3SIE0;A0A8Q3SID8;A0A8Q3SIC3;A0A8Q3WKW3;A0A8Q3WKW7;A0A8Q3WLF7;A0A8Q3SIB6;A0A8Q3WLY2;A0A8Q3SI78;A0A8Q3SJ41;A0A8Q3WKW6;A0A8Q3WKX0;A0A8Q3SIE8;A0A8Q3WKW2;A0A8Q3WM71;A0A0D9SG88;A0A8Q3WL05;P08603-2;A0A8Q3WKX4;A0A8Q3SI55;A0A8Q3SID3;A0A8Q3SID7;A0A8Q3SI76;Q5TFM2;A0A8Q3SI73;A0A8Q3WM65	P08603;A0A8Q3SI99;A0A8Q3SIE0;A0A8Q3SID8;A0A8Q3SIC3;A0A8Q3WKW3;A0A8Q3WKW7;A0A8Q3WLF7;A0A8Q3SIB6;A0A8Q3WLY2;A0A8Q3SI78;A0A8Q3SJ41;A0A8Q3WKW6;A0A8Q3WKX0;A0A8Q3SIE8	Complement factor H	CFH	+	+	+	+	+	+	+	+	+
A0A8Q3SIA1;Q02985;Q6NSD3;Q02985-2	A0A8Q3SIA1			+	+
P01031;A0A8Q3SID6;A0A8V8TMU5	P01031;A0A8Q3SID6	Complement C5;Complement C5 beta chain;Complement C5 alpha chain;C5a anaphylatoxin;Complement C5 alpha chain	C5	+	+	+	+	+	+	+	+	+
Q9HCK4;Q9HCK4-3;R4GMM8;A0A8Q3SIT0;H7C4W9;A0A994J7I9;H7C4U9;A0A8Q3SIU0;F8W703;H7C4J7;A0A8Q3WLE3;A0A8Q3SIW8;Q9HCK4-2;A0A8Q3SIP4;F8WBR3	Q9HCK4;Q9HCK4-3;R4GMM8;A0A8Q3SIT0;H7C4W9;A0A994J7I9;H7C4U9;A0A8Q3SIU0;F8W703;H7C4J7;A0A8Q3WLE3;A0A8Q3SIW8;Q9HCK4-2;A0A8Q3SIP4;F8WBR3	Roundabout homolog 2	ROBO2	+	+
O60832;A0A8Q3WLC8;A0A8Q3SIY6;A0A8Q3WLW8;A0A8Q3WLE4;C9IYT0;A0A8Q3SIX2;A0A8Q3WLG7;A0A8Q3WLD1;A0A8Q3SJE8;A0A8Q3SIS9;O60832-2;H7C2Q2;A0A8V8TKY9	O60832;A0A8Q3WLC8;A0A8Q3SIY6;A0A8Q3WLW8;A0A8Q3WLE4;C9IYT0;A0A8Q3SIX2;A0A8Q3WLG7;A0A8Q3WLD1;A0A8Q3SJE8;A0A8Q3SIS9;O60832-2	H/ACA ribonucleoprotein complex subunit 4	DKC1								+	+
Q9NZL9;A0A8Q3WKR9;A0A8Q3WK84;H7C0X7;A0A8Q3WK74;A0A8Q3WK80;Q9NZL9-3;Q9NZL9-4;Q9NZL9-2	Q9NZL9;A0A8Q3WKR9;A0A8Q3WK84;H7C0X7;A0A8Q3WK74;A0A8Q3WK80;Q9NZL9-3;Q9NZL9-4;Q9NZL9-2	Methionine adenosyltransferase 2 subunit beta	MAT2B						+
A0A8Q3WKJ2;P48059-2;A0A8Q3WLN4;P48059-4;P48059-5;P48059-3;A0A8Q3WKI3;P48059;A0A8Q3WKK6;A0A8Q3WKP0;A0A0J9YXC7;A0A0M3HER1;A0A8Q3WLX8;Q7Z4I7;Q7Z4I7-3;Q7Z4I7-4;Q7Z4I7-5;Q7Z4I7-2;H0Y592;P0CW19-2	A0A8Q3WKJ2;P48059-2;A0A8Q3WLN4;P48059-4;P48059-5;P48059-3;A0A8Q3WKI3;P48059;A0A8Q3WKK6;A0A8Q3WKP0;A0A0J9YXC7;A0A0M3HER1;A0A8Q3WLX8	LIM and senescent cell antigen-like-containing domain protein 1	LIMS1								+
Q13362-4;A0A8Q3WKR3;Q14738;G3V292;H0YK26;H0YJ49;H7C5Q9;E9PFR3;H0YN84;H0YN58;Q13362;Q14738-2;Q14738-3;Q13362-2;Q13362-3;Q13362-5;H0Y8C4	Q13362-4;A0A8Q3WKR3;Q14738;G3V292;H0YK26;H0YJ49;H7C5Q9;E9PFR3;H0YN84;H0YN58;Q13362;Q14738-2;Q14738-3;Q13362-2;Q13362-3;Q13362-5;H0Y8C4	Serine/threonine-protein phosphatase 2A 56 kDa regulatory subunit gamma isoform;Serine/threonine-protein phosphatase 2A 56 kDa regulatory subunit delta isoform	PPP2R5C;PPP2R5D				+	+	+		+	+
P07357;A0A8Q3WKT7;A0A8Q3WL79;A0A8Q3WKN4;A0A8Q3WKQ2;A0A8Q3WKN0	P07357;A0A8Q3WKT7;A0A8Q3WL79;A0A8Q3WKN4;A0A8Q3WKQ2	Complement component C8 alpha chain	C8A	+	+	+	+	+	+	+	+	+
P00746;A0A8Q3WKW0;K7ERG9;A0A8Q3WKV6;A0A8Q3WLE6	P00746;A0A8Q3WKW0;K7ERG9;A0A8Q3WKV6	Complement factor D	CFD	+	+	+	+	+	+	+	+
P13498;A0A8Q3WL20;A0A8Q3SIH4;A0A8Q3WL14;H3BR52;A0A8Q3SIJ9;H3BPZ7;H3BPX1;A0A8Q3SJ80;A0A8Q3WL27;A0A8Q3WLM1;H3BNP7	P13498;A0A8Q3WL20;A0A8Q3SIH4;A0A8Q3WL14	Cytochrome b-245 light chain	CYBA				+		+	+	+	+
P00748;A0A8Q3WL25;A0A8Q3WL35	P00748;A0A8Q3WL25	Coagulation factor XII;Coagulation factor XIIa heavy chain;Beta-factor XIIa part 1;Coagulation factor XIIa light chain	F12	+	+	+	+	+	+	+	+	+
A0A8Q3WL37	A0A8Q3WL37						+		+
P07358;A0A8Q3WL56;A0A8Q3SI88;A0A8Q3WM97	P07358;A0A8Q3WL56;A0A8Q3SI88;A0A8Q3WM97	Complement component C8 beta chain	C8B	+	+	+	+	+	+	+	+	+
P23246;A0A8Q3WMA7;P23246-2;H0Y9K7	P23246;A0A8Q3WMA7;P23246-2	Splicing factor, proline- and glutamine-rich	SFPQ								+	+
P16435;A0A8V8NE24;A0A9L9PXN4;A0A9L9PY49;H0Y4R2;A0A8V8NLF0;A0A8V8P1G2;A0A9L9PXL8;E7EWU0;A0A8V8NRY5;A0A8V8P672;A0A8V8NKH1;A0A8V8NVX2;A0A8V8PBF2;A0A8V8NVY2;E7EMD0	P16435;A0A8V8NE24;A0A9L9PXN4;A0A9L9PY49;H0Y4R2;A0A8V8NLF0;A0A8V8P1G2;A0A9L9PXL8	NADPH--cytochrome P450 reductase	POR							+	+	+
P06756;A0A8V8TKF7;A0A8V8TLN8;A0A8V8TKG0;P06756-3;P06756-2;A0A8V8TKT8;A0A8V8TLW9;A0A8V8TLW4;A0A8V8TKI2;A0A8V8TKU8;H7BZG1;A0A8V8TLP3;A0A8V8TKH9	P06756;A0A8V8TKF7;A0A8V8TLN8;A0A8V8TKG0;P06756-3;P06756-2;A0A8V8TKT8;A0A8V8TLW9;A0A8V8TLW4;A0A8V8TKI2;A0A8V8TKU8	Integrin alpha-V;Integrin alpha-V heavy chain;Integrin alpha-V light chain	ITGAV				+		+	+	+	+
Q15223;A0A8V8TKI1;Q15223-3;Q15223-2	Q15223;A0A8V8TKI1;Q15223-3;Q15223-2	Nectin-1	PVRL1	+	+	+
P17612;P17612-2;A0A8V8TL59;A0A7I2V5J4;A0A087WVC4;Q15136;K7ERP6;A0A7I2YQ82;B7Z708	P17612;P17612-2;A0A8V8TL59;A0A7I2V5J4;A0A087WVC4;Q15136;K7ERP6	cAMP-dependent protein kinase catalytic subunit alpha	PRKACA;PRKACB;KIN27					+	+	+	+	+
O75116;A0A8V8TL82;C9JFJ0;D6REE7;E9PF63;A0A8V8TL90	O75116;A0A8V8TL82;C9JFJ0;D6REE7;E9PF63	Rho-associated protein kinase 2	ROCK2								+
F8WE86;A0A8V8TNC0;B5MBX2;A0A8V8TN28;A0A8V8TLM2;A0A8V8TN24;A0A8V8TLK0;P20062;A0A8V8TNC5;P20062-2;A0A8V8TLJ5;A0A8V8TLL7;A0A8V8TM34;A0A8V8TM37	F8WE86;A0A8V8TNC0;B5MBX2;A0A8V8TN28;A0A8V8TLM2;A0A8V8TN24;A0A8V8TLK0;P20062;A0A8V8TNC5;P20062-2;A0A8V8TLJ5;A0A8V8TLL7;A0A8V8TM34	Transcobalamin-2	TCN2	+	+	+	+	+	+	+	+	+
P02786;A0A8V8TLK7;A0A8V8TLM6;G3V0E5;A0A8V8TM41;A0A8V8TM46;A0A8V8TLN0;A0A8V8TLK4;A0A8V8TND0;A0A8V8TN37;F8WBE5;Q9UP52;Q9UP52-2;Q9UP52-3	P02786;A0A8V8TLK7;A0A8V8TLM6;G3V0E5;A0A8V8TM41;A0A8V8TM46;A0A8V8TLN0	Transferrin receptor protein 1;Transferrin receptor protein 1, serum form	TFRC	+		+	+		+	+	+	+
Q13488;A0A8V8TM28;E9PM12;E9PNA6;E9PMC5;A0A8V8TN16	Q13488;A0A8V8TM28;E9PM12;E9PNA6;E9PMC5;A0A8V8TN16	V-type proton ATPase 116 kDa subunit a isoform 3;V-type proton ATPase subunit a	TCIRG1							+	+	+
Q9BWM7;A0A8V8TM72;A0A8V8TP06;S4R3N9	Q9BWM7;A0A8V8TM72;A0A8V8TP06;S4R3N9	Sideroflexin-3	SFXN3								+	+
P51692;A0A8V8TP21;A0A8V8TP00;A0A8V8TM84;A0A8V8TMP4;A0A8V8TP16;A0A8V8TM91;A0A8V8TMR0;P42229;A0A7I2YQF1;K7EK35;A0A7I2V380;A0A7I2YQY3;C9J4I3;P42229-2;K7EIF9	P51692;A0A8V8TP21;A0A8V8TP00;A0A8V8TM84;A0A8V8TMP4;A0A8V8TP16;A0A8V8TM91;A0A8V8TMR0;P42229;A0A7I2YQF1;K7EK35;A0A7I2V380;A0A7I2YQY3;C9J4I3;P42229-2	Signal transducer and activator of transcription 5B;Signal transducer and activator of transcription 5A;Signal transducer and activator of transcription	STAT5B;STAT5A						+		+
Q86UX7;Q86UX7-2;A0A8V8TME2;A0A8V8TP41;A0A8V8TMD7;A0A8V8TNT4;F5H1C6;F5H3I6;A0A8V8TMB3;A0A8V8TMT4;A0A8V8TMU1;A0A8V8TMS8;A0A8V8TNT9;A0A8V8TMT7;H0YFT5;Q9BQL6-3;A0A8V8TP46	Q86UX7;Q86UX7-2;A0A8V8TME2;A0A8V8TP41;A0A8V8TMD7;A0A8V8TNT4;F5H1C6;F5H3I6;A0A8V8TMB3;A0A8V8TMT4	Fermitin family homolog 3	FERMT3	+			+	+	+	+	+	+
Q05655;A0A8V8TMH8;Q05655-2;C9K0E3;A0A494C1T7;A0A494BZX2;C9J9P1	Q05655;A0A8V8TMH8;Q05655-2;C9K0E3;A0A494C1T7	Protein kinase C delta type;Protein kinase C delta type regulatory subunit;Protein kinase C delta type catalytic subunit	PRKCD						+		+	+
Q92888;Q92888-3;M0QZR4;A0A9L9PYI1;A0A8V8TP90;A0A8V8TMH9;Q92888-4;M0QYC1;Q92888-2;M0QZH8;M0QYS3;M0R2C7;A0A8V8TMG9	Q92888;Q92888-3;M0QZR4;A0A9L9PYI1;A0A8V8TP90;A0A8V8TMH9;Q92888-4;M0QYC1;Q92888-2;M0QZH8;M0QYS3	Rho guanine nucleotide exchange factor 1	ARHGEF1								+
Q9UKQ2;E5RGY1;A0A8V8TMM6;Q9UKQ2-2	Q9UKQ2;E5RGY1;A0A8V8TMM6;Q9UKQ2-2	Disintegrin and metalloproteinase domain-containing protein 28	ADAM28	+	+
Q9NUQ9;A0A8V8TMP7;E5RI16;E5RJL8;E5RJE1;E5RIR8;Q9NUQ9-2;E5RGI7;E5RK61;E5RFS4;E5RHU5;E5RK81;E5RH75	Q9NUQ9;A0A8V8TMP7;E5RI16;E5RJL8	Protein FAM49B	FAM49B	+			+	+	+	+	+	+
Q01813;A0A8V8TMY4;A0A7I2V3Z0;Q01813-2;B1APP6;H0Y757;V9GY25;H0Y3Y3;Q5VSR5;V9GYV7;A0A7I2V5S1	Q01813;A0A8V8TMY4;A0A7I2V3Z0;Q01813-2;B1APP6	ATP-dependent 6-phosphofructokinase, platelet type	PFKP				+		+	+	+	+
Q8WWI5;A0A8V8TN05;A0A8V8TN34;Q8WWI5-3;Q8WWI5-2	Q8WWI5;A0A8V8TN05;A0A8V8TN34;Q8WWI5-3;Q8WWI5-2	Choline transporter-like protein 1	SLC44A1				+		+	+	+
A0A8V8TN60;A0A8V8TNA7;A0A8V8TPY4;A0A8V8TN65;Q13557-6;Q13557-10;A0A8V8TPK3;A0A994J7X8;A0A8V8TND4;E9PBG7;A0A8V8TPJ8;A0A8V8TNA1;A0A994J516;A0A994J5B0;E9PF82;Q13557;D6R938;A0A8V8TN88;Q13557-12;Q13557-11;Q13557-8;Q13557-3;Q13557-5;Q13557-9;Q13557-4;H0Y9J2;H0Y9C2	A0A8V8TN60;A0A8V8TNA7;A0A8V8TPY4;A0A8V8TN65;Q13557-6;Q13557-10;A0A8V8TPK3;A0A994J7X8;A0A8V8TND4;E9PBG7;A0A8V8TPJ8;A0A8V8TNA1;A0A994J516;A0A994J5B0;E9PF82;Q13557;D6R938;A0A8V8TN88;Q13557-12;Q13557-11;Q13557-8;Q13557-3;Q13557-5;Q13557-9;Q13557-4;H0Y9J2	Calcium/calmodulin-dependent protein kinase type II subunit delta	CAMK2D							+
Q9Y6R1;A0A8V8TNB1;Q9Y6R1-3;Q9Y6R1-4;Q9Y6R1-2;Q9Y6R1-5	Q9Y6R1;A0A8V8TNB1;Q9Y6R1-3;Q9Y6R1-4;Q9Y6R1-2;Q9Y6R1-5	Electrogenic sodium bicarbonate cotransporter 1	SLC4A4						+			+
P08637;A0A8V8TPL1;H0Y755;A0A8V8TNB8;A0A8V8TQ03;C9JC71;A0A8V8TN80;A0A8V8TNC4;A0A8V8TNB3	P08637;A0A8V8TPL1;H0Y755;A0A8V8TNB8;A0A8V8TQ03;C9JC71;A0A8V8TN80	Low affinity immunoglobulin gamma Fc region receptor III-A	FCGR3A	+
P13569;A0A8V8TPV6;A0A8V8TNN0;E7EPB6;A0A8V8TNH2;P13569-2;A0A8I5KXQ9;M0QYZ3;A0A8I5KVV2;A0A8I5KVL1;A0A3B3ITW5;A0A3B3ITE0	P13569;A0A8V8TPV6;A0A8V8TNN0;E7EPB6;A0A8V8TNH2;P13569-2;A0A8I5KXQ9	Cystic fibrosis transmembrane conductance regulator	CFTR				+
Q92542;A0A8V8TNI9;A0A8V8TNV7;Q92542-2;A0A8V8TPR8;Q5T209;A0A8V8TNU8;A0A8V8TNI3;H0Y6T7;Q5T205;H0Y3Z4;A0A8V8TNC8;A0A8V8TNV3;A0A8V8TPQ8	Q92542;A0A8V8TNI9;A0A8V8TNV7;Q92542-2;A0A8V8TPR8;Q5T209;A0A8V8TNU8;A0A8V8TNI3;H0Y6T7;Q5T205;H0Y3Z4;A0A8V8TNC8;A0A8V8TNV3	Nicastrin	NCSTN				+		+	+	+	+
O75083;A0A8V8TNT7;A0A8V8TP22;A0A8V8TQK0;A0A8V8TNU2;A0A8V8TQ74;A0A8V8TP31;O75083-3;D6RD66;A0A8V8TQ69;A0A8V8TPA9	O75083;A0A8V8TNT7;A0A8V8TP22;A0A8V8TQK0;A0A8V8TNU2;A0A8V8TQ74;A0A8V8TP31;O75083-3;D6RD66	WD repeat-containing protein 1	WDR1	+		+	+	+	+	+	+	+
Q96F07;E7EVJ5;A0A8V8TNU3;Q96F07-2;E7EW33;H7C229;A0A087WTQ3;A0A087WWZ1;A0A087WVE1;A0A087WZL7	Q96F07;E7EVJ5;A0A8V8TNU3;Q96F07-2;E7EW33;H7C229	Cytoplasmic FMR1-interacting protein 2	CYFIP2						+		+
P14618;A0A8V8TNX9;P14618-3;B4DNK4	P14618;A0A8V8TNX9;P14618-3;B4DNK4	Pyruvate kinase PKM;Pyruvate kinase	PKM			+	+	+	+	+	+	+
P61204;A0A8V8TQC0;A0A8V8TNZ5;P84077;A0A8V8TQP8;A0A8V8TNZ0;F5H423;P61204-2;A0A8V8TP92;C9J1Z8;F5H0C7;P84085;A0A8V8TP99;H0YGG7;F5H6T5;F8WDB3;F5H1V1	P61204;A0A8V8TQC0;A0A8V8TNZ5;P84077;A0A8V8TQP8;A0A8V8TNZ0;F5H423;P61204-2;A0A8V8TP92;C9J1Z8;F5H0C7;P84085	ADP-ribosylation factor 3;ADP-ribosylation factor 1;ADP-ribosylation factor 5	ARF3;ARF1;ARF5				+	+	+	+	+	+
O00187;A0A8V8TPN9;A0A8V8TQY5;A0A8V8TQY3;A0A8V8TQL6;A0A8V8TPT6;A0A8V8TPA2;A0A8V8TPN3;A0A8V8TP45;A0A8V8TPU1;A0A8V8TQL2;O00187-2	O00187;A0A8V8TPN9;A0A8V8TQY5;A0A8V8TQY3;A0A8V8TQL6;A0A8V8TPT6;A0A8V8TPA2;A0A8V8TPN3;A0A8V8TP45;A0A8V8TPU1;A0A8V8TQL2;O00187-2	Mannan-binding lectin serine protease 2;Mannan-binding lectin serine protease 2 A chain;Mannan-binding lectin serine protease 2 B chain	MASP2	+			+	+	+
Q12913;A0A8V8TP51;Q12913-3;Q12913-2	Q12913;A0A8V8TP51;Q12913-3	Receptor-type tyrosine-protein phosphatase eta	PTPRJ				+	+	+	+	+	+
Q9NQ48;A0A8V8TP88;H7C488;Q9NQ48-3;Q9NQ48-2;A0A7P0TAT3;C9J0R9	Q9NQ48;A0A8V8TP88;H7C488;Q9NQ48-3;Q9NQ48-2;A0A7P0TAT3	Leucine zipper transcription factor-like protein 1	LZTFL1								+	+
Q02880;Q02880-2;A0A8V8TPE3;A0A8V8TP20;A0A8V8TN33;E9PCY5;J3KTB7	Q02880;Q02880-2;A0A8V8TPE3;A0A8V8TP20;A0A8V8TN33;E9PCY5	DNA topoisomerase 2-beta;DNA topoisomerase 2	TOP2B						+			+
Q13554;A0A8V8TPJ7;Q13554-4;Q13554-8;A0A8V8TQ06;A0A8V8TQR5;Q13554-2;Q13554-5;A0A8V8TPW6;A0A8V8TQ39;A0A8V8TPG6;Q13554-7;A0A8V8TQ12;Q13554-3;A0A8V8TR22;A0A8V8TR45;Q13554-6;H7BZC6;A0A8V8TQ13;A0A8V8TPH1;A0A8V8TPX9;A0A8V8TQU4;H7BXS4;A0A8V8TQS2;A0A8V8TQ05	Q13554;A0A8V8TPJ7;Q13554-4;Q13554-8;A0A8V8TQ06;A0A8V8TQR5;Q13554-2;Q13554-5;A0A8V8TPW6;A0A8V8TQ39;A0A8V8TPG6;Q13554-7;A0A8V8TQ12;Q13554-3;A0A8V8TR22;A0A8V8TR45;Q13554-6;H7BZC6	Calcium/calmodulin-dependent protein kinase type II subunit beta	CAMK2B	+			+		+	+	+	+
Q13439;Q13439-5;A0A8V8TPI8;H0Y6I0;A0A8V8TQI6;A0A9L9PX25;C9J0Y3;Q13439-3;Q13439-4	Q13439;Q13439-5;A0A8V8TPI8;H0Y6I0;A0A8V8TQI6;A0A9L9PX25;C9J0Y3;Q13439-3;Q13439-4	Golgin subfamily A member 4	GOLGA4						+
Q8IV08;A0A8V8TPY8;A0A8V8TQH6;A0A8V8TRD4;A0A8V8TQH4;M0R1F7;M0R3G9;M0R2W7	Q8IV08;A0A8V8TPY8;A0A8V8TQH6;A0A8V8TRD4	Phospholipase D3	PLD3	+	+	+	+			+	+	+
P48556;R4GMR5;A0A8V8TQ44;K7EJC1;K7EJR3;A0A8V8TPK1;A0A8V8TR48;K7ERW6	P48556;R4GMR5;A0A8V8TQ44;K7EJC1;K7EJR3;A0A8V8TPK1;A0A8V8TR48	26S proteasome non-ATPase regulatory subunit 8	PSMD8					+	+	+	+
Q13508;A0A8V8TQ78;H0Y8V6;Q13508-2;Q13508-3;E7ESB3;A0A8V8TPP7;E7ER42;E9PGR5;E7EX61	Q13508;A0A8V8TQ78;H0Y8V6;Q13508-2;Q13508-3;E7ESB3;A0A8V8TPP7;E7ER42	Ecto-ADP-ribosyltransferase 3;NAD(P)(+)--arginine ADP-ribosyltransferase	ART3	+	+	+					+
O14617-5;A0A8V8TQW4;O14617;O14617-2;O14617-4;A0A087WYN6;A0A2R8Y4J3;O14617-3	O14617-5;A0A8V8TQW4;O14617;O14617-2;O14617-4	AP-3 complex subunit delta-1	AP3D1								+	+
Q9UBP9;A0A8V8TQW5;H7BZV7;Q9UBP9-3;Q9UBP9-4	Q9UBP9;A0A8V8TQW5;H7BZV7;Q9UBP9-3;Q9UBP9-4	PTB domain-containing engulfment adapter protein 1	GULP1	+	+				+	+	+	+
O43504;R4GMU8;E9PLX3;A0A8Z5A536	O43504;R4GMU8;E9PLX3;A0A8Z5A536	Ragulator complex protein LAMTOR5	LAMTOR5						+	+	+	+
Q86X29;A0A8Z5AA41;A0A8Z5ABK9;S4R3V8;Q86X29-6;Q86X29-5;Q86X29-4;A0A8Z5DL71;Q86X29-2;Q86X29-3	Q86X29;A0A8Z5AA41;A0A8Z5ABK9;S4R3V8;Q86X29-6;Q86X29-5;Q86X29-4;A0A8Z5DL71;Q86X29-2;Q86X29-3	Lipolysis-stimulated lipoprotein receptor	LSR		+						+
P30153;A0A994J3N8;A0A994J3H1;C9J9C1;B3KQV6;E9PH38;A0A994J6A3;E9PPI5;E9PHZ6;E9PNM7	P30153;A0A994J3N8;A0A994J3H1;C9J9C1;B3KQV6	Serine/threonine-protein phosphatase 2A 65 kDa regulatory subunit A alpha isoform	PPP2R1A			+	+	+	+	+	+	+
O00429;O00429-9;F8VUJ9;F8VZ52;A0A994J3M8;A0A994J402;O00429-2;O00429-5;O00429-6;O00429-8;O00429-3;O00429-4;O00429-7;A0A8V8TQT5;A0A994J6L8;A0A994J3G5;A0A994J696;H0YI79;A0A994J3G1;F8VYL3;A0A994J691;A0A994J6L3;A0A994J409;B4DDQ3;A0A994J6A0;F8VR28;A0A8V8TQV1;A0A8V8TRA9;H0YHY4;B4DPZ9;F8W1W3;A0A994J3F1	O00429;O00429-9;F8VUJ9;F8VZ52;A0A994J3M8;A0A994J402;O00429-2;O00429-5;O00429-6;O00429-8;O00429-3;O00429-4;O00429-7;A0A8V8TQT5;A0A994J6L8;A0A994J3G5;A0A994J696	Dynamin-1-like protein	DNM1L						+		+	+
Q96AE4;Q96AE4-2;E9PEB5;A0A994J3Q8;C9JSZ1;Q96I24;Q96I24-2	Q96AE4;Q96AE4-2;E9PEB5;A0A994J3Q8;C9JSZ1	Far upstream element-binding protein 1	FUBP1						+			+
Q93050;A0A994J3Z9;Q93050-3;Q93050-1;A0A994J3Z0;K7EN36;K7ENA1;A0A994J473;B7Z2A9;A0A994J3Z4;B7Z641;A0A994J4L1;K7ERA6;A0A994J6N0;A0A994J4L9;A0A994J731;A0A994J728;A0A994J735;A0A994J6N3;F5H1T6;A0A994J4L6;K7EM24;Q9Y487;K7ELZ6;K7EPG4;A0A2R8Y6X9;A0A994J403;F5GX48;F5H847;K7EQW2	Q93050;A0A994J3Z9;Q93050-3;Q93050-1;A0A994J3Z0;K7EN36;K7ENA1;A0A994J473;B7Z2A9;A0A994J3Z4;B7Z641;A0A994J4L1;K7ERA6;A0A994J6N0;A0A994J4L9;A0A994J731;A0A994J728;A0A994J735;A0A994J6N3	V-type proton ATPase 116 kDa subunit a isoform 1;V-type proton ATPase subunit a	ATP6V0A1				+		+	+	+	+
P07203;A0A994J702;A0A994J430;A0A2R8Y6B6;A0A994J4L4;A0A994J707;A0A994J4K6;A0A7I2YMD7;A0A7I2UQ36;P07203-2;A0A994J4E2;A0A994J7E8	P07203;A0A994J702;A0A994J430;A0A2R8Y6B6;A0A994J4L4;A0A994J707	Glutathione peroxidase 1	GPX1		+			+	+	+	+	+
Q06033;A0A994J439;Q06033-2;E7ET33	Q06033;A0A994J439;Q06033-2;E7ET33	Inter-alpha-trypsin inhibitor heavy chain H3	ITIH3	+	+	+	+	+	+	+	+	+
Q7Z6Z7;A0A994J483;Q7Z6Z7-2;Q7Z6Z7-3;H0Y659;A0A087X146	Q7Z6Z7;A0A994J483;Q7Z6Z7-2;Q7Z6Z7-3	E3 ubiquitin-protein ligase HUWE1	HUWE1	+	+		+		+		+	+
Q6P2Q9;I3L3Z8;A0A994J6E8;A0A994J491;A0A994J6S8;I3L0J9	Q6P2Q9;I3L3Z8;A0A994J6E8;A0A994J491	Pre-mRNA-processing-splicing factor 8	PRPF8						+			+
P83731;C9JXB8;A0A994J4A5;C9JNW5	P83731;C9JXB8;A0A994J4A5;C9JNW5	60S ribosomal protein L24	RPL24						+	+	+	+
A0A994J6U9;A0A994J4E9;B4DUQ1;P61978-3;P61978;P61978-2;A0A994J4U9;A0A994J4S7;A0A994J782;Q5T6W2;A0A994J6T5;A0A994J795;S4R359;S4R457	A0A994J6U9;A0A994J4E9;B4DUQ1;P61978-3;P61978;P61978-2;A0A994J4U9;A0A994J4S7;A0A994J782;Q5T6W2;A0A994J6T5	Heterogeneous nuclear ribonucleoprotein K	HNRNPK	+	+	+	+	+	+	+	+	+
Q9Y2A7;A0A994J4I5;A0A994J6K9;Q9Y2A7-2	Q9Y2A7;A0A994J4I5;A0A994J6K9;Q9Y2A7-2	Nck-associated protein 1	NCKAP1						+	+	+
P17480;P17480-2;A0A994J4N4;E9PKP7;E9PLT2	P17480;P17480-2;A0A994J4N4;E9PKP7;E9PLT2	Nucleolar transcription factor 1	UBTF						+			+
Q14103;Q14103-3;A0A994J4R1;H0Y8G5;H0YA96;D6RAF8;A0A994J440;Q14103-4;Q14103-2;D6RD83;D6RF44;D6RBQ9;A0A994J4B1	Q14103;Q14103-3;A0A994J4R1;H0Y8G5;H0YA96;D6RAF8;A0A994J440;Q14103-4;Q14103-2;D6RD83;D6RF44	Heterogeneous nuclear ribonucleoprotein D0	HNRNPD			+	+		+	+	+	+
Q92522;A0A994J4R3	Q92522;A0A994J4R3	Histone H1x	H1FX				+		+		+	+
Q93008;A0A994J6S4;A0A994J4R6;Q93008-3;A0A994J4T3;A0A994J583;A0A994J766;O00507;A0A994J7K1;O00507-2;A0A994J4T8;A0A994J588;H7C2M9	Q93008;A0A994J6S4;A0A994J4R6;Q93008-3;A0A994J4T3;A0A994J583;A0A994J766	Probable ubiquitin carboxyl-terminal hydrolase FAF-X	USP9X					+	+	+	+	+
P32418;P32418-2;A0A994J7G2;A0A994J7E1;E9PB98;A0A994J4U7;P32418-3;P32418-4;P32418-5;E7EV41	P32418;P32418-2;A0A994J7G2;A0A994J7E1;E9PB98;A0A994J4U7;P32418-3;P32418-4;P32418-5;E7EV41	Sodium/calcium exchanger 1	SLC8A1							+
P42566;B1AUU8;A0A994J5J3;A0A994J5A3;A0A994J5W4;P42566-2;A0A994J841	P42566;B1AUU8;A0A994J5J3;A0A994J5A3;A0A994J5W4;P42566-2	Epidermal growth factor receptor substrate 15	EPS15				+	+	+
A0A994J5B1;E9PHY5;O43491;O43491-4;E9PK52;O43491-3;O43491-2;E9PII3;A0A2R8Y5B3;Q6R5J7;H0Y5B0;E9PMV8;E9PQD2;E9PJP4;Q6ZSX4;E9PIG0;E9PRG1;E9PQN0;E9PN54;E9PPC9;E9PMG5	A0A994J5B1;E9PHY5;O43491;O43491-4;E9PK52;O43491-3;O43491-2;E9PII3;A0A2R8Y5B3	Band 4.1-like protein 2	EPB41L2				+		+	+	+	+
Q9UQB3;B4DRK2;E9PHB5;A0A994J5V2;A0A994J5I1;E7EPC8;Q9UQB3-2	Q9UQB3;B4DRK2;E9PHB5;A0A994J5V2;A0A994J5I1;E7EPC8;Q9UQB3-2	Catenin delta-2	CTNND2						+	+
P04844;P04844-2;A0A994J5J1;Q5JYR7;Q5JYR4;Q5JYR3;H0Y5M1	P04844;P04844-2;A0A994J5J1;Q5JYR7;Q5JYR4	Dolichyl-diphosphooligosaccharide--protein glycosyltransferase subunit 2	RPN2					+	+	+	+	+
P46459;K7EQD6;A0A994J5X9;A0A994J5X2;I3L0N3;A0A994J5K9;B4DH19;P46459-2;A0A994J5C5;A0A994J855;A0A994J5Y2;A0A994J7T3;A0A0J9YXN6;I3L0L3;I3L2G1;A0A0G2JRU0;A0A994J5C9;I3L4Q9	P46459;K7EQD6;A0A994J5X9;A0A994J5X2;I3L0N3;A0A994J5K9;B4DH19;P46459-2;A0A994J5C5;A0A994J855;A0A994J5Y2;A0A994J7T3	Vesicle-fusing ATPase	NSF				+	+	+	+	+	+
P32856;A0A994J5V9;P32856-3;P32856-2;A0A994J7R2;A0A994J840;A0A994J599;A0A994J5I9;A0A994J596;A0A994J835;J3KNU7;A0A994J7R5	P32856;A0A994J5V9;P32856-3;P32856-2;A0A994J7R2;A0A994J840;A0A994J599	Syntaxin-2	STX2				+		+	+	+	+
A0A994J5W6;C9JYN0;Q16563-2;Q16563;A0A994J5J4;A0A994J846;A0A0U1RQT9	A0A994J5W6;C9JYN0;Q16563-2;Q16563;A0A994J5J4;A0A994J846	Synaptophysin-like protein 1	SYPL1						+	+	+	+
P48058;P48058-2;G3V164;A0A994J6J2;E9PJZ5;E9PR13;E9PQY1	P48058;P48058-2;G3V164;A0A994J6J2	Glutamate receptor 4	GRIA4		+
A0A994J6K3;Q9ULI3;Q9ULI3-2	A0A994J6K3;Q9ULI3;Q9ULI3-2	Protein HEG homolog 1	HEG1	+	+	+
P63000;P63000-2;A0A994J6T1;P60763;J3KSC4;J3QLK0	P63000;P63000-2;A0A994J6T1;P60763;J3KSC4;J3QLK0	Ras-related C3 botulinum toxin substrate 1;Ras-related C3 botulinum toxin substrate 3	RAC1;RAC3				+	+	+	+	+	+
Q92614;Q92614-4;Q92614-3;A0A994J771;Q92614-2;Q92614-5;H0YEV9	Q92614;Q92614-4;Q92614-3;A0A994J771;Q92614-2;Q92614-5	Unconventional myosin-XVIIIa	MYO18A								+	+
P42658;E9PF59;E9PDL2;A0A994J7K0;P42658-2;A0A994J5Q6;A0A994J521;A0A087WTG7;Q8IYG9	P42658;E9PF59;E9PDL2;A0A994J7K0;P42658-2;A0A994J5Q6	Dipeptidyl aminopeptidase-like protein 6	DPP6							+
A0A9H3ZR93;P01860-1;P01860;A0A9H4DHQ2	A0A9H3ZR93;P01860-1;P01860;A0A9H4DHQ2	Ig gamma-3 chain C region	IGHG3	+	+	+	+	+	+	+	+	+
O75056;A0A9K3Y886	O75056;A0A9K3Y886	Syndecan-3	SDC3									+
O00469;O00469-2;A0A9L9PXC2;A0A9L9PX47;E7ETU9;C9JXZ0;O00469-3	O00469;O00469-2;A0A9L9PXC2;A0A9L9PX47;E7ETU9;C9JXZ0;O00469-3	Procollagen-lysine,2-oxoglutarate 5-dioxygenase 2	PLOD2								+
Q9UMF0;A0A9L9PXE8	Q9UMF0;A0A9L9PXE8	Intercellular adhesion molecule 5	ICAM5	+	+
Q02818;A0A9L9PXH6;A0A9L9PYB5;A0A9L9PXG8;A0A9L9PYB2;C9JKZ2;A0A9L9PXW6;H7BZI1;A0A9L9PXA1;A0A9L9PXT8;A0A9L9PYA9;A0A9L9PX96;A0A9L9PXW3;A0A9L9PXU2;A0A9L9PXH3;C9J3C1;C9JBD3	Q02818;A0A9L9PXH6;A0A9L9PYB5;A0A9L9PXG8;A0A9L9PYB2;C9JKZ2;A0A9L9PXW6;H7BZI1;A0A9L9PXA1;A0A9L9PXT8;A0A9L9PYA9	Nucleobindin-1	NUCB1	+	+	+		+		+	+	+
A0A9L9PXJ4	A0A9L9PXJ4								+		+	+
P13861;A0A9L9PXM7;P13861-2;A0A9L9PXB4;A0A9L9PY56;H7C330;H7C1L0;A0A9L9PXP9;A0A9L9PY59;H7C4A9	P13861;A0A9L9PXM7;P13861-2;A0A9L9PXB4;A0A9L9PY56;H7C330;H7C1L0;A0A9L9PXP9	cAMP-dependent protein kinase type II-alpha regulatory subunit	PRKAR2A						+	+	+	+
Q9H2H8;C9K058;A0A9L9PXN9;H7BZ14;A0A9L9PX21;B8ZZ77;Q9H2H8-2	Q9H2H8;C9K058;A0A9L9PXN9;H7BZ14;A0A9L9PX21;B8ZZ77;Q9H2H8-2	Peptidyl-prolyl cis-trans isomerase-like 3;Peptidyl-prolyl cis-trans isomerase	PPIL3							+		+
P36969;K7ENB4;A0A9L9PXS3;R4GNE4;K7EJ20;K7EKX7;P36969-2;K7ERP4;A0A087X247;A0A0A0MTT1	P36969;K7ENB4;A0A9L9PXS3;R4GNE4;K7EJ20;K7EKX7;P36969-2;K7ERP4;A0A087X247	Phospholipid hydroperoxide glutathione peroxidase, mitochondrial;Glutathione peroxidase	GPX4					+	+	+	+	+
Q13098;C9JFE4;Q13098-7;Q13098-5;A0A9L9PXT0;A0A9L9PX62;A8K070;A0A096LPJ3;A0A096LP07;Q13098-6;J3QS84;J3KRJ4;J3QQX0;J3KRE8;J3QLT0;J3QLE8;J3KTB0;J3QS88;J3KSA5;J3QL53	Q13098;C9JFE4;Q13098-7;Q13098-5;A0A9L9PXT0;A0A9L9PX62;A8K070;A0A096LPJ3;A0A096LP07;Q13098-6	COP9 signalosome complex subunit 1	GPS1						+	+	+	+
Q9UBX5;G3V2P8;G3V4U0;G3XA98;A0A9L9PY85;A0A9L9PXD9	Q9UBX5;G3V2P8;G3V4U0;G3XA98;A0A9L9PY85;A0A9L9PXD9	Fibulin-5	FBLN5	+	+	+	+	+	+	+	+	+
A0AVF1;A0AVF1-3;B7Z6R6;B7Z2T3;A0AVF1-2;Q96CU4;F8WEZ4	A0AVF1;A0AVF1-3;B7Z6R6;B7Z2T3;A0AVF1-2	Intraflagellar transport protein 56	TTC26				+	+	+	+	+	+
A1L4H1	A1L4H1	Soluble scavenger receptor cysteine-rich domain-containing protein SSC5D	SSC5D									+
P04156;A2A2V1;X6RKS3	P04156;A2A2V1;X6RKS3	Major prion protein	PRNP	+	+	+	+	+	+	+	+	+
O60241;E9PND1;A2A3C4;A2A3C1;A2A3C3;A2A3C6;A2A3C2;O60241-4;O60241-3;O60241-2	O60241;E9PND1;A2A3C4;A2A3C1;A2A3C3;A2A3C6;A2A3C2;O60241-4;O60241-3;O60241-2	Brain-specific angiogenesis inhibitor 2	BAI2;ADGRB2	+	+	+
A2AAZ0;Q5Y7D6;Q5SU54	A2AAZ0;Q5Y7D6;Q5SU54		HLA-DQB1				+			+	+	+
A2BFX2;A0A5S8K7D1	A2BFX2;A0A5S8K7D1		HLA-DRB1	+			+		+	+	+	+
A4D0S4	A4D0S4	Laminin subunit beta-4	LAMB4						+
A5D8V6;F5H4Q5	A5D8V6;F5H4Q5	Vacuolar protein sorting-associated protein 37C	VPS37C						+		+
A5D8V7;A5D8V7-2;K7EPK8;K7EN59	A5D8V7;A5D8V7-2;K7EPK8;K7EN59	Coiled-coil domain-containing protein 151	CCDC151								+
A5YKK6;A5YKK6-2;A5YKK6-4;A5YKK6-3	A5YKK6;A5YKK6-2;A5YKK6-4;A5YKK6-3	CCR4-NOT transcription complex subunit 1	CNOT1								+
Q10588;A6NC48;Q10588-2;H0Y984;H0Y9Q9;H0Y8G4	Q10588;A6NC48;Q10588-2	ADP-ribosyl cyclase/cyclic ADP-ribose hydrolase 2	BST1				+		+	+	+	+
Q9GZQ8;A6NCE7;H3BTL1	Q9GZQ8;A6NCE7;H3BTL1	Microtubule-associated proteins 1A/1B light chain 3B;Microtubule-associated proteins 1A/1B light chain 3 beta 2	MAP1LC3B;MAP1LC3B2	+		+				+
A6NCN2	A6NCN2	Putative keratin-87 protein	KRT87P			+			+
A6NE02	A6NE02	BTB/POZ domain-containing protein 17	BTBD17				+		+	+
P05114;A6NL93;A6NEL0	P05114;A6NL93;A6NEL0	Non-histone chromosomal protein HMG-14	HMGN1			+
Q9UKK9;A6NFX8	Q9UKK9;A6NFX8	ADP-sugar pyrophosphatase	NUDT5			+
A6NHL2;A6NHL2-2	A6NHL2;A6NHL2-2	Tubulin alpha chain-like 3	TUBAL3				+	+	+	+	+	+
P14598;A8MVU1;A6NI72;P14598-2;H7C1S1;C9J155	P14598;A8MVU1;A6NI72;P14598-2	Neutrophil cytosol factor 1;Putative neutrophil cytosol factor 1C;Putative neutrophil cytosol factor 1B	NCF1;NCF1C;NCF1B						+		+	+
P47813;O14602;A6NJH9;X6RAC9	P47813;O14602;A6NJH9;X6RAC9	Eukaryotic translation initiation factor 1A, X-chromosomal;Eukaryotic translation initiation factor 1A, Y-chromosomal	EIF1AX;EIF1AY						+	+	+	+
A6NLU5	A6NLU5	V-set and transmembrane domain-containing protein 2B	VSTM2B	+	+	+				+
Q92599;Q92599-4;A6NMH6;Q92599-2;A6NFQ9;F8W8I8;A0A087X142;Q92599-3;C9J4G8;C9JV02;A0A0A0MRP8	Q92599;Q92599-4;A6NMH6;Q92599-2;A6NFQ9;F8W8I8;A0A087X142;Q92599-3	Septin-8	SEPT8						+	+	+	+
P60033;E9PJK1;E9PRJ8;H0YDL9;H0YDJ9;E9PIF1;A6NMH8;H0YEE2	P60033;E9PJK1;E9PRJ8;H0YDL9;H0YDJ9;E9PIF1;A6NMH8;H0YEE2	CD81 antigen;Tetraspanin	CD81	+	+	+	+	+	+	+	+	+
O60831;A6NP52	O60831;A6NP52	PRA1 family protein 2	PRAF2									+
P00747;A6PVI2;A0A9L9PYG2;A0A9L9PXP2;Q5TEH5;A0A9L9PY04;Q15195;Q02325	P00747;A6PVI2;A0A9L9PYG2	Plasminogen;Plasmin heavy chain A;Activation peptide;Angiostatin;Plasmin heavy chain A, short form;Plasmin light chain B	PLG	+	+	+	+	+	+	+	+	+
P17936;B3KWK7;A6XND0;P17936-2;H0Y5K2;C9JMX4;H0Y485	P17936;B3KWK7;A6XND0;P17936-2;H0Y5K2;C9JMX4;H0Y485	Insulin-like growth factor-binding protein 3	IGFBP3	+	+	+	+	+	+	+	+	+
P18124;A8MUD9;C9JZ88;C9JIJ5	P18124;A8MUD9	60S ribosomal protein L7	RPL7						+		+	+
P18859;A8MUH2;P18859-2	P18859;A8MUH2;P18859-2	ATP synthase-coupling factor 6, mitochondrial	ATP5J							+	+	+
P62750;K7EMA7;H7BY10;K7EJV9;K7ERT8;A8MUS3	P62750;K7EMA7;H7BY10;K7EJV9;K7ERT8;A8MUS3	60S ribosomal protein L23a	RPL23A									+
A8MVS5	A8MVS5	Protein HIDE1	HIDE1							+	+	+
E9PSH3;E9PN41;A8MVV6;J3KQ42;E9PPX8;O14817	E9PSH3;E9PN41;A8MVV6;J3KQ42;E9PPX8;O14817	Tetraspanin;Tetraspanin-4	TSPAN4				+	+	+	+	+	+
P62308;A8MWD9;Q49AN9;F5H013;C9JVQ0	P62308;A8MWD9;Q49AN9;F5H013;C9JVQ0	Small nuclear ribonucleoprotein G;Putative small nuclear ribonucleoprotein G-like protein 15	SNRPG;SNRPGP15						+			+
Q9Y343;Q96L94;H0YA25;A8MXB7;Q96L94-2;Q9Y343-2	Q9Y343;Q96L94;H0YA25;A8MXB7;Q96L94-2;Q9Y343-2	Sorting nexin-24;Sorting nexin-22	SNX24;SNX22							+	+
P30838;C9JMC5;A8MYB8;E9PNN6;C9JKT2;I3L3I9;I3L3W9;I3L4E5;I3L1H6	P30838;C9JMC5;A8MYB8;E9PNN6;C9JKT2;I3L3I9	Aldehyde dehydrogenase, dimeric NADP-preferring	ALDH3A1				+			+	+	+
P02686;P02686-3;P02686-5;A8MZH3;J3QL64;P02686-4;H7BYR8;P02686-6;E9PJ72;J3QQK6;J3QKL5;H0YEA2;H0YF02;C9J6H1;E9PMR5;E9PKX9;E9PNZ1;F8WEU6;F5H7N4;J3KT34;P02686-2;J3KT01;E9PQE7;E9PLQ9;J3KS94;E9PSE2;E9PLU9	P02686;P02686-3;P02686-5;A8MZH3;J3QL64;P02686-4;H7BYR8;P02686-6;E9PJ72;J3QQK6;J3QKL5;H0YEA2;H0YF02;C9J6H1;E9PMR5;E9PKX9;E9PNZ1	Myelin basic protein	MBP	+	+	+	+	+	+	+	+	+
P01127;A9UJN9;A9UJP0;P01127-2	P01127;A9UJN9;A9UJP0;P01127-2	Platelet-derived growth factor subunit B	PDGFB	+	+	+				+
B0I1T2;A0A3B3IU30;B0I1T2-4;B0I1T2-3;F8WEW9;B0I1T2-2	B0I1T2;A0A3B3IU30;B0I1T2-4	Unconventional myosin-Ig;Minor histocompatibility antigen HA-2	MYO1G				+			+	+	+
Q9Y262;B0QY90;B0QY89;Q9Y262-2	Q9Y262;B0QY90;B0QY89;Q9Y262-2	Eukaryotic translation initiation factor 3 subunit L	EIF3L						+			+
O15371;B0QYA4;O15371-2;O15371-3;B0QYA5	O15371;B0QYA4;O15371-2;O15371-3;B0QYA5	Eukaryotic translation initiation factor 3 subunit D	EIF3D								+	+
Q01844;B0QYK0;Q01844-6;Q01844-3;Q01844-5;H7BY36;A0A0D9SFL3;C9JGE3;Q01844-2;Q01844-4	Q01844;B0QYK0;Q01844-6;Q01844-3;Q01844-5;H7BY36;A0A0D9SFL3;C9JGE3;Q01844-2	RNA-binding protein EWS	EWSR1			+			+		+	+
Q99829;B0QZ18;F2Z2V0;A6PVH9;E7ENH5;Q5JX44;Q5JX58;Q5JX45;Q5JX59;Q5JX60;Q5JX52;Q5JX61;Q5JX56;Q5JX55;Q5JX54;Q5JX57;H0Y524;E7EV27	Q99829;B0QZ18;F2Z2V0;A6PVH9;E7ENH5;Q5JX44;Q5JX58;Q5JX45;Q5JX59;Q5JX60;Q5JX52;Q5JX61;Q5JX56	Copine-1	CPNE1				+	+	+	+	+	+
P02656;B0YIW2	P02656;B0YIW2	Apolipoprotein C-III	APOC3	+	+	+	+	+	+	+	+	+
P48444;B0YIW6;E9PK34;P48444-2	P48444;B0YIW6;E9PK34;P48444-2	Coatomer subunit delta	ARCN1							+	+
P15153;B1AH77;B1AH80;B1AH78	P15153;B1AH77;B1AH80;B1AH78	Ras-related C3 botulinum toxin substrate 2	RAC2						+	+	+	+
B1AH87;P30536	B1AH87;P30536	Translocator protein	TSPO							+	+	+
O14791;B1AH94;O14791-2;O14791-3;B1AH96;B1AH95	O14791;B1AH94;O14791-2;O14791-3	Apolipoprotein L1	APOL1	+	+	+	+	+	+	+	+	+
P12956;B1AHC9;P12956-2	P12956;B1AHC9;P12956-2	X-ray repair cross-complementing protein 6	XRCC6	+					+		+	+
P23142-4;B1AHL2	P23142-4;B1AHL2	Fibulin-1	FBLN1	+	+	+	+	+	+	+	+	+
O14525;B1AJS1;O14525-3;O14525-2	O14525;B1AJS1;O14525-3;O14525-2	Astrotactin-1	ASTN1	+	+
P47756;B1AK88;B1AK87;B1AK85;A0A6I8PRV6	P47756;B1AK88;B1AK87;B1AK85	F-actin-capping protein subunit beta	CAPZB	+	+	+	+	+	+	+	+	+
Q5TZA2;Q5TZA2-2;B1AKD8	Q5TZA2;Q5TZA2-2;B1AKD8	Rootletin	CROCC		+	+	+	+	+	+	+	+
Q03591;B1AKG0;A0A8V8TQ26;A0A8V8TNS5;Q9BXR6	Q03591;B1AKG0;A0A8V8TQ26;A0A8V8TNS5	Complement factor H-related protein 1	CFHR1	+	+	+	+	+	+	+	+	+
P50993;B1AKY9;H0Y7C1;P54707;E9PRA5;P54707-2;P20648;A0A669K9X0	P50993;B1AKY9;H0Y7C1	Sodium/potassium-transporting ATPase subunit alpha-2	ATP1A2				+	+	+	+	+	+
B1AKZ5	B1AKZ5		PEA15						+			+
P60891;B1ALA9;P60891-2;A0A2R8Y7H4;P21108;A0A0B4J207;A0A6Q8PGP2;A0A6Q8PHI4;H7C540;A0A6Q8PGX9;A0A6Q8PG13;A0A6Q8PEU0;A0A6Q8PG82;A0A6Q8PHK9;B1ALA7;A0A0A0MRQ9;Q15244;A0A6Q8PGF9;A0A6Q8PG31	P60891;B1ALA9;P60891-2;A0A2R8Y7H4	Ribose-phosphate pyrophosphokinase 1	PRPS1	+	+		+	+	+	+	+	+
Q14141;B1AMS2;Q14141-2;Q14141-4;Q14141-3	Q14141;B1AMS2;Q14141-2;Q14141-4;Q14141-3	Septin-6	SEPT6		+				+	+		+
P19256-3;P19256;B1AMW1;P19256-2;H0YDI1	P19256-3;P19256;B1AMW1;P19256-2;H0YDI1	Lymphocyte function-associated antigen 3	CD58				+	+	+	+	+	+
Q16774;B1ANH5;B1ANH0;Q16774-2;B1ANG9;Q16774-3;A0A9L9PY08;A0A9L9PY17;A0A9L9PXH1;A0A9L9PY13;B1ANH3	Q16774;B1ANH5;B1ANH0;Q16774-2;B1ANG9;Q16774-3;A0A9L9PY08;A0A9L9PY17	Guanylate kinase	GUK1						+	+	+	+
Q01974;B1APY4	Q01974;B1APY4	Tyrosine-protein kinase transmembrane receptor ROR2	ROR2				+		+	+	+	+
P51812;B7ZB17;B4DG22;B1AXG1;Q15418-2;E9PGT3;Q15418-4;Q15418;Q9UK32;Q15418-3;Q9UK32-2;A0A2R8Y7S9;F2Z2J1;B7Z3B5;E9PAN7;D6R910;E9PMM7;Q15349-3;Q15349;Q15349-2;D6RE03;D6RA62;D6RHW7;A0A2R8YGB7;A0A2R8Y603;B1AXG2	P51812;B7ZB17;B4DG22;B1AXG1;Q15418-2;E9PGT3;Q15418-4;Q15418;Q9UK32;Q15418-3;Q9UK32-2	Ribosomal protein S6 kinase alpha-3;Ribosomal protein S6 kinase alpha-1;Ribosomal protein S6 kinase;Ribosomal protein S6 kinase alpha-6	RPS6KA3;RPS6KA1;RPS6KA6								+	+
B2RUZ4;H3BS66;A0A2R8Y7R4	B2RUZ4;H3BS66;A0A2R8Y7R4	Small integral membrane protein 1	SMIM1				+	+		+	+	+
O76054;B3KRD8;O76054-5;C9JZI9;H7C417;O76054-4	O76054;B3KRD8;O76054-5;C9JZI9;H7C417;O76054-4	SEC14-like protein 2	SEC14L2							+	+
O15372;E5RJT0;B3KS98	O15372;E5RJT0;B3KS98	Eukaryotic translation initiation factor 3 subunit H	EIF3H						+	+		+
P41732;B4E171;B4DDG0	P41732;B4E171;B4DDG0	Tetraspanin-7;Tetraspanin	TSPAN7				+		+	+	+	+
P21757;B4DDJ5;P21757-2;P21757-3;H0YBY2	P21757;B4DDJ5;P21757-2;P21757-3;H0YBY2	Macrophage scavenger receptor types I and II	MSR1				+		+	+	+	+
Q8TAM6;B4DIZ1;Q8TAM6-2;C9JN04;C9J6B4;F8WAQ2;C9J8X3;B8ZZ94	Q8TAM6;B4DIZ1;Q8TAM6-2	Ermin	ERMN							+	+	+
P28331;B4DJ81;P28331-3;P28331-4;P28331-5;P28331-2	P28331;B4DJ81;P28331-3;P28331-4;P28331-5;P28331-2	NADH-ubiquinone oxidoreductase 75 kDa subunit, mitochondrial	NDUFS1								+	+
O75390;B4DJV2;A0A0C4DGI3;H0YIC4;F8VR34;H0YH82;F8W1S4;F8VPA1;F8VPF9;F8VRI6;F8VTT8;F8W4S1;F8VX68;F8VRP1;F8VZK9;F8VX07;F8W642	O75390;B4DJV2;A0A0C4DGI3	Citrate synthase, mitochondrial;Citrate synthase	CS						+	+	+	+
P15559;B4DLR8;H3BNV2;P15559-3;P15559-2;H3BRK3	P15559;B4DLR8;H3BNV2;P15559-3;P15559-2;H3BRK3	NAD(P)H dehydrogenase [quinone] 1	NQO1						+	+	+	+
B4DR80;Q9Y6E0-2;Q9Y6E0;H0Y630;Q9P289;Q5JV98;B4E0Y9;Q8NBY1;Q9P289-3;Q9P289-2;O00506-2;O00506-3;Q5JV99;C9JDH9;H7C279;O00506;C9J232;C9JCC0;C9J6L2;C9JJV0	B4DR80;Q9Y6E0-2;Q9Y6E0;H0Y630;Q9P289;Q5JV98;B4E0Y9;Q8NBY1;Q9P289-3;Q9P289-2	Serine/threonine-protein kinase 24;Serine/threonine-protein kinase 24 36 kDa subunit;Serine/threonine-protein kinase 24 12 kDa subunit;Serine/threonine-protein kinase 26	STK24;STK26				+			+	+	+
Q13126;B4DUC8;Q13126-4;Q13126-3;Q13126-2;J3QSB7;Q13126-7;Q13126-6;Q13126-5;F8WES2;J3KRN1	Q13126;B4DUC8;Q13126-4;Q13126-3;Q13126-2;J3QSB7;Q13126-7;Q13126-6;Q13126-5	S-methyl-5-thioadenosine phosphorylase;Purine nucleoside phosphorylase	MTAP							+		+
P0CG48;P0CG47;Q96C32;J3QKN0;F5GXK7;F5H747;F5H388;B4DV12;F5H265;F5GYU3;F5H6Q2;J3QTR3;J3QS39;F5H2Z3;P62987;P62979;M0R1V7;M0R1M6;F5GZ39;J3QSA3	P0CG48;P0CG47;Q96C32;J3QKN0;F5GXK7;F5H747;F5H388;B4DV12;F5H265;F5GYU3;F5H6Q2;J3QTR3;J3QS39;F5H2Z3;P62987;P62979;M0R1V7;M0R1M6;F5GZ39;J3QSA3	Polyubiquitin-C;Ubiquitin;Polyubiquitin-B;Ubiquitin;Ubiquitin-60S ribosomal protein L40;Ubiquitin;60S ribosomal protein L40;Ubiquitin-40S ribosomal protein S27a;Ubiquitin;40S ribosomal protein S27a	UBC;UBB;RPS27A;UBA52	+	+	+	+	+	+	+	+	+
Q9Y5B8;E9PNU1;B4DXC8;Q9Y5B8-2	Q9Y5B8;E9PNU1;B4DXC8;Q9Y5B8-2	Nucleoside diphosphate kinase 7	NME7								+
Q12905;B4DY09;X6R6Z1;A0A0A0MRL0	Q12905;B4DY09;X6R6Z1;A0A0A0MRL0	Interleukin enhancer-binding factor 2	ILF2			+		+	+		+	+
Q16539;Q16539-2;E7EX54;B5TY33;B4E0K5;Q16539-5;Q16539-3;Q16539-4;H7C4E2	Q16539;Q16539-2;E7EX54;B5TY33;B4E0K5;Q16539-5;Q16539-3;Q16539-4	Mitogen-activated protein kinase 14	MAPK14								+
Q9BUN8;E5RGY0;B4E1G1;Q9BUN8-2	Q9BUN8;E5RGY0;B4E1G1;Q9BUN8-2	Derlin-1	DERL1								+	+
B4E1Z4;E7ETN3;P00751;H7C5H1;A0A8V8TNU0;A0A0G2JH38;P00751-2;A0A8V8TMI9;A0A0G2JHM4;A0A0G2JJ82;F8WCJ9;A0A0G2JJM0;Q5ST52	B4E1Z4;E7ETN3;P00751;H7C5H1;A0A8V8TNU0	Complement factor B;Complement factor B Ba fragment;Complement factor B Bb fragment	CFB	+	+	+	+	+	+	+	+	+
Q9UDX4;B5MC44;Q9UDX4-3;Q9UDX4-2	Q9UDX4;B5MC44;Q9UDX4-3;Q9UDX4-2	SEC14-like protein 3	SEC14L3				+	+	+		+	+
P62081;B5MCP9;A0A2R8Y623	P62081;B5MCP9;A0A2R8Y623	40S ribosomal protein S7	RPS7						+		+	+
P49593;B5MCT7;P49593-2;C9J2F3;A8MX49	P49593;B5MCT7;P49593-2	Protein phosphatase 1F	PPM1F						+
Q8TAG5;Q8TAG5-2;F8W8J5;B5MCX6	Q8TAG5;Q8TAG5-2;F8W8J5;B5MCX6	V-set and transmembrane domain-containing protein 2A	VSTM2A	+	+	+				+	+	+
P62826;B5MDF5;J3KQE5;F5H018;B4DV51;H0YFC6	P62826;B5MDF5;J3KQE5;F5H018;B4DV51	GTP-binding nuclear protein Ran	RAN	+	+	+	+	+	+	+	+	+
B7Z1Z5;Q9P121-4;Q9P121;Q9P121-3;Q9P121-2;F8VTR5;F8W8Y1;F6WFR7;A6NGN9;C9JK95;H7BZ62	B7Z1Z5;Q9P121-4;Q9P121;Q9P121-3;Q9P121-2;F8VTR5	Neurotrimin	NTM	+	+	+				+	+	+
P62899;P62899-3;P62899-2;H7C2W9;C9JU56;B7Z4E3;B7Z4C8;B8ZZK4	P62899;P62899-3;P62899-2;H7C2W9;C9JU56;B7Z4E3;B7Z4C8;B8ZZK4	60S ribosomal protein L31	RPL31						+	+	+	+
P48067;P48067-3;B7Z589;P48067-2;B7Z3A9;J3KPA5	P48067;P48067-3;B7Z589;P48067-2	Sodium- and chloride-dependent glycine transporter 1;Transporter	SLC6A9						+			+
Q9UI42;B7Z5J4;Q9UI42-2	Q9UI42;B7Z5J4;Q9UI42-2	Carboxypeptidase A4	CPA4	+
P62495;B7Z7P8;P62495-2	P62495;B7Z7P8;P62495-2	Eukaryotic peptide chain release factor subunit 1	ETF1						+
Q9NR46;B7ZC39;B7ZC38;Q9NR46-2;F8WFB9	Q9NR46;B7ZC39;B7ZC38;Q9NR46-2;F8WFB9	Endophilin-B2	SH3GLB2							+	+	+
P54756-2;F8VP57;F8W9W0;B7ZKW7;P54756;B7ZKJ3;P54756-3;A0A8Q3WKN1;C9JXA2;Q96L35;J3KR66;P54760;Q9UF33-3;Q9UF33-2;Q9UF33;P29322;P29320;P54753;A0A0B4J1T8	P54756-2;F8VP57;F8W9W0;B7ZKW7;P54756;B7ZKJ3;P54756-3	Ephrin type-A receptor 5;Receptor protein-tyrosine kinase	EPHA5		+
B7ZKJ8	B7ZKJ8		ITIH4					+	+	+	+	+
Q9BYH1;B7ZLJ8;Q9BYH1-5;Q9BYH1-4;Q9BYH1-7;Q9BYH1-6;B0QYH4;B0QYH5;Q9BYH1-2;Q9BYH1-3	Q9BYH1;B7ZLJ8;Q9BYH1-5;Q9BYH1-4;Q9BYH1-7;Q9BYH1-6;B0QYH4;B0QYH5;Q9BYH1-2;Q9BYH1-3	Seizure 6-like protein	SEZ6L	+	+	+			+	+		+
P07108;P07108-5;B8ZWD1;P07108-3;P07108-2;P07108-4;P07108-6	P07108;P07108-5;B8ZWD1;P07108-3;P07108-2;P07108-4;P07108-6	Acyl-CoA-binding protein	DBI	+	+	+	+		+	+	+	+
P20472;B8ZZ19;H0Y3U0;B1AH72	P20472;B8ZZ19;H0Y3U0;B1AH72	Parvalbumin alpha	PVALB	+	+	+
P06454;P06454-2;B8ZZQ6;B8ZZA1;B8ZZW7;H7C2N1	P06454;P06454-2;B8ZZQ6;B8ZZA1;B8ZZW7;H7C2N1	Prothymosin alpha;Prothymosin alpha, N-terminally processed;Thymosin alpha-1	PTMA	+		+	+			+	+	+
Q9H1Z8;B8ZZE5;C9JRR0	Q9H1Z8;B8ZZE5;C9JRR0	Augurin	C2orf40		+	+	+			+	+	+
P61604;B8ZZL8;S4R3N1;B8ZZ54	P61604;B8ZZL8;S4R3N1	10 kDa heat shock protein, mitochondrial	HSPE1;HSPE1-MOB4	+		+				+	+	+
Q9ULA0;E7EPX3;B9ZVU2;F8WAN0;C9JBE1;E5RIA4;E7ETB3;Q9ULA0-2;E5RJ35;C9JRG3;C9J1E2;E7EMB6	Q9ULA0;E7EPX3;B9ZVU2;F8WAN0;C9JBE1;E5RIA4;E7ETB3;Q9ULA0-2;E5RJ35;C9JRG3;C9J1E2;E7EMB6	Aspartyl aminopeptidase	DNPEP				+			+
Q99598;C4P0D4;Q5VVQ1;C4P0D6;C4P0D8	Q99598;C4P0D4;Q5VVQ1;C4P0D6;C4P0D8	Translin-associated protein X	TSNAX;DISC1							+
C9IZP8	C9IZP8		C1S		+		+	+	+	+	+	+
P35080-2;C9J0J7;G5E9Q6;C9JQ45	P35080-2;C9J0J7;G5E9Q6;C9JQ45	Profilin-2;Profilin	PFN2						+	+	+
P30626;C9J0K6;P30626-2;P30626-3;B4DHQ6;E9PG82	P30626;C9J0K6;P30626-2;P30626-3;B4DHQ6	Sorcin	SRI	+	+	+	+	+	+	+	+	+
Q86UX2;C9J2H1;G5E9D8;Q86UX2-2;A0A096LP62;Q86UX2-3;Q86UX2-4;H7C5A6	Q86UX2;C9J2H1;G5E9D8;Q86UX2-2;A0A096LP62;Q86UX2-3	Inter-alpha-trypsin inhibitor heavy chain H5	ITIH5	+	+		+	+	+	+	+	+
C9J2S3;C9JZL6;F8WAR7;C9JD78	C9J2S3;C9JZL6;F8WAR7	Carboxylic ester hydrolase	ACHE					+	+		+	+
Q9BUL8;C9J363;H7C5M9;C9JSA3;C9JND6;C9J6F3;C9J5C3	Q9BUL8;C9J363;H7C5M9;C9JSA3;C9JND6;C9J6F3;C9J5C3	Programmed cell death protein 10	PDCD10							+	+	+
Q02218;C9J4G7;E9PDF2;E9PCR7;Q02218-3;Q02218-2;Q9ULD0	Q02218;C9J4G7;E9PDF2;E9PCR7;Q02218-3;Q02218-2	2-oxoglutarate dehydrogenase, mitochondrial	OGDH								+	+
Q8TEU8;C9J6G4	Q8TEU8;C9J6G4	WAP, Kazal, immunoglobulin, Kunitz and NTR domain-containing protein 2	WFIKKN2	+	+	+	+	+	+	+	+	+
P08833;C9J6H2;C9JXF9	P08833;C9J6H2;C9JXF9	Insulin-like growth factor-binding protein 1	IGFBP1				+			+
Q7Z2W4;Q7Z2W4-3;C9J6P4;Q7Z2W4-2;A0A7P0T8C6	Q7Z2W4;Q7Z2W4-3;C9J6P4;Q7Z2W4-2	Zinc finger CCCH-type antiviral protein 1	ZC3HAV1						+		+	+
P35080;C9J712;C9J2N0	P35080;C9J712;C9J2N0	Profilin-2;Profilin	PFN2				+	+	+	+	+	+
Q9Y5L0;C9J7E5;Q9Y5L0-5;Q9Y5L0-3;Q9Y5L0-1;E9PFH4	Q9Y5L0;C9J7E5;Q9Y5L0-5;Q9Y5L0-3;Q9Y5L0-1;E9PFH4	Transportin-3	TNPO3						+		+	+
O15162;C9J7K9;O15162-2;H7C5I5;C9J9P4;C9J0H3;C9JE06	O15162;C9J7K9;O15162-2;H7C5I5;C9J9P4;C9J0H3;C9JE06	Phospholipid scramblase 1	PLSCR1				+	+	+	+	+	+
P02585;C9J7T9	P02585;C9J7T9	Troponin C, skeletal muscle	TNNC2		+	+
Q05682;Q05682-3;Q05682-4;Q05682-6;Q05682-2;C9J813;E9PGZ1;E7EX44;Q05682-5;A0A6Q8PGI1	Q05682;Q05682-3;Q05682-4;Q05682-6;Q05682-2;C9J813;E9PGZ1;E7EX44;Q05682-5;A0A6Q8PGI1	Caldesmon	CALD1							+
P51649;C9J8Q5;P51649-2;A0A5F9ZH98;A0A5F9ZI23	P51649;C9J8Q5;P51649-2;A0A5F9ZH98;A0A5F9ZI23	Succinate-semialdehyde dehydrogenase, mitochondrial	ALDH5A1						+			+
C9JAI6;Q96DZ9-4;Q96DZ9-5;Q96DZ9-3;Q96DZ9-6;Q96DZ9-2;Q96DZ9	C9JAI6;Q96DZ9-4;Q96DZ9-5;Q96DZ9-3;Q96DZ9-6;Q96DZ9-2;Q96DZ9	CKLF-like MARVEL transmembrane domain-containing protein 5	CMTM5							+	+
Q8N3F0;C9JBT1;Q8N3F0-3;Q8N3F0-2	Q8N3F0;C9JBT1;Q8N3F0-3;Q8N3F0-2	Maturin	MTURN							+	+
Q14919;Q14919-2;E9PNC7;E9PQX9;C9JCC6	Q14919;Q14919-2;E9PNC7;E9PQX9;C9JCC6	Dr1-associated corepressor	DRAP1							+	+	+
Q14766;C9JD84;E7EV71;Q14766-3;Q14766-2;Q14766-5;Q14766-4;C9JDW2;H7C0I7	Q14766;C9JD84;E7EV71;Q14766-3;Q14766-2;Q14766-5;Q14766-4	Latent-transforming growth factor beta-binding protein 1	LTBP1	+	+	+	+	+	+	+	+	+
C9JF17;P05090;C9JX71;F8WBT9	C9JF17;P05090;C9JX71	Apolipoprotein D	APOD	+	+	+	+	+	+	+	+	+
P99999;C9JFR7;CON__P62894	P99999;C9JFR7	Cytochrome c	CYCS	+	+	+				+
C9JGI4;Q8N3T1	C9JGI4;Q8N3T1	Polypeptide N-acetylgalactosaminyltransferase;Polypeptide N-acetylgalactosaminyltransferase 15	GALNT15							+	+
Q86VB7;Q86VB7-3;F5GZZ9;C9JHR8;Q86VB7-4;Q86VB7-2;H0YGZ7	Q86VB7;Q86VB7-3;F5GZZ9;C9JHR8;Q86VB7-4;Q86VB7-2	Scavenger receptor cysteine-rich type 1 protein M130;Soluble CD163	CD163	+	+	+			+	+	+	+
Q8N187;F8WC01;C9JI92;Q8N187-3	Q8N187;F8WC01;C9JI92;Q8N187-3	Calcium-responsive transcription factor	CARF				+	+
P13798;C9JIF9;H7C1U0;H7C393;C9JLK2;H0YFE5	P13798;C9JIF9;H7C1U0;H7C393;C9JLK2	Acylamino-acid-releasing enzyme	APEH	+	+			+	+	+	+	+
P56134;P56134-4;P56134-2;C9JJT5;C9JU26;G3V325;P56134-3	P56134;P56134-4;P56134-2;C9JJT5;C9JU26;G3V325;P56134-3	ATP synthase subunit f, mitochondrial	ATP5J2;ATP5J2-PTCD1							+	+	+
Q9Y4F1;C9JME2;Q9Y4F1-2;A0A1B0GV68	Q9Y4F1;C9JME2;Q9Y4F1-2	FERM, RhoGEF and pleckstrin domain-containing protein 1	FARP1							+
C9JP35;C9JMN4	C9JP35;C9JMN4		FAM3C	+	+	+					+
P58417;C9JPD0;R4GMM9;C9JE46;O95156	P58417;C9JPD0;R4GMM9;C9JE46	Neurexophilin-1;Neurexophilin	NXPH1	+	+	+				+	+
C9JPQ9;C9JU00	C9JPQ9;C9JU00		FGG	+	+	+	+	+	+	+	+	+
C9JPR7;Q14DL9;Q9NY25;C9JCE4;Q9NY25-2	C9JPR7;Q14DL9;Q9NY25;C9JCE4;Q9NY25-2	C-type lectin domain family 5 member A	CLEC5A							+		+
C9JPV4;A0A0J9YWQ3	C9JPV4;A0A0J9YWQ3		SERPINF2			+					+	+
P25686;C9JRD2;C9JXB9;P25686-2;C9J1G2;E7ETU0;C9JX00	P25686;C9JRD2;C9JXB9;P25686-2;C9J1G2;E7ETU0;C9JX00	DnaJ homolog subfamily B member 2	DNAJB2								+	+
C9JRL4	C9JRL4		MDH1	+	+	+
Q9NX63;C9JRZ6;F8WAR4;A0A286YEX5	Q9NX63;C9JRZ6;F8WAR4	MICOS complex subunit MIC19	CHCHD3								+	+
Q8IUK5;C9JWQ3;Q8IUK5-3;Q8IUK5-2;Q8IUK5-4;B4E173;J3QR40;C9JCL2;J3QRR7	Q8IUK5;C9JWQ3;Q8IUK5-3;Q8IUK5-2;Q8IUK5-4;B4E173;J3QR40;C9JCL2	Plexin domain-containing protein 1	PLXDC1	+	+	+
P35998;C9JX88;P35998-2;C9JLS9	P35998;C9JX88;P35998-2	26S protease regulatory subunit 7	PSMC2				+	+	+	+	+	+
P00533;C9JYS6;Q504U8;P00533-4;P00533-3;A0A8V8TPW8;P00533-2	P00533;C9JYS6;Q504U8;P00533-4;P00533-3	Epidermal growth factor receptor;Receptor protein-tyrosine kinase	EGFR				+
Q92823;C9JYY6;Q92823-3;Q92823-4;Q92823-6;Q92823-2;Q92823-5;C9JH43;C9JF43;C9J8B6;C9JUR7;H7C132	Q92823;C9JYY6;Q92823-3;Q92823-4;Q92823-6;Q92823-2;Q92823-5	Neuronal cell adhesion molecule	NRCAM	+	+	+	+		+	+	+	+
P55884;C9JZG1;P55884-2	P55884;C9JZG1;P55884-2	Eukaryotic translation initiation factor 3 subunit B	EIF3B									+
Q96NN9-2;C9K029;Q96NN9-3;Q96NN9	Q96NN9-2;C9K029;Q96NN9-3;Q96NN9	Apoptosis-inducing factor 3	AIFM3				+		+	+	+	+
P78344;P78344-2;H0Y3P2;D3DQV9;H0YCH5;H0YD77;H0YEC5;H0YE44;H0YCF8	P78344;P78344-2;H0Y3P2;D3DQV9;H0YCH5;H0YD77;H0YEC5	Eukaryotic translation initiation factor 4 gamma 2	EIF4G2				+			+	+	+
P63098;F6U1T9;D3YTA9;H7BYZ3	P63098;F6U1T9;D3YTA9;H7BYZ3	Calcineurin subunit B type 1	PPP3R1									+
Q7Z7G0;H7C556;D3YTG3;Q7Z7G0-4;H0Y897;Q7Z7G0-2;Q7Z7G0-3;F6R962;H0YEA0;H7C4X4;E9PPR9	Q7Z7G0;H7C556;D3YTG3;Q7Z7G0-4;H0Y897;Q7Z7G0-2;Q7Z7G0-3	Target of Nesh-SH3	ABI3BP				+	+	+	+	+	+
Q2L6G2;D5H3J5;A0A140TA14;A0A140TA11;A0A140T9Y5;A0A140T997	Q2L6G2;D5H3J5;A0A140TA14;A0A140TA11;A0A140T9Y5;A0A140T997		HLA-B					+	+	+	+	+
P63244;D6RFX4;D6R9L0;D6R9Z1;D6RFZ9;D6RHH4;E9PD14;D6RAU2;H0YAF8;J3KPE3;H0Y8W2;D6RBD0;D6R909;H0YAM7;D6RAC2;D6REE5;D6RGK8	P63244;D6RFX4;D6R9L0;D6R9Z1;D6RFZ9;D6RHH4;E9PD14;D6RAU2;H0YAF8;J3KPE3;H0Y8W2	Guanine nucleotide-binding protein subunit beta-2-like 1;Guanine nucleotide-binding protein subunit beta-2-like 1, N-terminally processed	GNB2L1						+		+	+
Q9BUT1;D6R9P2;Q9BUT1-3	Q9BUT1;D6R9P2;Q9BUT1-3	3-hydroxybutyrate dehydrogenase type 2	BDH2;SLC9B2								+
Q99729-3;Q99729-2;D6R9P3;D6RD18;D6RBZ0;Q99729;Q99729-4	Q99729-3;Q99729-2;D6R9P3;D6RD18;D6RBZ0;Q99729;Q99729-4	Heterogeneous nuclear ribonucleoprotein A/B	HNRNPAB						+	+	+	+
P15954;D6R9Z7	P15954;D6R9Z7	Cytochrome c oxidase subunit 7C, mitochondrial	COX7C							+		+
P61247;D6RG13;D6RAT0;D6RB09;E9PFI5;D6R9B6;H0Y8L7;H0Y9Y4;D6RED7;D6RAS7;D6RGE0;D6RI02	P61247;D6RG13;D6RAT0;D6RB09;E9PFI5;D6R9B6;H0Y8L7;H0Y9Y4;D6RED7;D6RAS7	40S ribosomal protein S3a	RPS3A						+	+	+	+
Q13363;Q13363-2;D6RAX2;H0Y8U5;E9PGB1;E7ESU7;P56545;P56545-2;E7EUB3;H0Y8W7;P56545-3	Q13363;Q13363-2;D6RAX2;H0Y8U5;E9PGB1;E7ESU7	C-terminal-binding protein 1	CTBP1						+			+
Q9BT78;D6RAX7;D6RFN0;Q9BT78-2;D6RD63;D6REK7	Q9BT78;D6RAX7;D6RFN0;Q9BT78-2;D6RD63	COP9 signalosome complex subunit 4	COPS4					+	+	+	+	+
P06028;E7ERJ5;D6RBP2	P06028;E7ERJ5;D6RBP2	Glycophorin-B	GYPB							+	+
P06730;D6RBW1;P06730-3;P06730-2;H0Y8J7;A6NMX2;D6RFJ3;D6RHE2;H0Y8X3	P06730;D6RBW1;P06730-3;P06730-2;H0Y8J7	Eukaryotic translation initiation factor 4E	EIF4E						+	+	+	+
O60749;D6RC15;O60749-2	O60749;D6RC15;O60749-2	Sorting nexin-2	SNX2						+	+
Q8NBQ5;D6RCD0	Q8NBQ5;D6RCD0	Estradiol 17-beta-dehydrogenase 11	HSD17B11								+	+
P01591;D6RHJ6;D6RD17;C9JA05	P01591;D6RHJ6;D6RD17;C9JA05	Immunoglobulin J chain	IGJ;JCHAIN	+	+	+	+	+	+	+	+	+
Q9Y6B6;D6RD69;D6R9R5;Q9H029	Q9Y6B6;D6RD69;D6R9R5;Q9H029	GTP-binding protein SAR1b	SAR1B;DKFZp434B2017							+	+
O95232;J3KPP4;D6RDI2;D6RHH0;U3KQT3	O95232;J3KPP4;D6RDI2;D6RHH0;U3KQT3	Luc7-like protein 3	LUC7L3								+	+
Q9H173;D6REA1;D6RIU8;A0RZB6;D6RBP7	Q9H173;D6REA1	Nucleotide exchange factor SIL1	SIL1		+	+			+	+	+	+
Q9H4A6;D6REM1;Q9H4A5;Q5T5I6;Q9H4A5-2	Q9H4A6;D6REM1	Golgi phosphoprotein 3	GOLPH3					+	+		+
O00584;D6REQ6;D6RHI9;A0A804HKZ2;A0A804HJZ7;A0A087WZM2;H0YAE9;A0A804HJ89;O00584-2	O00584;D6REQ6;D6RHI9;A0A804HKZ2;A0A804HJZ7;A0A087WZM2	Ribonuclease T2	RNASET2	+	+	+				+	+
Q13634;D6RER2;D6RIH8;Q13634-2	Q13634;D6RER2;D6RIH8;Q13634-2	Cadherin-18	CDH18	+	+	+
Q9NVA2;D6RGI3;D6RER5;Q9NVA2-2;D6RDU5;D6RDP1;D6R9Y6;H0Y961;H0Y9G8	Q9NVA2;D6RGI3;D6RER5;Q9NVA2-2;D6RDU5	Septin-11	SEPT11						+	+	+	+
P02774;D6RF35;P02774-3;P02774-2;D6RBJ7;D6RF20;CON__Q3MHN5;CON__ENSEMBL:ENSBTAP00000018229	P02774;D6RF35;P02774-3;P02774-2;D6RBJ7	Vitamin D-binding protein	GC	+	+	+	+	+	+	+	+	+
P55285;D6RF86;P55285-2	P55285;D6RF86;P55285-2	Cadherin-6	CDH6	+	+	+
P31040;D6RFM5;P31040-3;P31040-2;A0A494C1T6;H0Y8X1	P31040;D6RFM5;P31040-3;P31040-2;A0A494C1T6	Succinate dehydrogenase [ubiquinone] flavoprotein subunit, mitochondrial	SDHA							+	+	+
Q99715;D6RGG3;Q99715-4;Q99715-2;H0Y4P7;H0Y5N9;H0Y991	Q99715;D6RGG3;Q99715-4;Q99715-2	Collagen alpha-1(XII) chain	COL12A1	+			+	+	+	+	+
P14406;D6RIE3;D6RGV5;H0UI06;D6R9C3	P14406;D6RIE3;D6RGV5;H0UI06;D6R9C3	Cytochrome c oxidase subunit 7A2, mitochondrial	COX7A2				+		+	+	+	+
P24387;D6RHH7	P24387;D6RHH7	Corticotropin-releasing factor-binding protein	CRHBP		+
P43250;P43250-2;D6RHX8;F8W9W2;P43250-3	P43250;P43250-2;D6RHX8;F8W9W2;P43250-3	G protein-coupled receptor kinase 6	GRK6								+
P00325;P07327;D6RHZ6;V9HW50;P00325-2	P00325;P07327;D6RHZ6;V9HW50;P00325-2	Alcohol dehydrogenase 1B;Alcohol dehydrogenase 1A	ADH1B;ADH1A;HEL-S-117					+	+		+	+
Q9Y6N8;D6RJG0	Q9Y6N8;D6RJG0	Cadherin-10	CDH10	+	+
Q14011;K7ENX8;K7ELV6;K7EJV5;K7ELT6;K7EJV1;K7EMY9;K7EPM4;K7ER40;K7EQR7;D6W5Y5;Q14011-2;K7EQX4;K7ENN6;K7EIF7;K7EQL0	Q14011;K7ENX8;K7ELV6;K7EJV5;K7ELT6;K7EJV1;K7EMY9;K7EPM4;K7ER40;K7EQR7;D6W5Y5;Q14011-2;K7EQX4;K7ENN6;K7EIF7;K7EQL0	Cold-inducible RNA-binding protein	CIRBP						+			+
D7RIG5;A0A140T958	D7RIG5;A0A140T958		HLA-DRB1				+	+	+	+	+	+
D9J307;A0A140TA13;A0A140T953;A0A140T9S9;A0A140T9G0;A0A140T9H3;A0A140T9A9	D9J307;A0A140TA13;A0A140T953;A0A140T9S9;A0A140T9G0		HLA-B	+	+	+	+	+	+	+	+	+
Q00765;E2QRG8	Q00765;E2QRG8	Receptor expression-enhancing protein 5;Receptor expression-enhancing protein	REEP5				+	+	+	+	+	+
Q8WVJ2;E5RFP0	Q8WVJ2;E5RFP0	NudC domain-containing protein 2	NUDCD2						+		+	+
P34913;E5RFU2;H0YAW7;P34913-3;P34913-2;E5RI53;E5RFH6	P34913;E5RFU2;H0YAW7;P34913-3;P34913-2	Bifunctional epoxide hydrolase 2;Cytosolic epoxide hydrolase 2;Lipid-phosphate phosphatase	EPHX2						+			+
Q16698;E5RJG7;E5RFV2;Q16698-2;E5RID6;E5RJD2	Q16698;E5RJG7;E5RFV2;Q16698-2;E5RID6;E5RJD2	2,4-dienoyl-CoA reductase, mitochondrial	DECR1								+
Q15043;E5RFZ8;E5RGA7;E5RJ40;E5RJG5;E5RIP4;Q15043-2;Q15043-3	Q15043;E5RFZ8;E5RGA7;E5RJ40;E5RJG5;E5RIP4;Q15043-2;Q15043-3	Zinc transporter ZIP14	SLC39A14							+
Q9UJW0;E5RGG1;H9KVE0;Q9UJW0-2;Q9UJW0-3;E5RK21	Q9UJW0;E5RGG1;H9KVE0;Q9UJW0-2;Q9UJW0-3;E5RK21	Dynactin subunit 4	DCTN4						+	+	+
O00244;E5RGN3;E5RIM7	O00244;E5RGN3;E5RIM7	Copper transport protein ATOX1	ATOX1	+	+
O75608;E5RGR0;O75608-2;A0A087X1K9;B4DP64	O75608;E5RGR0;O75608-2;A0A087X1K9;B4DP64	Acyl-protein thioesterase 1	LYPLA1						+	+
Q93045;E5RGX5;Q93045-2	Q93045;E5RGX5;Q93045-2	Stathmin-2;Stathmin	STMN2	+		+				+		+
Q15369;E5RHG8;Q15369-2;R4GMY8;A0A8I5KYG1;A0A8J9AD82	Q15369;E5RHG8;Q15369-2;R4GMY8;A0A8I5KYG1;A0A8J9AD82	Transcription elongation factor B polypeptide 1	TCEB1				+	+	+	+	+	+
O94905;E5RHW4;B0QZ43;O94905-2;O94905-3	O94905;E5RHW4;B0QZ43	Erlin-2	ERLIN2;ERLIN1						+		+	+
E5RI56;P63208;E5RJR5;E7ERH2;F8W8N3;P63208-2;E5RGM3	E5RI56;P63208;E5RJR5;E7ERH2;F8W8N3;P63208-2	S-phase kinase-associated protein 1	SKP1	+	+	+		+	+	+	+	+
Q9Y263;E5RIM3;H0YBW4	Q9Y263;E5RIM3;H0YBW4	Phospholipase A-2-activating protein	PLAA						+		+
Q9H336;E5RJS4	Q9H336;E5RJS4	Cysteine-rich secretory protein LCCL domain-containing 1	CRISPLD1	+	+	+				+
Q7L5N1;E7EM64;H7C3T0	Q7L5N1;E7EM64	COP9 signalosome complex subunit 6	COPS6						+	+	+	+
P33241;E9PBD8;E7EMG9;P33241-2;P33241-3;C9JKF7;C9JU59	P33241;E9PBD8;E7EMG9;P33241-2;P33241-3;C9JKF7;C9JU59	Lymphocyte-specific protein 1	LSP1	+	+	+				+	+	+
Q13409;E7EQU2;E7EQL5;E7EV09;E7EUM4;E7ESD3;E7EMU4;E7ETL8;E9PGG1;Q13409-3;E7ERR6;Q13409-6;Q13409-7;Q13409-5;E7ERH4;Q13409-2;E7ET01	Q13409;E7EQU2;E7EQL5;E7EV09;E7EUM4;E7ESD3;E7EMU4;E7ETL8;E9PGG1;Q13409-3;E7ERR6;Q13409-6;Q13409-7;Q13409-5;E7ERH4;Q13409-2;E7ET01	Cytoplasmic dynein 1 intermediate chain 2	DYNC1I2								+	+
P15502;P15502-1;G3V0G6;E7EN65;P15502-2;P15502-10;P15502-4;P15502-9;P15502-13;P15502-5;P15502-12;P15502-6;E7ENM0;P15502-7;E7ETP7;B3KRT8;E7ENW7;E7EWS8;E7EN51	P15502;P15502-1;G3V0G6;E7EN65;P15502-2;P15502-10;P15502-4;P15502-9;P15502-13;P15502-5;P15502-12;P15502-6;E7ENM0;P15502-7;E7ETP7;B3KRT8	Elastin	ELN	+	+		+		+	+		+
P04070;E7END6;P04070-2;H7BYX9;E7ENR9	P04070;E7END6;P04070-2;H7BYX9	Vitamin K-dependent protein C;Vitamin K-dependent protein C light chain;Vitamin K-dependent protein C heavy chain;Activation peptide	PROC	+	+	+	+		+	+	+	+
P07332;E7ENM8;P07332-2;P07332-4;P07332-3;E9PIJ7	P07332;E7ENM8;P07332-2;P07332-4;P07332-3;E9PIJ7	Tyrosine-protein kinase Fes/Fps	FES								+	+
Q9BQ16-1;Q9BQ16-9;E7ENT7;Q9BQ16;Q9BQ16-5;Q9BQ16-2;Q9BQ16-8;Q9BQ16-4;Q9BQ16-7;A0A0A0MTJ2;E7ENY3;E7ENM6;E7EQ24;H0YA19;B4DG04;E7EMP8;E7ESN1;E7EVH4;Q4W5S3	Q9BQ16-1;Q9BQ16-9;E7ENT7;Q9BQ16;Q9BQ16-5;Q9BQ16-2;Q9BQ16-8;Q9BQ16-4;Q9BQ16-7;A0A0A0MTJ2	Testican-3	SPOCK3	+	+	+	+	+	+	+	+	+
P35611;P35611-2;E7EV99;E7ENY0;P35611-6;P35611-3;P35611-4;A0A804HL01;H0Y9H2;P35611-5;D6RF25;D6RJE2;H0YFD8;H0YG19;D6RAH3	P35611;P35611-2;E7EV99;E7ENY0;P35611-6;P35611-3;P35611-4;A0A804HL01;H0Y9H2;P35611-5	Alpha-adducin	ADD1	+		+	+	+	+	+	+	+
Q9NYC9;E7EP17;Q9NYC9-2;J3QLM9;Q9NYC9-3	Q9NYC9;E7EP17;Q9NYC9-2	Dynein heavy chain 9, axonemal	DNAH9								+
P50914;E7EPB3	P50914;E7EPB3	60S ribosomal protein L14	RPL14				+	+	+	+	+	+
Q16181;Q16181-2;E7ES33;E7EPK1;A0A024RA87;G3V1Q4;A0A0U1RRM2;A0A0U1RRE1;A0A0U1RRH9;A0A5F9ZGZ7;Q6ZU15	Q16181;Q16181-2;E7ES33;E7EPK1;A0A024RA87;G3V1Q4	Septin-7	SEPT7	+		+	+		+	+	+	+
P33121;E7EPM6;H0Y9Z9;P33121-2;P33121-3;B7Z3Z9;A0A994J7S4;H0Y9U7;D6RER0;D6RG07	P33121;E7EPM6;H0Y9Z9;P33121-2;P33121-3;B7Z3Z9;A0A994J7S4	Long-chain-fatty-acid--CoA ligase 1	ACSL1						+		+	+
P19404;E7EPT4	P19404;E7EPT4	NADH dehydrogenase [ubiquinone] flavoprotein 2, mitochondrial	NDUFV2									+
P02788;E7EQB2;E7ER44;P02788-2;C9JCF5	P02788;E7EQB2;E7ER44;P02788-2	Lactotransferrin;Lactoferricin-H;Kaliocin-1;Lactoferroxin-A;Lactoferroxin-B;Lactoferroxin-C	LTF	+	+	+	+	+	+	+	+	+
Q8NFJ9;E7EQH1;Q8NFJ9-2;Q8NFJ9-3;E9PR55;E9PQD9;E9PPR3	Q8NFJ9;E7EQH1;Q8NFJ9-2;Q8NFJ9-3	Bardet-Biedl syndrome 1 protein	BBS1								+	+
P43146;E7EQM8;H0Y2Q5;J3QS93;J3QRM6	P43146;E7EQM8;H0Y2Q5;J3QS93	Netrin receptor DCC	DCC	+	+	+
Q9UKV3;Q9UKV3-5;S4R3H4;E7EQT4;Q9UKV3-2;G3V3B0;Q9UKV3-3	Q9UKV3;Q9UKV3-5;S4R3H4;E7EQT4;Q9UKV3-2;G3V3B0;Q9UKV3-3	Apoptotic chromatin condensation inducer in the nucleus	ACIN1								+	+
O15347;E9PES6;E7ES08;E7EQU1	O15347;E9PES6;E7ES08;E7EQU1	High mobility group protein B3	HMGB3						+		+	+
Q9UIA9;E7ESC6;E5RIW1;H0YBE1	Q9UIA9;E7ESC6	Exportin-7	XPO7					+	+	+	+	+
P34741;E7ESK6;E9PBI9;E5RJB8;E5RHU3	P34741;E7ESK6;E9PBI9;E5RJB8;E5RHU3	Syndecan-2;Syndecan	SDC2					+	+	+
P17301;E7ESP4;E7EMF1;E9PB77;D6RG08	P17301;E7ESP4;E7EMF1;E9PB77	Integrin alpha-2	ITGA2							+	+	+
P07197;E7ESP9;E7EMV2;P07197-2	P07197;E7ESP9;E7EMV2;P07197-2	Neurofilament medium polypeptide	NEFM	+		+	+		+	+	+	+
Q9H2X0;E7ESX1;Q9H2X0-4;Q9H2X0-5;Q9H2X0-2;Q9H2X0-3	Q9H2X0;E7ESX1;Q9H2X0-4;Q9H2X0-5;Q9H2X0-2;Q9H2X0-3	Chordin	CHRD	+	+
P00749;E7ET40;P00749-2	P00749;E7ET40;P00749-2	Urokinase-type plasminogen activator;Urokinase-type plasminogen activator long chain A;Urokinase-type plasminogen activator short chain A;Urokinase-type plasminogen activator chain B	PLAU							+
E7ETC6;H0YA72;Q86YL7-5;Q86YL7-6;Q86YL7;Q86YL7-4;Q86YL7-3	E7ETC6;H0YA72;Q86YL7-5;Q86YL7-6;Q86YL7;Q86YL7-4;Q86YL7-3	Podoplanin	PDPN				+			+	+	+
P05156;G3XAM2;E7ETH0;A0A2R8Y3M9;D6R9Z8;CON__Q32PI4	P05156;G3XAM2;E7ETH0;A0A2R8Y3M9	Complement factor I;Complement factor I heavy chain;Complement factor I light chain	CFI	+	+	+	+	+	+	+	+	+
F5H4Z6;F5GZ45;F5H3Z4;E7EU04;J3KR13;P14207;P41439;F5H5L8;F5GXV3;A0A087WYI3;J3KQP4	F5H4Z6;F5GZ45;F5H3Z4;E7EU04;J3KR13;P14207;P41439;F5H5L8;F5GXV3;A0A087WYI3;J3KQP4	Folate receptor beta;Folate receptor gamma	FOLR2;FOLR3	+						+	+	+
Q16851;E7EUC7;A0A7I2YQ74;Q16851-2;A0A087WYS1;A0A7I2V4T0;C9JNZ1;A0A7I2V676;C9JWG0;C9JVG3;C9JQU9;C9JTZ5;C9JUW1;A0A7I2V2Q3;C9J6Q0;F2Z3H1	Q16851;E7EUC7;A0A7I2YQ74;Q16851-2;A0A087WYS1	UTP--glucose-1-phosphate uridylyltransferase	UGP2	+		+	+	+	+	+	+	+
Q13822-3;E7EUF1;E5RJ49;O14638;E5RIB9;F8W6H5	Q13822-3;E7EUF1		ENPP2	+	+	+	+	+	+	+	+	+
P11413;E7EUI8;P11413-2;P11413-3;A0A8Q3SIN6;A0A8Q3SIS5;A0A8Q3SJB9;A0A8Q3WL95;A0A8Q3WL93;A0A8Q3WLT0;E7EM57;A0A8Q3WL80;A0A8Q3WL83;E9PD92;A0A8Q3WL90;A0A8Q3WLB9	P11413;E7EUI8;P11413-2;P11413-3;A0A8Q3SIN6;A0A8Q3SIS5;A0A8Q3SJB9;A0A8Q3WL95;A0A8Q3WL93;A0A8Q3WLT0;E7EM57;A0A8Q3WL80;A0A8Q3WL83;E9PD92	Glucose-6-phosphate 1-dehydrogenase	G6PD		+		+	+	+	+	+	+
Q13519;E7EVP0;Q13519-2	Q13519;E7EVP0;Q13519-2	Prepronociceptin;Neuropeptide 1;Nociceptin;Neuropeptide 2	PNOC	+	+
P14317;E7EVW7;P14317-2	P14317;E7EVW7	Hematopoietic lineage cell-specific protein	HCLS1							+
P23588;E7EX17;P23588-2;F8VX11;F8W0K0;F8VYE9;F8VSC7;F8VP89	P23588;E7EX17;P23588-2;F8VX11	Eukaryotic translation initiation factor 4B	EIF4B	+	+	+
O14786;E7EX60;Q5T7F0;E9PEP6;O14786-3;O14786-2;Q5JWQ4;Q5JWQ6;H0Y4A0	O14786;E7EX60;Q5T7F0;E9PEP6;O14786-3;O14786-2;Q5JWQ4;Q5JWQ6	Neuropilin-1	NRP1	+	+	+				+
Q9BTU6;E9PAM4	Q9BTU6;E9PAM4	Phosphatidylinositol 4-kinase type 2-alpha	PI4K2A							+
Q86V81;E9PB61	Q86V81;E9PB61	THO complex subunit 4	ALYREF			+
E9PCT5;Q03135;C9JKI3;Q03135-2;P56539	E9PCT5;Q03135;C9JKI3;Q03135-2	Caveolin;Caveolin-1	CAV1						+		+	+
O43897;E9PD25;O43897-2	O43897;E9PD25	Tolloid-like protein 1;Metalloendopeptidase	TLL1									+
E9PD68;Q14194;Q14194-2;Q14117	E9PD68;Q14194;Q14194-2	Dihydropyrimidinase-related protein 1	CRMP1			+			+	+	+	+
O43795;E9PDF6;O43795-2;E7EQD9;A0A0U1RRI3	O43795;E9PDF6;O43795-2;E7EQD9	Unconventional myosin-Ib	MYO1B							+
E9PDG8;O60641-4;O60641;O60641-3;E5RGY9;H0YBT2;E9PKP6;E5RFC6;E5RK51;E5RIJ5;E9PLJ8;Q13492;E5RHK9;E9PI56;Q13492-5;Q13492-4;Q13492-2;Q13492-3;E5RFU0	E9PDG8;O60641-4;O60641;O60641-3;E5RGY9;H0YBT2	Clathrin coat assembly protein AP180	SNAP91							+	+	+
P40123;E9PDI2;F8WDB9;B7Z385;P40123-2;F8WEW0;P40123-3	P40123;E9PDI2;F8WDB9;B7Z385;P40123-2	Adenylyl cyclase-associated protein 2;Adenylyl cyclase-associated protein	CAP2						+	+	+
P17927;Q5SR44;E9PDY4;E9PQN4;H0YE06;Q2VPA4;A0A0C4DGF5;Q2VPA4-3;Q2VPA4-2	P17927;Q5SR44;E9PDY4;E9PQN4;H0YE06	Complement receptor type 1	CR1							+		+
P49458;Q6P2S0;Q659G3;E9PE20;P49458-2	P49458;Q6P2S0;Q659G3;E9PE20;P49458-2	Signal recognition particle 9 kDa protein	SRP9;DKFZp564M2223						+		+	+
P07333;E9PEK4;P07333-2;D6RGW1	P07333;E9PEK4;P07333-2	Macrophage colony-stimulating factor 1 receptor	CSF1R	+	+	+				+	+
E9PEW8;C9JRG0	E9PEW8		HBD				+	+	+	+	+	+
P09622;E9PEX6;P09622-2;P09622-3;F8WDM5;F2Z2E3	P09622;E9PEX6;P09622-2;P09622-3	Dihydrolipoyl dehydrogenase, mitochondrial;Dihydrolipoyl dehydrogenase	DLD	+							+	+
P14621;U3KPX1;E9PF46;F8WA34;U3KPX8;U3KQL2	P14621;U3KPX1;E9PF46;F8WA34;U3KPX8;U3KQL2	Acylphosphatase-2;Acylphosphatase	ACYP2	+	+	+					+
P54764;E9PG71;F5GZZ5;C9JIX8;C9JEM6	P54764;E9PG71;F5GZZ5;C9JIX8	Ephrin type-A receptor 4;Receptor protein-tyrosine kinase	EPHA4	+	+	+
P78559;E9PGC8;P78559-2	P78559;E9PGC8;P78559-2	Microtubule-associated protein 1A;MAP1A heavy chain;MAP1 light chain LC2	MAP1A	+						+		+
Q15631;E9PGT1;H7C1D4;Q15631-2	Q15631;E9PGT1;H7C1D4	Translin	TSN						+	+	+	+
Q99627;E9PGT6;Q99627-2;H7C3S9	Q99627;E9PGT6;Q99627-2	COP9 signalosome complex subunit 8	COPS8					+	+	+	+	+
Q8NB12;E9PHG3	Q8NB12;E9PHG3	Histone-lysine N-methyltransferase SMYD1	SMYD1						+
P28161;E9PHN6;F6XZQ7;P28161-2;E9PHN7;E9PLF1;E9PGV1	P28161;E9PHN6;F6XZQ7;P28161-2;E9PHN7;E9PLF1	Glutathione S-transferase Mu 2	GSTM2	+		+	+	+	+	+	+	+
Q9NRQ2;E9PHR9;Q9NRQ2-2	Q9NRQ2;E9PHR9;Q9NRQ2-2	Phospholipid scramblase 4	PLSCR4					+	+	+	+	+
O43813;E9PHS0;F8WDS9	O43813;E9PHS0;F8WDS9	LanC-like protein 1	LANCL1						+	+	+	+
P11117;E9PHY0;E9PQY3;A0A5F9ZH82;B7Z7D2;A0A5F9ZHR7;A0A5F9ZI20;A0A5F9ZH40;B7Z6U3;P11117-2	P11117;E9PHY0;E9PQY3;A0A5F9ZH82;B7Z7D2;A0A5F9ZHR7	Lysosomal acid phosphatase	ACP2							+	+	+
Q15005;E9PRB9;E9PL01;E9PI68	Q15005;E9PRB9;E9PL01;E9PI68	Signal peptidase complex subunit 2	SPCS2							+	+	+
P04216;J3QRJ3;E9PIM6;E9PNQ8	P04216;J3QRJ3;E9PIM6;E9PNQ8	Thy-1 membrane glycoprotein	THY1	+	+	+	+		+	+	+	+
P54105;E9PJF4;E9PMI6;J3KN38	P54105;E9PJF4;E9PMI6;J3KN38	Methylosome subunit pICln	CLNS1A						+
P23528;G3V1A4;E9PK25;E9PP50;E9PQB7;E9PLJ3;E9PS23	P23528;G3V1A4;E9PK25;E9PP50;E9PQB7;E9PLJ3	Cofilin-1	CFL1	+	+	+	+	+	+	+	+	+
Q5H9R7;H7BXH2;E9PKF6;Q5H9R7-3;Q5H9R7-4;Q5H9R7-6;Q5H9R7-2;Q5H9R7-5;E9PK08;E9PNN8;E9PQP7;H0YEN2;E9PJD8;E9PKG4	Q5H9R7;H7BXH2;E9PKF6;Q5H9R7-3;Q5H9R7-4;Q5H9R7-6;Q5H9R7-2;Q5H9R7-5;E9PK08;E9PNN8;E9PQP7	Serine/threonine-protein phosphatase 6 regulatory subunit 3	PPP6R3					+	+	+	+	+
O00217;E9PN51;F8W9K7;E9PKH6;E9PPW7	O00217;E9PN51;F8W9K7;E9PKH6;E9PPW7	NADH dehydrogenase [ubiquinone] iron-sulfur protein 8, mitochondrial	NDUFS8							+	+	+
P62917;E9PKZ0;G3V1A1;E9PKU4;E9PP36	P62917;E9PKZ0;G3V1A1;E9PKU4	60S ribosomal protein L8	RPL8						+		+
P55786;E9PLK3;A0A7I2V389;P55786-2;A0A7I2V3W8;A0A8V8TQ95;A6NEC2;E9PPZ2;A0A7I2V604;H0YDG0;E9PP11;A0A7I2V5D4;A6NEC2-2;E9PPD4;E9PJY4;A6NEC2-3;A0A7I2V5M8;A0A7I2YQS3;E9PJF9;H0YCQ5	P55786;E9PLK3;A0A7I2V389;P55786-2;A0A7I2V3W8;A0A8V8TQ95	Puromycin-sensitive aminopeptidase	NPEPPS	+	+	+	+	+	+	+	+	+
P46776;E9PLL6;E9PJD9;E9PLX7	P46776;E9PLL6;E9PJD9	60S ribosomal protein L27a	RPL27A						+		+	+
P21741;E9PPJ5;E9PLM6;P21741-2	P21741;E9PPJ5;E9PLM6;P21741-2	Midkine	MDK				+	+	+
E9PLT1;P16671;E7EU05;P16671-3;P16671-4;P16671-2;E7EX47	E9PLT1;P16671;E7EU05;P16671-3;P16671-4	Platelet glycoprotein 4	CD36				+			+	+
Q9UK41;Q9UK41-2;E9PM90;E9PQR7;E9PLM9;E9PR04	Q9UK41;Q9UK41-2;E9PM90;E9PQR7	Vacuolar protein sorting-associated protein 28 homolog	VPS28				+				+	+
P62136;E9PMD7;P62136-2;A0A7I2V4F7;P62136-3	P62136;E9PMD7;P62136-2;A0A7I2V4F7;P62136-3	Serine/threonine-protein phosphatase PP1-alpha catalytic subunit;Serine/threonine-protein phosphatase	PPP1CA	+			+	+	+	+	+	+
P48509;K4DIA7;E9PMR4;E9PRJ3	P48509;K4DIA7;E9PMR4;E9PRJ3	CD151 antigen;Tetraspanin	CD151							+	+	+
E9PMV2	E9PMV2		HLA-DQA1				+			+	+	+
P21291;E9PP21;E9PND2;E9PS42	P21291;E9PP21;E9PND2;E9PS42	Cysteine and glycine-rich protein 1	CSRP1			+		+	+	+	+	+
O95169;K9J7I2;E9PQ68;O95169-3;O95169-2;E9PIZ8	O95169;K9J7I2;E9PQ68;O95169-3;O95169-2;E9PIZ8	NADH dehydrogenase [ubiquinone] 1 beta subcomplex subunit 8, mitochondrial	NDUFB8								+	+
Q04323;E9PRQ7;A0A087WTZ5;E9PJ81;Q04323-2	Q04323;E9PRQ7;A0A087WTZ5;E9PJ81;Q04323-2	UBX domain-containing protein 1	UBXN1						+	+	+	+
O95967;H0YET5;E9PRU1;H0YEU0;E9PI47;H0YCR9	O95967;H0YET5;E9PRU1;H0YEU0;E9PI47	EGF-containing fibulin-like extracellular matrix protein 2	EFEMP2	+	+		+	+	+	+	+	+
P29692;E9PRY8;P29692-2;P29692-3;E9PK01;A0A087X1X7;P29692-4;E9PQZ1;E9PL12;E9PQ49;E9PI39;E9PPR1;E9PIZ1;H0YCK7;E9PMW7;H0YE58;E9PL71;E9PN91;E9PK06;E9PQC9	P29692;E9PRY8;P29692-2;P29692-3;E9PK01;A0A087X1X7;P29692-4;E9PQZ1;E9PL12;E9PQ49;E9PI39;E9PPR1	Elongation factor 1-delta	EEF1D				+		+	+	+	+
Q01628;E9PS44;A0A7P0TBF9;A0A7P0TB91;A0A7P0T8W2;R4GNG9;A0A7P0T9U8	Q01628;E9PS44;A0A7P0TBF9;A0A7P0TB91;A0A7P0T8W2;R4GNG9;A0A7P0T9U8	Interferon-induced transmembrane protein 3	IFITM3				+	+	+	+	+	+
Q8NBI5;E9PS74;Q8NBI5-2;H0YD64	Q8NBI5;E9PS74;Q8NBI5-2;H0YD64	Solute carrier family 43 member 3	SLC43A3						+	+	+
O00764;F2Z2Y4;O00764-3;O00764-2	O00764;F2Z2Y4;O00764-3;O00764-2	Pyridoxal kinase	PDXK	+					+		+	+
P15509;P15509-6;P15509-5;J3JS74;F2Z3C9;P15509-8;P15509-4;P15509-3;P15509-2;P15509-7	P15509;P15509-6;P15509-5;J3JS74;F2Z3C9;P15509-8;P15509-4;P15509-3;P15509-2;P15509-7	Granulocyte-macrophage colony-stimulating factor receptor subunit alpha	CSF2RA	+	+
P06681;F2Z3N2;A0A0G2JL69;P06681-3;A0A8Q3WKN5;A0A8Q3WKM6;A0A8Q3WL70;A0A8Q3WKM9;B4DQI1;E9PDZ0;H0Y3H6;P06681-2;A0A0G2JIE7;A0A0G2JK28;H0Y868;Q8N6L6;C9JYQ5;A2ABG0;A0A0G2JI59	P06681;F2Z3N2;A0A0G2JL69;P06681-3;A0A8Q3WKN5;A0A8Q3WKM6;A0A8Q3WL70;A0A8Q3WKM9;B4DQI1;E9PDZ0;H0Y3H6;P06681-2;A0A0G2JIE7;A0A0G2JK28	Complement C2;Complement C2b fragment;Complement C2a fragment	C2	+	+	+	+	+	+	+	+	+
Q68BL8;F2Z3N3;Q68BL8-2	Q68BL8;F2Z3N3;Q68BL8-2	Olfactomedin-like protein 2B	OLFML2B		+				+
Q9ULZ9;F5GWR3;F5H209	Q9ULZ9;F5GWR3;F5H209	Matrix metalloproteinase-17	MMP17	+	+
P23468;P23468-7;P23468-5;F5GWR7;P23468-6;Q3KPI9;A0A0U1RQU1;P23468-4;P23468-2;P23468-3;A0A1B0GU15;C9J8S8;C9J6E4	P23468;P23468-7;P23468-5;F5GWR7;P23468-6;Q3KPI9;A0A0U1RQU1;P23468-4;P23468-2;P23468-3	Receptor-type tyrosine-protein phosphatase delta;Protein-tyrosine-phosphatase	PTPRD	+	+	+					+
Q9H4A3;Q9H4A3-5;F5GWT4;Q9H4A3-2;Q9H4A3-6;Q9H4A3-7;Q9H4A3-4;A0A6Q8PFM0;F6UYG0;H0YH68	Q9H4A3;Q9H4A3-5;F5GWT4;Q9H4A3-2;Q9H4A3-6;Q9H4A3-7;Q9H4A3-4;A0A6Q8PFM0	Serine/threonine-protein kinase WNK1	WNK1	+	+	+	+	+	+	+	+	+
Q6IAA8;F5GX19;F5H3Y3;H0YFI1;F5H479	Q6IAA8;F5GX19;F5H3Y3;H0YFI1;F5H479	Ragulator complex protein LAMTOR1	LAMTOR1							+	+	+
P34949;H3BMZ9;H3BPB8;F5GX71;H3BPM5;H3BUZ9;H3BT48;H3BNY8;H3BP57;H3BPP3;H3BPU7;H3BT46;H3BQX0;H3BN01;H3BU66;P34949-2;B4DYB8;H3BUG1	P34949;H3BMZ9;H3BPB8;F5GX71;H3BPM5;H3BUZ9;H3BT48;H3BNY8;H3BP57;H3BPP3;H3BPU7;H3BT46;H3BQX0;H3BN01;H3BU66;P34949-2;B4DYB8	Mannose-6-phosphate isomerase	MPI					+	+
Q5VW32;F5GXQ0;Q5VW32-2;Q5VW33	Q5VW32;F5GXQ0;Q5VW32-2;Q5VW33	BRO1 domain-containing protein BROX	BROX						+	+	+	+
P61803;F5GXX5;F5H895;A0A0B4J239	P61803;F5GXX5;F5H895;A0A0B4J239	Dolichyl-diphosphooligosaccharide--protein glycosyltransferase subunit DAD1	DAD1						+	+	+	+
Q96FW1;F5GYN4;F5H6Q1;F5GYJ8;F5H4F3;Q96FW1-2;F5H3F0	Q96FW1;F5GYN4;F5H6Q1;F5GYJ8;F5H4F3;Q96FW1-2	Ubiquitin thioesterase OTUB1	OTUB1	+		+	+	+	+	+	+	+
P61421;F5GYQ1;H3BQJ1;J3QL14;H3BQB4;H3BSG7	P61421;F5GYQ1;H3BQJ1;J3QL14	V-type proton ATPase subunit d 1	ATP6V0D1						+	+	+	+
F5GZG1	F5GZG1		RAP1B								+
Q96P44;F5GZK2;Q96P44-3;Q96P44-2	Q96P44;F5GZK2;Q96P44-3	Collagen alpha-1(XXI) chain	COL21A1				+		+
Q6P4A8;F5H053	Q6P4A8;F5H053	Phospholipase B-like 1;Phospholipase B-like 1 chain A;Phospholipase B-like 1 chain B;Phospholipase B-like 1 chain C	PLBD1						+		+
Q9H9H4;F5H1F6;F5H4M0	Q9H9H4;F5H1F6;F5H4M0	Vacuolar protein sorting-associated protein 37B	VPS37B								+
Q92619;K7ES92;F5H1R4;K7ES98;K7EM85;Q92619-2	Q92619;K7ES92;F5H1R4;K7ES98;K7EM85;Q92619-2	Minor histocompatibility protein HA-1;Minor histocompatibility antigen HA-1	HMHA1							+	+	+
P39748;F5H1Y3;P39748-2	P39748;F5H1Y3;P39748-2	Flap endonuclease 1	FEN1									+
P11586;V9GYY3;F5H2F4;A0A8V8TL50;V9GZ78;A0A8V8TMA4;A0A8V8TKT4;A0A8V8TKR5;A0A494C1T2;A0A8V8TKS0;A0A8V8TL46;A0A8V8TMA9;A0A8C8UXK2	P11586;V9GYY3;F5H2F4;A0A8V8TL50;V9GZ78;A0A8V8TMA4;A0A8V8TKT4;A0A8V8TKR5;A0A494C1T2;A0A8V8TKS0	C-1-tetrahydrofolate synthase, cytoplasmic;Methylenetetrahydrofolate dehydrogenase;Methenyltetrahydrofolate cyclohydrolase;Formyltetrahydrofolate synthetase;C-1-tetrahydrofolate synthase, cytoplasmic, N-terminally processed	MTHFD1				+	+	+	+	+	+
Q15436;F5H365;Q15436-2;Q15437;Q5QPE2;A0A2R8YFH5	Q15436;F5H365;Q15436-2;Q15437;Q5QPE2;A0A2R8YFH5	Protein transport protein Sec23A;Protein transport protein Sec23B	SEC23A;SEC23B									+
Q99816;F5H442;Q99816-2;J3QKS4	Q99816;F5H442;Q99816-2	Tumor susceptibility gene 101 protein	TSG101				+		+	+	+	+
P55209;F8VY35;P55209-2;H0YIV4;F5H4R6;F8W118;F8VV59;F8W0J6;B7Z9C2;F8W543;F8VUX1;H0YHC3;H0YH88;P55209-3;F8VXI6;F8W020;F8VRJ2;F8VVB5;B7Z4K9	P55209;F8VY35;P55209-2;H0YIV4;F5H4R6;F8W118;F8VV59;F8W0J6;B7Z9C2;F8W543;F8VUX1;H0YHC3;H0YH88;P55209-3;F8VXI6;F8W020;F8VRJ2	Nucleosome assembly protein 1-like 1	NAP1L1				+		+	+	+	+
P18440;F5H5R8	P18440;F5H5R8	Arylamine N-acetyltransferase 1	NAT1								+
Q9ULB5;F5H5X9	Q9ULB5;F5H5X9	Cadherin-7	CDH7		+
O00159;O00159-3;F5H6E2;O00159-2;I3L501;I3L3Y6;I3L3F5	O00159;O00159-3;F5H6E2;O00159-2	Unconventional myosin-Ic	MYO1C						+	+	+	+
Q9H8J5;F5H6G8	Q9H8J5;F5H6G8	MANSC domain-containing protein 1	MANSC1	+
Q6DD88;F5H6I7;F5GWF8	Q6DD88;F5H6I7;F5GWF8	Atlastin-3	ATL3								+	+
P61326;Q96A72;F5H6N1;P61326-2	P61326;Q96A72;F5H6N1;P61326-2	Protein mago nashi homolog;Protein mago nashi homolog 2	MAGOH;MAGOHB							+		+
Q9Y3E0;G3V1U5;F5H6U7	Q9Y3E0;G3V1U5;F5H6U7	Vesicle transport protein GOT1B	GOLT1B						+		+
O75386;H0YFU8;H0YG12;F5H7B9;O75386-2	O75386;H0YFU8;H0YG12;F5H7B9;O75386-2	Tubby-related protein 3	TULP3								+
Q13576;F5H7S7;Q13576-3;Q13576-2;E9PDT6;D6R939;H0YA28;D6RDK8	Q13576;F5H7S7;Q13576-3;Q13576-2;E9PDT6	Ras GTPase-activating-like protein IQGAP2	IQGAP2							+	+	+
P08709;F5H8B0;P08709-2	P08709;F5H8B0;P08709-2	Coagulation factor VII;Factor VII light chain;Factor VII heavy chain	F7				+			+	+	+
Q9NUU7;Q9UMR2;I3L0H8;F6QDS0;H3BQK0;Q9UMR2-2;Q9UMR2-4;I3L352;Q9UMR2-3;Q9NUU7-2;H3BTB3;H3BMQ5;H3BN59	Q9NUU7;Q9UMR2;I3L0H8;F6QDS0;H3BQK0;Q9UMR2-2;Q9UMR2-4;I3L352;Q9UMR2-3;Q9NUU7-2	ATP-dependent RNA helicase DDX19A;ATP-dependent RNA helicase DDX19B	DDX19A;DDX19B						+			+
P15586;H7C3P4;F6S8M0;P15586-2;F5H4C6;H0YFA9	P15586;H7C3P4;F6S8M0;P15586-2;F5H4C6;H0YFA9	N-acetylglucosamine-6-sulfatase	GNS	+	+		+
Q9GZM7;F6SDV2;Q9GZM7-3;Q9GZM7-2	Q9GZM7;F6SDV2;Q9GZM7-3	Tubulointerstitial nephritis antigen-like	TINAGL1				+		+
Q9UBP4;F6SYF8;E9PKK9;E9PHY3;E9PKW6	Q9UBP4;F6SYF8	Dickkopf-related protein 3	DKK3	+	+	+		+	+	+	+	+
P18577;F6XSS0;P18577-9;P18577-11;E7EQ47;Q5VSJ8;E7EU00;P18577-4;P18577-8;P18577-10;P18577-7;P18577-2;P18577-5;P18577-6;P18577-14	P18577;F6XSS0;P18577-9;P18577-11;E7EQ47;Q5VSJ8;E7EU00;P18577-4;P18577-8;P18577-10;P18577-7;P18577-2;P18577-5;P18577-6	Blood group Rh(CE) polypeptide	RHCE				+	+	+	+	+	+
P08962;F8VNT9;F8VV56;F8W022;F8VWK8;P08962-3;P08962-2	P08962;F8VNT9;F8VV56;F8W022;F8VWK8;P08962-3;P08962-2	CD63 antigen;Tetraspanin	CD63				+	+	+	+	+	+
P27708;F8VPD4;H7BZB3;H7C2E4;H7C3Z5	P27708;F8VPD4	CAD protein;Glutamine-dependent carbamoyl-phosphate synthase;Aspartate carbamoyltransferase;Dihydroorotase	CAD								+
F8VQD4;Q8TAD7	F8VQD4;Q8TAD7	Overexpressed in colon carcinoma 1 protein	C12orf75;OCC1				+	+
P50579;F8VRR3;F8VQZ7;P50579-3;P50579-2;F8VZX9;F8VY03;G3V1U3	P50579;F8VRR3;F8VQZ7;P50579-3;P50579-2;F8VZX9;F8VY03;G3V1U3	Methionine aminopeptidase 2	METAP2								+
Q99435;F8VVB6;Q99435-4;Q99435-2;Q99435-3;F8W1A2;F8VZ72;F8VRQ0;F8VXR5;H0YIT4;H0YI34;H0YHY5	Q99435;F8VVB6;Q99435-4;Q99435-2;Q99435-3;F8W1A2	Protein kinase C-binding protein NELL2	NELL2	+	+	+	+	+	+	+	+	+
O43583;F8VVL1	O43583;F8VVL1	Density-regulated protein	DENR								+	+
Q00325;Q00325-2;F8VVM2;F8VWR4;F8VWQ0	Q00325;Q00325-2;F8VVM2;F8VWR4;F8VWQ0	Phosphate carrier protein, mitochondrial	SLC25A3				+	+		+	+	+
Q14161-4;Q14161-6;R4GNG3;Q14161-3;Q14161-5;F8VXI9;F8W822;Q14161;Q14161-2;Q14161-9;Q14161-7;Q14161-11;Q14161-8;Q14161-10;J3QRU8;A0A0C4DGN6;Q9Y2X7-3;Q9Y2X7	Q14161-4;Q14161-6;R4GNG3;Q14161-3;Q14161-5;F8VXI9;F8W822;Q14161;Q14161-2;Q14161-9;Q14161-7;Q14161-11;Q14161-8;Q14161-10;J3QRU8;A0A0C4DGN6;Q9Y2X7-3;Q9Y2X7	ARF GTPase-activating protein GIT2;ARF GTPase-activating protein GIT1	GIT2;GIT1								+
P30040;F8VY02	P30040;F8VY02	Endoplasmic reticulum resident protein 29	ERP29	+		+					+	+
P36873;P36873-2;F8VYE8;A0A087WYY5;F8VR82;F8W0W8	P36873;P36873-2;F8VYE8;A0A087WYY5;F8VR82;F8W0W8	Serine/threonine-protein phosphatase PP1-gamma catalytic subunit;Serine/threonine-protein phosphatase	PPP1CC								+	+
Q15366;Q15366-8;Q15366-4;Q15366-5;Q15366-3;Q15366-6;H3BRU6;Q15366-2;F8VZX2;Q15366-7;F8W0G4;F8W1G6;F8VXH9;P57721-3;P57721-5;J3QT27;P57721-4;P57721;E9PFP8;P57721-2;H3BND9;F8VTZ0;C9JSA6;C9J5V4;C9JTY5;C9J7A9;C9IZV9;C9JZY3;F8WC71;P57723-2;C9K0A2;C9J0A4;P57723;H3BSP4	Q15366;Q15366-8;Q15366-4;Q15366-5;Q15366-3;Q15366-6;H3BRU6;Q15366-2;F8VZX2;Q15366-7;F8W0G4;F8W1G6;F8VXH9;P57721-3;P57721-5;J3QT27;P57721-4;P57721;E9PFP8;P57721-2	Poly(rC)-binding protein 2;Poly(rC)-binding protein 3	PCBP2;PCBP3						+		+	+
Q99542;F8W1C3	Q99542;F8W1C3	Matrix metalloproteinase-19	MMP19				+	+	+
O00461;F8W785	O00461;F8W785	Golgi integral membrane protein 4	GOLIM4	+	+	+				+
P27635;F8W7C6;X1WI28;H7C123;H7C2C5;Q96L21	P27635;F8W7C6;X1WI28;H7C123;H7C2C5	60S ribosomal protein L10	RPL10						+	+	+	+
Q8TBC4;F8W8D4;Q8TBC4-2;F8WF86	Q8TBC4;F8W8D4;Q8TBC4-2	NEDD8-activating enzyme E1 catalytic subunit	UBA3								+
Q86Y34;H3BRU4;F8W8F7	Q86Y34;H3BRU4;F8W8F7	Probable G-protein coupled receptor 97	GPR97;ADGRG3								+
Q14C86;Q14C86-6;Q14C86-3;Q14C86-5;F8W9S7;Q14C86-4;Q14C86-2;B0QZ65;B4DGD8;C9IZ08;H0Y4E7;H0Y7I9;C9IZX9	Q14C86;Q14C86-6;Q14C86-3;Q14C86-5;F8W9S7;Q14C86-4;Q14C86-2;B0QZ65;B4DGD8;C9IZ08	GTPase-activating protein and VPS9 domain-containing protein 1	GAPVD1					+	+	+	+	+
P41217;F8WC99;U3KQG5;P41217-2;P41217-3	P41217;F8WC99;U3KQG5;P41217-2;P41217-3	OX-2 membrane glycoprotein	CD200	+	+
P63027;J3QRU4;F8WCA0;L7N2F9;K7ENK9;K7EKX0;P23763;F5GZV7;P23763-2;P23763-3	P63027;J3QRU4;F8WCA0;L7N2F9;K7ENK9;K7EKX0	Vesicle-associated membrane protein 2	VAMP2;VAMP3	+			+	+	+	+	+	+
F8WCF6;P59998;P59998-3;F8WDD7;H7C0A3;A0A0A6YYG9;P59998-2;F8WE39	F8WCF6;P59998;P59998-3;F8WDD7;H7C0A3;A0A0A6YYG9;P59998-2	Actin-related protein 2/3 complex subunit 4	ARPC4-TTLL3;ARPC4		+	+		+	+	+	+	+
Q96AP7;F8WDW9;C9JIE7	Q96AP7;F8WDW9;C9JIE7	Endothelial cell-selective adhesion molecule	ESAM	+	+	+
Q16630;Q16630-2;F8WJN3;Q16630-3	Q16630;Q16630-2;F8WJN3;Q16630-3	Cleavage and polyadenylation specificity factor subunit 6	CPSF6			+
P49821;G3V0I5;P49821-2;E9PPR0;E9PQP1;E9PMX3;B4DE93;E9PPS5;H0YD04	P49821;G3V0I5;P49821-2;E9PPR0;E9PQP1;E9PMX3;B4DE93	NADH dehydrogenase [ubiquinone] flavoprotein 1, mitochondrial	NDUFV1									+
Q9UI12;G3V126;Q9UI12-2	Q9UI12;G3V126;Q9UI12-2	V-type proton ATPase subunit H	ATP6V1H					+	+	+	+	+
Q9NY33;G3V1D3;G3V180;Q9NY33-4;E9PQ14;Q9NY33-2;E9PNX5;E9PKK8;E9PPK9	Q9NY33;G3V1D3;G3V180;Q9NY33-4	Dipeptidyl peptidase 3	DPP3	+	+			+	+	+	+	+
P59510;G3V1X8;P59510-2;P59510-3	P59510;G3V1X8;P59510-2;P59510-3	A disintegrin and metalloproteinase with thrombospondin motifs 20	ADAMTS20					+
O75334;H0YHK3;G3V200;O75334-6;O75334-5;O75334-4;O75334-3;O75334-7;O75334-2;F8VYK7;F8VWG6;F8W1Y8;H0YH95	O75334;H0YHK3;G3V200;O75334-6;O75334-5;O75334-4;O75334-3;O75334-7;O75334-2;F8VYK7	Liprin-alpha-2	PPFIA2			+
Q07020;G3V203;J3QQ67;H0YHA7;Q07020-2;F8VUA6;F8VYV2;A0A075B7A0;F8VXR6	Q07020;G3V203;J3QQ67;H0YHA7;Q07020-2;F8VUA6;F8VYV2;A0A075B7A0	60S ribosomal protein L18	RPL18						+		+	+
P84090;G3V279	P84090;G3V279	Enhancer of rudimentary homolog	ERH	+		+						+
P07910;G3V2Q1;G3V4C1;P07910-2;P07910-4;P07910-3;B4DY08;G3V4W0;G3V2D6;G3V5V7;G3V576;G3V555;G3V575;G3V251;G3V3K6;G3V5X6;B4DSU6;G3V4M8;G3V2H6;E5RJ39;Q86SE5-2	P07910;G3V2Q1;G3V4C1;P07910-2;P07910-4;P07910-3;B4DY08;G3V4W0;G3V2D6;G3V5V7;G3V576	Heterogeneous nuclear ribonucleoproteins C1/C2	HNRNPC	+	+	+	+		+	+	+	+
Q9Y5K8;G3V2S6;H0YJH8;G3V2V6;H0YJS0;G3V559;H0YJ55	Q9Y5K8;G3V2S6;H0YJH8;G3V2V6	V-type proton ATPase subunit D	ATP6V1D						+			+
Q9UK55;G3V2W1;CON__ENSEMBL:ENSBTAP00000013050	Q9UK55;G3V2W1	Protein Z-dependent protease inhibitor	SERPINA10	+	+	+		+	+	+	+	+
Q9UI08;H0YJL6;H0YJN0;G3V314;Q9UI08-4;Q9UI08-3;Q9UI08-5;Q9UI08-2	Q9UI08;H0YJL6;H0YJN0;G3V314;Q9UI08-4;Q9UI08-3;Q9UI08-5;Q9UI08-2	Ena/VASP-like protein	EVL							+
P27695;G3V3M6;G3V5Q1;G3V3C7;A0A0C4DGK8;G3V5M0;G3V359;G3V5D9;H7C4A8;G3V3Y6;G3V2D9	P27695;G3V3M6;G3V5Q1;G3V3C7;A0A0C4DGK8;G3V5M0;G3V359	DNA-(apurinic or apyrimidinic site) lyase;DNA-(apurinic or apyrimidinic site) lyase, mitochondrial	APEX1			+			+		+	+
O95433;G3V3W9;H0YJG7;O95433-2	O95433;G3V3W9;H0YJG7;O95433-2	Activator of 90 kDa heat shock protein ATPase homolog 1	AHSA1								+
Q14767;G3V511;G3V3X5	Q14767;G3V511;G3V3X5	Latent-transforming growth factor beta-binding protein 2	LTBP2	+						+
P60983;G3V4P8	P60983;G3V4P8	Glia maturation factor beta	GMFB	+	+			+				+
P00491;G3V5M2;A0A8V8TL37;G3V2H3;G3V393	P00491;G3V5M2;A0A8V8TL37	Purine nucleoside phosphorylase	PNP	+	+	+	+	+	+	+	+	+
Q9UPI3;G3V5P5;Q9UPI3-2	Q9UPI3;G3V5P5;Q9UPI3-2	Feline leukemia virus subgroup C receptor-related protein 2	FLVCR2						+		+	+
P24941;G3V5T9;P24941-2;E7ESI2	P24941;G3V5T9;P24941-2;E7ESI2	Cyclin-dependent kinase 2	CDK2				+	+	+		+	+
Q8WXH0;G3V5X4;Q8WXH0-2;A0A0C4DGK3;Q8WXH0-7;G3V4T3;Q8WXH0-10;Q8WXH0-4;Q8WXH0-3;Q8WXH0-13	Q8WXH0;G3V5X4;Q8WXH0-2;A0A0C4DGK3;Q8WXH0-7	Nesprin-2	SYNE2				+
P60900;G3V5Z7;G3V3I1;G3V295;G3V3U4;P60900-2;G3V4S5;G3V2S7;H0YJC4;P60900-3	P60900;G3V5Z7;G3V3I1;G3V295;G3V3U4;P60900-2	Proteasome subunit alpha type-6;Proteasome subunit alpha type	PSMA6	+	+	+	+	+	+	+	+	+
Q9Y4F4;G3XAE9;Q9Y4F4-2;Q9Y4F4-3	Q9Y4F4;G3XAE9	Protein FAM179B	FAM179B					+			+
P26927;G3XAK1;Q2TV78-2;Q2TV78;H7C0F8	P26927;G3XAK1	Hepatocyte growth factor-like protein;Hepatocyte growth factor-like protein alpha chain;Hepatocyte growth factor-like protein beta chain	MST1	+	+	+			+	+
P35221;G3XAM7;P35221-2;E5RJ41;E5RIB1;P35221-3;E5RGS1;A0A087WZL6;E5RGU3;E5RHJ5;E5RFG3;E5RGG4;E5RJ43;E5RJP7;E5RGD2;E5RGY6;E5RG03;E5RFK9;E5RFM5	P35221;G3XAM7;P35221-2;E5RJ41;E5RIB1	Catenin alpha-1	CTNNA1									+
P42167;P42166;P42167-2;G5E972;P42167-3;H0YJH7	P42167;P42166;P42167-2;G5E972;P42167-3	Lamina-associated polypeptide 2, isoforms beta/gamma;Thymopoietin;Thymopentin;Lamina-associated polypeptide 2, isoform alpha;Thymopoietin;Thymopentin	TMPO			+
Q6XQN6;G5E977;Q6XQN6-3;Q6XQN6-2;C9J8U2;H0YF31;A0A087WUT5;H0YDA6	Q6XQN6;G5E977;Q6XQN6-3;Q6XQN6-2;C9J8U2	Nicotinate phosphoribosyltransferase	NAPRT					+	+	+	+	+
O00560-2;G5EA09;B4DHN5;E9PBU7	O00560-2;G5EA09;B4DHN5;E9PBU7	Syntenin-1	SDCBP				+	+	+	+	+	+
P60660-2;G8JLA2;P60660;G3V1V0;J3KND3;B7Z6Z4;F8W1R7;F8VPF3;G3V1Y7;F8VZU9;F8W180;H0YI43;P14649;F8W1I5;A0A8Q3SIC5;F8VXL3;A0A8Q3SI90	P60660-2;G8JLA2;P60660;G3V1V0;J3KND3;B7Z6Z4;F8W1R7;F8VPF3;G3V1Y7;F8VZU9;F8W180	Myosin light polypeptide 6	MYL6	+	+	+	+	+	+	+	+	+
P31943;G8JLB6;A0A9L9PY23;E9PCY7;D6RBM0;H0YB39;D6RIU0;E5RGV0;D6R9T0;D6RFM3;D6RIT2;P55795;E5RGH4;D6RDU3;D6RJ04;D6RIH9;D6RAM1;E7EQJ0;H0YBG7;H0YBD7;H0YAQ2;E7EN40;D6RDL0	P31943;G8JLB6;A0A9L9PY23;E9PCY7;D6RBM0;H0YB39;D6RIU0	Heterogeneous nuclear ribonucleoprotein H;Heterogeneous nuclear ribonucleoprotein H, N-terminally processed	HNRNPH1			+		+	+	+	+	+
Q15517;Q2L6G8;G8JLG2	Q15517;Q2L6G8;G8JLG2	Corneodesmosin	CDSN					+		+	+
P08631;H0Y3C5;J3KPD6;P08631-3;P08631-2;P08631-4	P08631;H0Y3C5;J3KPD6;P08631-3;P08631-2;P08631-4	Tyrosine-protein kinase HCK;Non-specific protein-tyrosine kinase	HCK								+	+
Q9NTX5;H0Y5L2;Q9NTX5-6;Q9NTX5-2;Q9NTX5-3;Q9NTX5-5;J3KP84;E9PPG7;E9PRU6;F2Z2D6;E9PJS8;E9PLY6;E9PIU8;H0Y525;Q9NTX5-4;H0YCS9	Q9NTX5;H0Y5L2;Q9NTX5-6;Q9NTX5-2;Q9NTX5-3;Q9NTX5-5;J3KP84;E9PPG7;E9PRU6;F2Z2D6;E9PJS8;E9PLY6	Ethylmalonyl-CoA decarboxylase	ECHDC1						+		+	+
P38159;H0Y6E7;H3BT71;H3BR27;P38159-3;P38159-2;Q96E39;O75526;H3BNC1;A0A1B0GUK8;Q8N7X1	P38159;H0Y6E7;H3BT71;H3BR27;P38159-3;P38159-2	RNA-binding motif protein, X chromosome;RNA-binding motif protein, X chromosome, N-terminally processed	RBMX	+		+			+		+	+
Q13555;Q13555-6;H0Y6G2;Q13555-4;Q13555-10;Q13555-2;Q13555-8;Q13555-11;Q13555-7;Q13555-5;Q5SWX3;Q13555-3;Q8WU40;Q13555-9;A0A2Q3DQE3;A0A8V8TPN2;A0A8V8TQ60;A0A804CJ50;A0A8V8TQ77	Q13555;Q13555-6;H0Y6G2;Q13555-4;Q13555-10;Q13555-2;Q13555-8;Q13555-11;Q13555-7;Q13555-5;Q5SWX3;Q13555-3;Q8WU40;Q13555-9;A0A2Q3DQE3;A0A8V8TPN2;A0A8V8TQ60;A0A804CJ50;A0A8V8TQ77	Calcium/calmodulin-dependent protein kinase type II subunit gamma	CAMK2G						+	+	+	+
Q9H0R3;H0Y870;H0Y861;Q8TDQ4;Q5SSC2;H0Y8D0;Q9H0R3-2	Q9H0R3;H0Y870;H0Y861;Q8TDQ4;Q5SSC2;H0Y8D0;Q9H0R3-2	Transmembrane protein 222	TMEM222						+		+	+
O43598;H0Y8X4;O43598-2	O43598;H0Y8X4;O43598-2	2-deoxynucleoside 5-phosphate N-hydrolase 1	DNPH1	+					+	+	+	+
Q9NQ11;H0Y953;Q9NQ11-2;Q9NQ11-3	Q9NQ11;H0Y953;Q9NQ11-2;Q9NQ11-3	Probable cation-transporting ATPase 13A2	ATP13A2	+		+
P51157;H0Y9S6;P51157-2;P51157-3;H0Y9G4;H0Y927	P51157;H0Y9S6;P51157-2;P51157-3	Ras-related protein Rab-28	RAB28								+
P03952;H0YAC1;E9PBC5;C9JCT1;C9J075	P03952;H0YAC1;E9PBC5	Plasma kallikrein;Plasma kallikrein heavy chain;Plasma kallikrein light chain	KLKB1	+	+	+		+	+	+	+	+
H0YAH3;Q86SF2;H0YAK0;E9PBY3	H0YAH3;Q86SF2;H0YAK0	Polypeptide N-acetylgalactosaminyltransferase;N-acetylgalactosaminyltransferase 7	GALNT7	+	+
Q8N145;H0YAP4;Q8N145-2	Q8N145;H0YAP4;Q8N145-2	Leucine-rich repeat LGI family member 3	LGI3		+
P52758;H0YBX3;H0YB34	P52758;H0YBX3;H0YB34	Ribonuclease UK114	HRSP12	+		+
Q96JJ3;Q5JVZ8;H0YCM7;Q5JVZ5;Q96JJ3-3;H7C0N5;H7C0S6;H7C3P3;Q5JVZ4	Q96JJ3;Q5JVZ8;H0YCM7;Q5JVZ5;Q96JJ3-3;H7C0N5;H7C0S6;H7C3P3;Q5JVZ4	Engulfment and cell motility protein 2	ELMO2;ELMO1						+		+
Q3LXA3;H0YCY6;Q3LXA3-2;I3L252;E9PJG8	Q3LXA3;H0YCY6;Q3LXA3-2;I3L252	Bifunctional ATP-dependent dihydroxyacetone kinase/FAD-AMP lyase (cyclizing);ATP-dependent dihydroxyacetone kinase;FAD-AMP lyase (cyclizing)	DAK;TKFC					+	+	+	+	+
P16070;P16070-16;H0YD13;P16070-8;P16070-7;P16070-5;P16070-12;P16070-6;P16070-17;P16070-3;P16070-10;P16070-4;P16070-11;P16070-13;P16070-14;P16070-18;H0Y2P0;H0Y5E4;H0YDW7;H0YCV9;H0YE40;P16070-9;P16070-15;E9PKC6;H0YDX6;P16070-19;Q86UZ1;H0YD17;J3KN83	P16070;P16070-16;H0YD13;P16070-8;P16070-7;P16070-5;P16070-12;P16070-6;P16070-17;P16070-3;P16070-10;P16070-4;P16070-11;P16070-13;P16070-14;P16070-18;H0Y2P0;H0Y5E4;H0YDW7;H0YCV9;H0YE40;P16070-9;P16070-15	CD44 antigen	CD44	+	+	+	+	+	+	+	+	+
H0YDE5	H0YDE5		KIAA1549L		+	+					+
O00303;H0YDT6;A0A7I2YQA0;A0A1W2PP79;A0A7I2V4S2	O00303;H0YDT6;A0A7I2YQA0	Eukaryotic translation initiation factor 3 subunit F	EIF3F					+	+	+	+	+
Q9UJJ9;H0YEA7;A0A804HI41;A0A087WWA2;A0A804HIZ1;E9PQQ5	Q9UJJ9;H0YEA7;A0A804HI41	N-acetylglucosamine-1-phosphotransferase subunit gamma	GNPTG	+	+	+	+			+	+	+
O15374;O15374-4;H0YEG4;O15374-2;O15374-5	O15374;O15374-4;H0YEG4;O15374-2;O15374-5	Monocarboxylate transporter 5	SLC16A4								+	+
P52943;H0YFA4;P52943-2;H0YHD8	P52943;H0YFA4;P52943-2;H0YHD8	Cysteine-rich protein 2	CRIP2			+	+	+	+	+	+	+
P40939;H0YFD6;A0A2R8Y4F5;A0A2R8YG21;A0A2R8Y688	P40939;H0YFD6;A0A2R8Y4F5;A0A2R8YG21	Trifunctional enzyme subunit alpha, mitochondrial;Long-chain enoyl-CoA hydratase;Long chain 3-hydroxyacyl-CoA dehydrogenase	HADHA						+		+	+
Q9Y3B8;H0YG54;H0YGR4;Q9Y3B8-2;Q9Y3B8-3	Q9Y3B8;H0YG54;H0YGR4;Q9Y3B8-2;Q9Y3B8-3	Oligoribonuclease, mitochondrial	REXO2	+	+
Q9H8H3;H0YI09;F8VQX6;A0A8Q3SIA8	Q9H8H3;H0YI09;F8VQX6;A0A8Q3SIA8	Methyltransferase-like protein 7A	METTL7A					+	+	+	+	+
Q96AC1;Q96AC1-2;H0YJ34;Q96AC1-3;G3V3J0;A0A0U1RRM8;G3V5R2;G3V281;A0A8V8TN73;Q9BQL6-4;Q9BQL6-2	Q96AC1;Q96AC1-2;H0YJ34;Q96AC1-3;G3V3J0;A0A0U1RRM8	Fermitin family homolog 2	FERMT2				+				+	+
Q05BV3;H0YJ79;Q05BV3-2;Q05BV3-5	Q05BV3;H0YJ79;Q05BV3-2;Q05BV3-5	Echinoderm microtubule-associated protein-like 5	EML5	+	+	+
Q15643;H0YJ97;Q15643-2	Q15643;H0YJ97;Q15643-2	Thyroid receptor-interacting protein 11	TRIP11						+
H0YKJ4;H0YK48;P09493-5;A0A494BZZ2	H0YKJ4;H0YK48;P09493-5;A0A494BZZ2		TPM1	+		+				+	+	+
O43315;H0YK62	O43315;H0YK62	Aquaporin-9	AQP9				+				+
Q08431;H0YKB5;Q08431-4;Q08431-3;A0A8Q3SI86;A0A8Q3WKS4;A0A8Q3SIX6;A0A8Q3SIZ9;H0YKS8	Q08431;H0YKB5;Q08431-4;Q08431-3	Lactadherin;Lactadherin short form;Medin	MFGE8	+	+	+	+	+	+	+	+	+
O14498;H0YL90;H0YN67	O14498;H0YL90;H0YN67	Immunoglobulin superfamily containing leucine-rich repeat protein	ISLR	+	+	+			+	+		+
Q9Y5S2;H0YLY0	Q9Y5S2;H0YLY0	Serine/threonine-protein kinase MRCK beta	CDC42BPB							+
Q96TC7;H0YMB1;Q96TC7-2;H0YLG5	Q96TC7;H0YMB1;Q96TC7-2;H0YLG5	Regulator of microtubule dynamics protein 3	RMDN3	+	+	+
Q9GZS3;H0YMF9;H0YN81;H0YM76	Q9GZS3;H0YMF9;H0YN81;H0YM76	WD repeat-containing protein 61;WD repeat-containing protein 61, N-terminally processed	WDR61									+
Q06418;H0YNK6;H0YN24	Q06418;H0YNK6;H0YN24	Tyrosine-protein kinase receptor TYRO3;Receptor protein-tyrosine kinase	TYRO3	+
Q13449;H3BLU2;F5H5G1;C9J5G3	Q13449;H3BLU2;F5H5G1;C9J5G3	Limbic system-associated membrane protein	LSAMP	+	+	+		+		+	+	+
O43488;H3BLU7;Q8NHP1;H7C5H7;Q8NHP1-3	O43488;H3BLU7	Aflatoxin B1 aldehyde reductase member 2	AKR7A2				+		+	+	+	+
Q92896;Q92896-2;H3BM42;Q92896-3;H3BQT1;H3BQU9	Q92896;Q92896-2;H3BM42;Q92896-3	Golgi apparatus protein 1	GLG1		+	+
P36578;H3BM89	P36578;H3BM89	60S ribosomal protein L4	RPL4						+	+	+	+
Q13421;H3BR90;H3BMA1;H3BUX1;Q13421-4;Q13421-3;Q13421-2	Q13421;H3BR90;H3BMA1;H3BUX1;Q13421-4;Q13421-3;Q13421-2	Mesothelin;Megakaryocyte-potentiating factor;Mesothelin, cleaved form	MSLN	+	+	+
Q15287;H3BV80;H3BMS0;H3BMM9;H3BTC0;Q15287-3;Q15287-2;H3BPG5	Q15287;H3BV80;H3BMS0;H3BMM9;H3BTC0;Q15287-3;Q15287-2;H3BPG5	RNA-binding protein with serine-rich domain 1	RNPS1									+
P20702;H3BN02;Q13349;A0A087X131	P20702;H3BN02	Integrin alpha-X	ITGAX				+		+	+	+	+
H3BN98;I3L246;Q15041;H3BPJ2;Q15041-2;H3BV27;H3BT37;I3L303;Q15041-3	H3BN98;I3L246		RPS15A				+		+	+	+	+
H3BNC9;P08708;H3BTE4;H3BPD6;H3BNX1;H0YN88;A0A0J9YX15;A0A087WUQ9;A0A075B716;Q9BZB8-4;Q9BZB8-2	H3BNC9;P08708	40S ribosomal protein S17	RPS17								+	+
O43809;H3BND3;H3BV41	O43809;H3BND3;H3BV41	Cleavage and polyadenylation specificity factor subunit 5	NUDT21						+
P80404;H3BNQ7;H3BRN4	P80404;H3BNQ7;H3BRN4	4-aminobutyrate aminotransferase, mitochondrial	ABAT						+	+	+	+
O96000;H3BPJ9;H3BV16;O96000-2	O96000;H3BPJ9;H3BV16;O96000-2	NADH dehydrogenase [ubiquinone] 1 beta subcomplex subunit 10	NDUFB10							+	+	+
H3BPK2;H3BQX6;P25713	H3BPK2;H3BQX6;P25713	Metallothionein;Metallothionein-3	MT3	+		+
P07741;H3BQB1;P07741-2;H3BQF1;H3BQZ9;H3BSW3	P07741;H3BQB1;P07741-2;H3BQF1;H3BQZ9	Adenine phosphoribosyltransferase	APRT	+				+	+	+	+	+
Q8TF09;H3BQI1	Q8TF09;H3BQI1	Dynein light chain roadblock-type 2	DYNLRB2								+	+
P50238;K4DIB9;H3BRQ4	P50238;K4DIB9;H3BRQ4	Cysteine-rich protein 1	CRIP1							+
P50225;H3BRY5;P50226;H3BQX5;E9PKR8;E9PKW4;P50225-2;E9PM76	P50225;H3BRY5;P50226;H3BQX5;E9PKR8;E9PKW4;P50225-2	Sulfotransferase 1A1;Sulfotransferase;Sulfotransferase 1A2	SULT1A1;SULT1A2								+	+
P42126;H3BS70;Q96DC0;P42126-2	P42126;H3BS70;Q96DC0;P42126-2	Enoyl-CoA delta isomerase 1, mitochondrial	ECI1;DCI									+
P28676;H7BXD5;H7C2Z6;C9JIZ3;C9JWQ8;C9JV47	P28676;H7BXD5;H7C2Z6	Grancalcin	GCA	+		+	+	+	+	+	+	+
H7BY57;O94856-4;O94856-12;O94856-9;A0A7P0Z4R6;O94856-2;D6RBU5;H7C0L6;D6RHX4	H7BY57;O94856-4;O94856-12;O94856-9;A0A7P0Z4R6;O94856-2	Neurofascin	NFASC	+
Q96NZ9;H7BY64;Q96NZ9-4;Q96NZ9-3;Q96NZ9-2	Q96NZ9;H7BY64;Q96NZ9-4;Q96NZ9-3;Q96NZ9-2	Proline-rich acidic protein 1	PRAP1	+	+	+				+	+	+
O00422;H7BZW6;O00422-2	O00422;H7BZW6;O00422-2	Histone deacetylase complex subunit SAP18	SAP18									+
H7C215;H7C0V4;Q9BZR6	H7C215;H7C0V4;Q9BZR6	Reticulon-4 receptor	RTN4R	+	+
H7C1Y8	H7C1Y8		SH3BGR			+
Q9GZU7;O15194;H7C2S4;H7C270;H7C1Z7;Q9GZU7-3;Q9GZU7-2;O15194-2	Q9GZU7;O15194;H7C2S4;H7C270;H7C1Z7;Q9GZU7-3;Q9GZU7-2;O15194-2	Carboxy-terminal domain RNA polymerase II polypeptide A small phosphatase 1;CTD small phosphatase-like protein	CTDSP1;CTDSPL							+
O94925;H7C201;O94925-3;H7BZD1	O94925;H7C201;O94925-3;H7BZD1	Glutaminase kidney isoform, mitochondrial	GLS								+
H7C2G2	H7C2G2	NAD(P)(+)--arginine ADP-ribosyltransferase	ART4							+	+
Q9BPW8;H7C2U6;F8WCR5;C9JDV8	Q9BPW8;H7C2U6;F8WCR5	Protein NipSnap homolog 1	NIPSNAP1									+
Q8NHH9;Q8NHH9-2;H7C3A2;Q8NHH9-5;Q8NHH9-4;C9JQQ5;B5MCN0;Q8NHH9-3;C9JC25	Q8NHH9;Q8NHH9-2;H7C3A2;Q8NHH9-5;Q8NHH9-4;C9JQQ5;B5MCN0;Q8NHH9-3	Atlastin-2	ATL2						+		+	+
Q7KZF4;H7C597	Q7KZF4;H7C597	Staphylococcal nuclease domain-containing protein 1	SND1						+		+
O15394;H9KV31;O15394-2	O15394;H9KV31	Neural cell adhesion molecule 2	NCAM2	+	+	+				+	+	+
Q13404;I3L0A0;Q13404-7;Q13404-2;Q13404-1;Q15819;Q13404-8;E5RIF1;D6RG00;G3V2F7;H0YBX6;G3V113;Q13404-6	Q13404;I3L0A0;Q13404-7;Q13404-2;Q13404-1;Q15819;Q13404-8;E5RIF1;D6RG00;G3V2F7;H0YBX6	Ubiquitin-conjugating enzyme E2 variant 1;Ubiquitin-conjugating enzyme E2 variant 2	UBE2V1;TMEM189-UBE2V1;UBE2V2	+	+	+		+	+	+	+	+
P04278;I3L145;P04278-5;I3L2X4;P04278-3;P04278-4;P04278-2;A0A0C4DGN2;I3L1J1;B0FWH6;I3L2F1;B0FWH5;I3L4B9;I3L1C1;B0FWH7;I3L1G4;I3L0M1	P04278;I3L145;P04278-5;I3L2X4;P04278-3;P04278-4;P04278-2;A0A0C4DGN2;I3L1J1	Sex hormone-binding globulin	SHBG	+	+	+		+	+	+	+	+
Q02978;I3L1P8;Q02978-2	Q02978;I3L1P8;Q02978-2	Mitochondrial 2-oxoglutarate/malate carrier protein	SLC25A11									+
O75352;J3QS48;I3L295;J3KTK8;J3QQZ4;J3KT75;J3QW43;J3QRD5;O75352-2	O75352;J3QS48;I3L295;J3KTK8;J3QQZ4;J3KT75;J3QW43;J3QRD5;O75352-2	Mannose-P-dolichol utilization defect 1 protein	MPDU1								+	+
Q9UJH8;I3L2T3;J3KMW6	Q9UJH8;I3L2T3;J3KMW6	Meteorin	METRN	+	+		+		+
P63241;I3L397;I3L504;P63241-2;Q9GZV4;Q6IS14;F8WCJ1;C9J7B5;C9J4W5	P63241;I3L397;I3L504;P63241-2;Q9GZV4;Q6IS14;F8WCJ1;C9J7B5;C9J4W5	Eukaryotic translation initiation factor 5A-1;Eukaryotic translation initiation factor 5A;Eukaryotic translation initiation factor 5A-2;Eukaryotic translation initiation factor 5A-1-like	EIF5A;EIF5A2;EIF5AL1	+	+	+	+	+	+	+	+	+
P38919;I3L3H2	P38919;I3L3H2	Eukaryotic initiation factor 4A-III;Eukaryotic initiation factor 4A-III, N-terminally processed	EIF4A3						+	+		+
I3L3R5;I3L3Z9	I3L3R5	Coiled-coil domain-containing glutamate-rich protein 2	CCER2	+	+
Q96AJ1;I3L3S9;J3KNW5;I3L1J4;I3L121;Q96AJ1-2;I3L487;I3L455	Q96AJ1;I3L3S9;J3KNW5;I3L1J4;I3L121;Q96AJ1-2	Clusterin-associated protein 1	CLUAP1				+	+	+	+	+	+
P24394;I3L4H7;I3L4W9;P24394-3	P24394;I3L4H7;I3L4W9;P24394-3	Interleukin-4 receptor subunit alpha;Soluble interleukin-4 receptor subunit alpha	IL4R					+	+
P02771;J3KMX3	P02771;J3KMX3	Alpha-fetoprotein	AFP	+			+			+
Q5JTV8;J3KN66;Q5JTV8-4;Q5JTV8-3;Q5JTV8-2;H0YD16	Q5JTV8;J3KN66;Q5JTV8-4;Q5JTV8-3;Q5JTV8-2;H0YD16	Torsin-1A-interacting protein 1	TOR1AIP1								+	+
P49913;J3KNB4	P49913;J3KNB4	Cathelicidin antimicrobial peptide;Antibacterial protein FALL-39;Antibacterial protein LL-37	CAMP		+	+	+	+	+	+	+	+
P52655;J3KNC0	P52655;J3KNC0	Transcription initiation factor IIA subunit 1;Transcription initiation factor IIA alpha chain;Transcription initiation factor IIA beta chain	GTF2A1							+	+	+
O14618;J3KNF4;E9PP76;E9PK03	O14618;J3KNF4;E9PP76	Copper chaperone for superoxide dismutase;Superoxide dismutase [Cu-Zn]	CCS					+	+	+	+	+
Q6NW40;J3KNF6	Q6NW40;J3KNF6	RGM domain family member B	RGMB	+	+	+
Q01130;J3QL05;J3KP15;Q01130-2;Q9BRL6;Q9BRL6-2	Q01130;J3QL05;J3KP15;Q01130-2	Serine/arginine-rich splicing factor 2	SRSF2						+		+	+
Q9NTK5;J3KQ32;Q9NTK5-2;Q9NTK5-3;C9JCJ9;C9JTK6	Q9NTK5;J3KQ32;Q9NTK5-2;Q9NTK5-3	Obg-like ATPase 1	OLA1				+	+	+	+	+	+
Q9H9Q2;J3KQ34;Q9H9Q2-3;J3KQ41;J3QT73;A0A087X1P5;Q9H9Q2-2	Q9H9Q2;J3KQ34;Q9H9Q2-3;J3KQ41	COP9 signalosome complex subunit 7b	COPS7B						+	+	+	+
P21579;J3KQA0;A0A994J7L5;A0A994J4M1;A0A994J5A7;A0A994J776;F8VYH8;A0A994J784;A0A994J4M5;F8VZY3;F8W1U9;F8VXH0;C9JX50;A0A994J4V4	P21579;J3KQA0;A0A994J7L5;A0A994J4M1;A0A994J5A7	Synaptotagmin-1	SYT1				+			+	+
P55286;J3QKW5;J3QLE6;J3KRI5;X6R3Y6;J3KTG8	P55286;J3QKW5;J3QLE6;J3KRI5;X6R3Y6;J3KTG8	Cadherin-8	CDH8	+	+	+
Q7Z4W1;J3KS22;J3QS36;J3QS45;J3KRZ4;J3KSZ5;J3QL34	Q7Z4W1;J3KS22;J3QS36;J3QS45;J3KRZ4;J3KSZ5;J3QL34	L-xylulose reductase	DCXR							+	+
Q9UD71;J3KSJ8;Q9UD71-2;J3KT77	Q9UD71;J3KSJ8;Q9UD71-2	Protein phosphatase 1 regulatory subunit 1B	PPP1R1B				+		+	+	+	+
Q8WVN6;J3KSN0;J3QQU6;J3QKK2;J3KTR4	Q8WVN6;J3KSN0;J3QQU6;J3QKK2;J3KTR4	Secreted and transmembrane protein 1	SECTM1	+		+
Q07955;J3KTL2;Q07955-3;Q07955-2;J3KSR8;J3QQV5;J3KSW7	Q07955;J3KTL2;Q07955-3;Q07955-2;J3KSR8	Serine/arginine-rich splicing factor 1	SRSF1			+	+	+	+	+	+	+
O15427;J3QQV2;J3KTM6;J3QSC3;J3QQS9;J3KTI8;J3QRA0;J3QRP8	O15427;J3QQV2;J3KTM6;J3QSC3;J3QQS9	Monocarboxylate transporter 4	SLC16A3				+		+	+	+	+
Q9UGN4;J3QKQ4;Q9UGN4-4;Q9UGN4-2;Q9UGN4-3	Q9UGN4;J3QKQ4;Q9UGN4-4;Q9UGN4-2;Q9UGN4-3	CMRF35-like molecule 8	CD300A				+		+	+	+	+
P14678;P63162;P14678-2;P14678-3;J3QLE5;P63162-2;J3KRY3;S4R3P3	P14678;P63162;P14678-2;P14678-3;J3QLE5;P63162-2;J3KRY3;S4R3P3	Small nuclear ribonucleoprotein-associated proteins B and B;Small nuclear ribonucleoprotein-associated protein N	SNRPB;SNRPN				+	+	+	+	+	+
P13598;J3QQR8;J3QQX6;J3QRQ1;J3QRT5;J3QKR4	P13598;J3QQR8;J3QQX6;J3QRQ1;J3QRT5;J3QKR4	Intercellular adhesion molecule 2	ICAM2	+	+	+
Q8IY31;J3QR43;J3QRC6;Q8IY31-4;Q8IY31-2;J3QRH2;A0A087X2B4;Q8IY31-3;J3KRU2	Q8IY31;J3QR43;J3QRC6;Q8IY31-4;Q8IY31-2;J3QRH2;A0A087X2B4;Q8IY31-3;J3KRU2	Intraflagellar transport protein 20 homolog	IFT20				+	+	+	+	+	+
Q9GZS0;J3QRG2;Q9GZS0-2	Q9GZS0;J3QRG2;Q9GZS0-2	Dynein intermediate chain 2, axonemal	DNAI2								+
O94832;J3QRN6;K7EIG7;J3KRL0	O94832;J3QRN6;K7EIG7	Unconventional myosin-Id	MYO1D						+		+	+
O14950;P19105;J3QRS3;J3KTJ1	O14950;P19105;J3QRS3;J3KTJ1	Myosin regulatory light chain 12B;Myosin regulatory light chain 12A	MYL12B;MYL12A	+	+	+	+	+	+	+	+	+
Q9GZX9;J3QS03	Q9GZX9;J3QS03	Twisted gastrulation protein homolog 1	TWSG1	+	+
Q9BSG5;K7EQL9;K7EKV3;K7EM70;K7EIS2;Q9BSG5-3;Q9BSG5-2;K7ES48;K7EN64;K7ESG0	Q9BSG5;K7EQL9;K7EKV3;K7EM70;K7EIS2;Q9BSG5-3;Q9BSG5-2;K7ES48;K7EN64;K7ESG0	Retbindin	RTBDN	+
O95897;K7EIS8;K7EKW2;K7ELC6	O95897;K7EIS8;K7EKW2	Noelin-2	OLFM2	+	+
P35268;K7EJT5;K7EP65;K7EKS7;K7ELC4;K7EMH1;K7ERI7	P35268;K7EJT5;K7EP65;K7EKS7;K7ELC4;K7EMH1;K7ERI7	60S ribosomal protein L22	RPL22					+			+	+
P84243;K7EK07	P84243;K7EK07	Histone H3.3;Histone H3	H3F3A;H3F3B	+	+	+	+	+	+	+	+	+
K7EKD1	K7EKD1		GFAP			+	+		+	+	+	+
P14314;K7ELL7;P14314-2;A0A0C4DGP4	P14314;K7ELL7;P14314-2	Glucosidase 2 subunit beta	PRKCSH	+	+	+	+			+	+	+
Q6UW68;K7EM09;K7EPR0;K7ELQ9	Q6UW68;K7EM09;K7EPR0;K7ELQ9	Transmembrane protein 205	TMEM205						+			+
Q9BZV1;K7EP32;Q9BZV1-2	Q9BZV1;K7EP32;Q9BZV1-2	UBX domain-containing protein 6	UBXN6						+
Q9Y285;K7EPH2;K7ER00;Q9Y285-2;K7ERS0	Q9Y285;K7EPH2;K7ER00;Q9Y285-2;K7ERS0	Phenylalanine--tRNA ligase alpha subunit	FARSA						+
O15118;K7EQ23;O15118-2	O15118;K7EQ23;O15118-2	Niemann-Pick C1 protein	NPC1							+
Q16543;K7EQA9;K7EIU0;K7EKQ2	Q16543;K7EQA9;K7EIU0;K7EKQ2	Hsp90 co-chaperone Cdc37;Hsp90 co-chaperone Cdc37, N-terminally processed	CDC37								+
P13805-2;K7EQL4;P13805-3;Q3B759;P13805;K7ELB0;K7EKM3;M0QY38;M0QZU8;A0A9L9PY19;M0QX01;C9JZN9;H9KVA2;A0A286YFB1;P45378;C9JCA5;P45378-2;P45378-5;P45378-7;F8WA37;P45378-3;P45378-4;P45378-6;M0QZY5	P13805-2;K7EQL4;P13805-3;Q3B759;P13805;K7ELB0;K7EKM3;M0QY38	Troponin T, slow skeletal muscle	TNNT1		+	+		+	+
Q9H0R4;K7ER15;Q9H0R4-2;K7EMY7	Q9H0R4;K7ER15;Q9H0R4-2	Haloacid dehalogenase-like hydrolase domain-containing protein 2	HDHD2			+			+			+
K7ER74;P02655;Q6P163;V9GYJ8;K7EMC3	K7ER74;P02655;Q6P163;V9GYJ8	Apolipoprotein C-II;Proapolipoprotein C-II	APOC4-APOC2;APOC2	+	+	+	+	+	+	+	+	+
K7ERI9;P02654;K7EJI9;K7ELM9;K7EPF9;K7EKP1	K7ERI9;P02654;K7EJI9;K7ELM9;K7EPF9	Apolipoprotein C-I;Truncated apolipoprotein C-I	APOC1	+	+	+	+	+	+	+	+	+
P55083;K7ES70;P55083-2	P55083;K7ES70;P55083-2	Microfibril-associated glycoprotein 4	MFAP4	+	+	+	+	+	+	+	+	+
O43914;O43914-2;X6RGC9;K7ES93;O43914-3	O43914;O43914-2;X6RGC9;K7ES93;O43914-3	TYRO protein tyrosine kinase-binding protein	TYROBP				+		+	+
Q8WZA0;K7ES95;Q8WZA0-2	Q8WZA0;K7ES95;Q8WZA0-2	Protein LZIC	LZIC	+		+
Q13867;K7ESE8;J3KSD8;K7ES02	Q13867;K7ESE8;J3KSD8;K7ES02	Bleomycin hydrolase	BLMH	+				+	+	+	+
K7ESN4	K7ESN4		WBP2					+		+	+	+
L0R6Q1	L0R6Q1		SLC35A4							+		+
O14579;M0QXB4;O14579-3;O14579-2;M0R061	O14579;M0QXB4;O14579-3;O14579-2;M0R061	Coatomer subunit epsilon	COPE						+	+	+	+
P25685;M0QXK0;M0R080;A0A7I2V3K7;P25685-2;M0R128;A0A1B0GX60;M0R1D6;M0QZD0;M0QYT3	P25685;M0QXK0;M0R080;A0A7I2V3K7;P25685-2;M0R128;A0A1B0GX60;M0R1D6;M0QZD0;M0QYT3	DnaJ homolog subfamily B member 1	DNAJB1								+
O60234;M0QYG8;M0R1D2;M0R0C1;M0QYJ8;M0QX47	O60234;M0QYG8;M0R1D2;M0R0C1;M0QYJ8	Glia maturation factor gamma	GMFG								+
P62280;M0QZC5;M0R1H5	P62280;M0QZC5	40S ribosomal protein S11	RPS11							+	+
Q92945;M0R0C6;M0R0I5;M0QYG1	Q92945;M0R0C6	Far upstream element-binding protein 2	KHSRP									+
P46782;M0R0F0;M0R0R2;M0QZN2	P46782;M0R0F0;M0R0R2;M0QZN2	40S ribosomal protein S5;40S ribosomal protein S5, N-terminally processed	RPS5					+	+	+	+	+
Q02543;M0R3D6;M0R1A7;M0R117;M0R0P7	Q02543;M0R3D6;M0R1A7;M0R117;M0R0P7	60S ribosomal protein L18a	RPL18A					+	+	+	+	+
Q9UBC2;Q9UBC2-2;M0R2S2;M0R165;Q9UBC2-4;Q9UBC2-3;M0R3I1	Q9UBC2;Q9UBC2-2;M0R2S2;M0R165;Q9UBC2-4;Q9UBC2-3	Epidermal growth factor receptor substrate 15-like 1	EPS15L1									+
O00148;Q13838;Q13838-2;A0A0G2JJZ9;Q5STU3;A0A140T9X3;F6WLT2;O00148-2;H0Y400;A0A0A0MT12;A0A140T996;F6S4E6;F6TRA5;K7EQN7;O00148-3;A0A140TA18;F6R6M7;K7EPJ3;F6QYI9;K7EN69;A0A0G2JJL7;F6UJC5;A0A140T9K1;A0A140T973;A0A140T9L4;A0A140T9X9;A0A140T9N3;A0A140T9K2;A0A0G2JHN7;H0YCC6;F6SXL5;F6U6E2;K7EIL8;K7ENP6;K7EL56;F6S2B7	O00148;Q13838;Q13838-2;A0A0G2JJZ9;Q5STU3;A0A140T9X3;F6WLT2;O00148-2;H0Y400	ATP-dependent RNA helicase DDX39A;Spliceosome RNA helicase DDX39B	DDX39A;DDX39B						+		+	+
O00154;O00154-4;O00154-6;O00154-5;O00154-7;O00154-2;K7EKP8;O00154-3	O00154;O00154-4;O00154-6;O00154-5;O00154-7;O00154-2;K7EKP8;O00154-3	Cytosolic acyl coenzyme A thioester hydrolase	ACOT7							+
O00160;M0QXU2;M0QY89;H0YLJ4	O00160	Unconventional myosin-If	MYO1F				+	+	+	+	+	+
O00161;O00161-2;H3BM38;H3BV99;H3BP15;H3BQY9;H3BNE1;H3BR18;H3BPJ0;H3BNG6;H3BU94;H3BR99	O00161;O00161-2;H3BM38;H3BV99;H3BP15;H3BQY9	Synaptosomal-associated protein 23;Synaptosomal-associated protein	SNAP23				+		+	+	+	+
O00168;K7EQG4	O00168;K7EQG4	Phospholemman	FXYD1				+	+	+	+	+	+
O00194;K7ES41	O00194	Ras-related protein Rab-27B	RAB27B			+	+		+	+	+	+
O00231;O00231-2;J3QRY4;J3QS13	O00231;O00231-2	26S proteasome non-ATPase regulatory subunit 11	PSMD11					+	+	+	+	+
O00232;O00232-2;J3KTJ5;J3KSK1	O00232;O00232-2	26S proteasome non-ATPase regulatory subunit 12	PSMD12					+	+	+	+	+
O00233;F5H5V4;F5GX23;J3KN29;O00233-2;F5H169;F5H7X1;O00233-3	O00233;F5H5V4;F5GX23;J3KN29;O00233-2;F5H169	26S proteasome non-ATPase regulatory subunit 9	PSMD9	+		+	+		+	+	+	+
O00264;O00264-2	O00264;O00264-2	Membrane-associated progesterone receptor component 1	PGRMC1						+		+	+
O00292;O00292-2;O75610	O00292;O00292-2;O75610	Left-right determination factor 2;Left-right determination factor 1	LEFTY2;LEFTY1					+	+	+
O00299	O00299	Chloride intracellular channel protein 1	CLIC1	+	+	+	+	+	+	+	+	+
O00339;O00339-3;O00339-2;H0YBJ4;O00339-4;H0YBU5;H0YBF2;H0YBN2	O00339;O00339-3;O00339-2;H0YBJ4;O00339-4	Matrilin-2	MATN2				+	+		+	+	+
O00391;O00391-2;A8MXT8	O00391;O00391-2	Sulfhydryl oxidase 1	QSOX1	+	+	+	+	+	+	+	+	+
O00410;O00410-3;H0Y8C6;O00410-2;E7ETV3;H0Y3V4;E7ESZ1;C9JQT6;C9JZD8;E7ETV8;E7EX05;E7EV12;C9J875;E7EQT5;E7EWK4;C9JXE0;O60518	O00410;O00410-3;H0Y8C6;O00410-2	Importin-5	IPO5				+	+	+	+	+	+
O00442;O00442-2;A6NIC1	O00442;O00442-2	RNA 3-terminal phosphate cyclase	RTCA					+	+	+	+	+
O00468-6;O00468-3;O00468-7;O00468;O00468-5;O00468-4;A0A494C0G5;A0A087X208;A0A494C1I6;O00468-2	O00468-6;O00468-3;O00468-7;O00468;O00468-5;O00468-4;A0A494C0G5;A0A087X208;A0A494C1I6;O00468-2	Agrin;Agrin N-terminal 110 kDa subunit;Agrin C-terminal 110 kDa subunit;Agrin C-terminal 90 kDa fragment;Agrin C-terminal 22 kDa fragment	AGRN	+	+	+	+	+	+	+	+	+
O00487	O00487	26S proteasome non-ATPase regulatory subunit 14	PSMD14							+	+	+
O00499;O00499-10;O00499-2;O00499-9;O00499-7;O00499-8;O00499-4;O00499-6;O00499-11;O00499-3;O00499-5	O00499;O00499-10;O00499-2;O00499-9;O00499-7;O00499-8;O00499-4;O00499-6;O00499-11;O00499-3;O00499-5	Myc box-dependent-interacting protein 1	BIN1	+		+			+	+	+	+
O00533;O00533-2;A0A087X0M8;C9J905;H7C0J0;C9JH37;C9JW79;C9JEY3	O00533;O00533-2;A0A087X0M8	Neural cell adhesion molecule L1-like protein;Processed neural cell adhesion molecule L1-like protein	CHL1	+	+	+	+	+	+	+	+	+
O00560;O00560-3	O00560;O00560-3	Syntenin-1	SDCBP	+	+	+	+	+	+	+	+	+
O00592;O00592-2	O00592;O00592-2	Podocalyxin	PODXL						+	+	+	+
O00602	O00602	Ficolin-1	FCN1				+				+	+
O00743;O00743-2;O00743-3	O00743;O00743-2;O00743-3	Serine/threonine-protein phosphatase 6 catalytic subunit;Serine/threonine-protein phosphatase 6 catalytic subunit, N-terminally processed	PPP6C						+	+	+	+
O00757	O00757	Fructose-1,6-bisphosphatase isozyme 2	FBP2					+	+	+	+	+
O14594;K7EKF8	O14594	Neurocan core protein	NCAN	+	+	+	+	+		+	+	+
O14672;O14672-2;H3BS53;C9J9B4;H0YK87	O14672	Disintegrin and metalloproteinase domain-containing protein 10	ADAM10						+		+	+
O14744;O14744-2;O14744-4;O14744-3;O14744-5;G3V5L5;G3V580;H0YJD3;G3V2L6;H0YJX6;G3V5T6;H0YJ77;H7BZ44;G3V2X6;C9JSX3	O14744;O14744-2;O14744-4;O14744-3;O14744-5;G3V5L5;G3V580	Protein arginine N-methyltransferase 5;Protein arginine N-methyltransferase 5, N-terminally processed	PRMT5						+	+	+	+
O14745;J3QRP6;O14745-2	O14745;J3QRP6;O14745-2	Na(+)/H(+) exchange regulatory cofactor NHE-RF1	SLC9A3R1			+	+	+	+	+	+	+
O14773;A0A2R8Y7U1;A0A2R8YD45;A0A804HJ17;A0A2R8YGD1;O14773-2;A0A2R8YE64;E7EV34;A0A2R8YCK4;A0A2R8YD72;A0A2R8Y7I4	O14773;A0A2R8Y7U1;A0A2R8YD45;A0A804HJ17;A0A2R8YGD1	Tripeptidyl-peptidase 1	TPP1	+	+	+	+	+	+	+	+	+
O14787-2;O14787;A0A075B780	O14787-2;O14787;A0A075B780	Transportin-2	TNPO2						+
O14793	O14793	Growth/differentiation factor 8	MSTN							+	+
O14818;O14818-2;H0Y586;Q8TAA3;Q8TAA3-2;Q8TAA3-5;A0A087WYS6;O14818-4;F5GY34	O14818;O14818-2;H0Y586;Q8TAA3;Q8TAA3-2;Q8TAA3-5	Proteasome subunit alpha type-7;Proteasome subunit alpha type-7-like	PSMA7;PSMA8	+		+	+	+	+	+	+	+
O14828;O14828-2	O14828;O14828-2	Secretory carrier-associated membrane protein 3	SCAMP3								+
O14880;Q5VV89;Q5VV87	O14880;Q5VV89;Q5VV87	Microsomal glutathione S-transferase 3	MGST3									+
O14908;K7EM11;O14908-2;Q8TF64;K7ELJ2;A0A2R8Y651	O14908;K7EM11;O14908-2	PDZ domain-containing protein GIPC1	GIPC1								+
O14917;A0A087WXV2;O14917-2	O14917;A0A087WXV2;O14917-2	Protocadherin-17	PCDH17	+	+
O14958;O14958-2	O14958;O14958-2	Calsequestrin-2	CASQ2								+	+
O14979-3;O14979-2;O14979;A0A087WUK2;A0A087WU03	O14979-3;O14979-2;O14979;A0A087WUK2	Heterogeneous nuclear ribonucleoprotein D-like	HNRNPDL						+			+
O14983;O14983-2;O14983-3	O14983;O14983-2;O14983-3	Sarcoplasmic/endoplasmic reticulum calcium ATPase 1	ATP2A1						+			+
O15031;A6QRG9;E2PU09;A6QRH1;H0Y6J7	O15031	Plexin-B2	PLXNB2	+	+		+	+	+	+	+	+
O15066;O15066-2;O14782;F8WAR6;F8WER6;Q9BVG8;H3BTL6;B7Z896;F5H3M2;H3BMZ5;Q9BVG8-5;Q9BVG8-2;Q9BVG8-6	O15066	Kinesin-like protein KIF3B;Kinesin-like protein KIF3B, N-terminally processed	KIF3B				+	+	+	+	+	+
O15067;H0YGH1;J3KTQ5	O15067	Phosphoribosylformylglycinamidine synthase	PFAS				+	+	+	+	+	+
O15075;O15075-2;Q5VZY9;O15075-3;O15075-4	O15075;O15075-2;Q5VZY9	Serine/threonine-protein kinase DCLK1	DCLK1						+			+
O15117-2;O15117-3;O15117;A0A2R8YEE1	O15117-2;O15117-3	FYN-binding protein	FYB							+	+
O15127;H3BV04;H3BN93;H3BUB6;H3BPL9	O15127;H3BV04;H3BN93;H3BUB6;H3BPL9	Secretory carrier-associated membrane protein 2	SCAMP2				+		+	+	+	+
O15143;C9JEY1;C9K057;F8VXW2;C9JBJ7;C9JTT6;C9JM51	O15143;C9JEY1;C9K057;F8VXW2	Actin-related protein 2/3 complex subunit 1B	ARPC1B	+					+		+	+
O15144;H7C3F9;C9JTV5;G5E9J0;G5E9S7	O15144	Actin-related protein 2/3 complex subunit 2	ARPC2	+	+	+	+	+	+	+	+	+
O15145;C9JZD1;F8VR50	O15145;C9JZD1	Actin-related protein 2/3 complex subunit 3	ARPC3	+	+	+	+	+	+	+	+	+
O15173;O15173-2;U3KQM0	O15173;O15173-2	Membrane-associated progesterone receptor component 2	PGRMC2						+	+	+	+
O15204;O15204-2	O15204;O15204-2	ADAM DEC1	ADAMDEC1	+	+	+				+	+
O15230	O15230	Laminin subunit alpha-5	LAMA5				+	+	+
O15240	O15240	Neurosecretory protein VGF;Neuroendocrine regulatory peptide-1;Neuroendocrine regulatory peptide-2;Antimicrobial peptide VGF[554-577]	VGF	+	+	+			+	+	+	+
O15260;Q5T8U5;O15260-2;B7Z1G8;O15260-3	O15260;Q5T8U5;O15260-2;B7Z1G8;O15260-3	Surfeit locus protein 4	SURF4						+	+	+	+
O15335	O15335	Chondroadherin	CHAD	+	+		+	+		+	+	+
O15354	O15354	Prosaposin receptor GPR37	GPR37	+	+	+				+	+
O15355	O15355	Protein phosphatase 1G	PPM1G						+
O15400;O15400-2	O15400;O15400-2	Syntaxin-7	STX7		+				+	+	+	+
O15431	O15431	High affinity copper uptake protein 1	SLC31A1					+		+	+
O15439;O15439-2;O15439-4;O15439-3;A0A2R8YDC1;A0A2R8Y6V8	O15439;O15439-2;O15439-4;O15439-3	Multidrug resistance-associated protein 4	ABCC4						+		+	+
O15511;O15511-2;B1ALC0	O15511;O15511-2;B1ALC0	Actin-related protein 2/3 complex subunit 5	ARPC5	+		+			+	+	+	+
O15540;O15540-2	O15540;O15540-2	Fatty acid-binding protein, brain	FABP7	+	+	+	+			+	+
O43143;Q14562;O60231;A0A140T947;F5H658	O43143	Pre-mRNA-splicing factor ATP-dependent RNA helicase DHX15	DHX15						+			+
O43157;O43157-2;O43157-3	O43157;O43157-2	Plexin-B1	PLXNB1							+
O43236-7;O43236;J3QRT6;J3KSZ7;O43236-5;O43236-2;O43236-3;O43236-4;J3QRU3;J3QLR2;A0A5F9ZHS9;J3QLA8;O43236-6;O43236-8	O43236-7;O43236;J3QRT6;J3KSZ7;O43236-5;O43236-2;O43236-3;O43236-4	Septin-4	SEPT4	+	+	+
O43237;O43237-2;H3BUM4;B4E2E0;J3KRI4	O43237;O43237-2;H3BUM4;B4E2E0	Cytoplasmic dynein 1 light intermediate chain 2	DYNC1LI2							+
O43242;O43242-2;F5H8K4	O43242	26S proteasome non-ATPase regulatory subunit 3	PSMD3					+	+	+	+	+
O43390;O43390-2;O43390-4;O43390-3;A0A6Q8PEX7;A0A6Q8PH31;B4DT28;A0A6Q8PHG0;A0A6Q8PH35;A0A7I2V2F0;A0A286YEZ8	O43390;O43390-2;O43390-4;O43390-3;A0A6Q8PEX7;A0A6Q8PH31;B4DT28;A0A6Q8PHG0;A0A6Q8PH35	Heterogeneous nuclear ribonucleoprotein R	HNRNPR			+	+		+	+	+	+
O43396;K7ER96;K7EKG2;K7EPB7;K7EML9;K7EME7	O43396;K7ER96	Thioredoxin-like protein 1	TXNL1					+	+	+	+	+
O43399-6;O43399;O43399-2;O43399-4;O43399-3;O43399-5;O43399-7;A0A087WYR3;A0A087WZ51	O43399-6;O43399;O43399-2;O43399-4;O43399-3;O43399-5;O43399-7;A0A087WYR3	Tumor protein D54	TPD52L2							+
O43451;A0A0J9YVZ3;O43451-1;A0A0J9YX77;Q2M2H8;E7EW87	O43451;A0A0J9YVZ3;O43451-1;A0A0J9YX77	Maltase-glucoamylase, intestinal;Maltase;Glucoamylase	MGAM						+	+	+	+
O43490;O43490-2;O43490-5;O43490-3;O43490-4;O43490-6;O43490-7;D6RIF3;H0Y9Q5	O43490;O43490-2;O43490-5;O43490-3;O43490-4;O43490-6;O43490-7	Prominin-1	PROM1				+		+	+	+	+
O43505	O43505	Beta-1,4-glucuronyltransferase 1	B4GAT1	+	+	+	+	+	+	+	+	+
O43529;C9JUE4;C9J5X0;B8ZZ48;C9JWY0	O43529	Carbohydrate sulfotransferase 10	CHST10	+	+
O43678	O43678	NADH dehydrogenase [ubiquinone] 1 alpha subcomplex subunit 2	NDUFA2								+	+
O43681	O43681	ATPase ASNA1	ASNA1	+					+	+	+	+
O43707;A0A8V8TL71;F5GXS2;H7C144;O43707-2;O43707-3;K7EP19;G3V2E8;D6RH00	O43707;A0A8V8TL71;F5GXS2;H7C144;O43707-2;O43707-3	Alpha-actinin-4	ACTN4			+	+		+	+	+	+
O43719	O43719	HIV Tat-specific factor 1	HTATSF1									+
O43747;O43747-2	O43747;O43747-2	AP-1 complex subunit gamma-1	AP1G1									+
O43760;O43760-2;K7ELD9;K7ENG9;K7ELS8;K7EJ35	O43760;O43760-2;K7ELD9;K7ENG9;K7ELS8	Synaptogyrin-2	SYNGR2				+	+	+	+	+	+
O43776;K7EQ35;K7EMQ6;K7EIU7;K7EPK2;O43776-2;K7EJ19	O43776;K7EQ35	Asparagine--tRNA ligase, cytoplasmic	NARS						+	+	+	+
O43852;O43852-3;O43852-4;O43852-2;O43852-15;H0Y875;O43852-5;O43852-9;O43852-10;O43852-6;O43852-13;O43852-14;O43852-11;O43852-12;O43852-7;O43852-8	O43852;O43852-3;O43852-4;O43852-2;O43852-15;H0Y875;O43852-5;O43852-9;O43852-10;O43852-6	Calumenin	CALU	+	+					+	+	+
O43854;O43854-2	O43854;O43854-2	EGF-like repeat and discoidin I-like domain-containing protein 3	EDIL3	+				+	+	+	+	+
O43865;O43865-2;Q96HN2;Q96HN2-2;H0Y8B3;Q96HN2-4;Q96HN2-3;C9K0S0	O43865;O43865-2;Q96HN2;Q96HN2-2;H0Y8B3;Q96HN2-4;Q96HN2-3	Putative adenosylhomocysteinase 2;Putative adenosylhomocysteinase 3;Adenosylhomocysteinase	AHCYL1;AHCYL2				+		+	+	+	+
O43866	O43866	CD5 antigen-like	CD5L				+	+	+	+	+
O43920	O43920	NADH dehydrogenase [ubiquinone] iron-sulfur protein 5	NDUFS5							+	+	+
O60256;I3L0S1;O60256-4;O60256-3;O60256-2;E7EPA1;C9K0K7;C9JDU5;C9JJS3;I3L331;I3L164;C9JDH0;I3L4G9;E7EW35;C9J168	O60256;I3L0S1;O60256-4;O60256-3;O60256-2;E7EPA1;C9K0K7	Phosphoribosyl pyrophosphate synthase-associated protein 2	PRPSAP2						+	+	+	+
O60262;K7ESC6	O60262	Guanine nucleotide-binding protein G(I)/G(S)/G(O) subunit gamma-7	GNG7						+	+	+	+
O60279;H7C2K7	O60279;H7C2K7	Sushi domain-containing protein 5	SUSD5	+	+		+			+	+
O60303;H3BNJ6	O60303	Uncharacterized protein KIAA0556	KIAA0556				+		+		+	+
O60462;O60462-5;O60462-6;O60462-4;O60462-2;O60462-3;C9JH98	O60462;O60462-5;O60462-6;O60462-4;O60462-2;O60462-3	Neuropilin-2	NRP2	+	+	+
O60493;O60493-4;O60493-2;Q9UMY4;A0A087X0R6;O60493-3;Q9UMY4-3;Q9UMY4-1	O60493;O60493-4;O60493-2	Sorting nexin-3	SNX3							+	+	+
O60494	O60494	Cubilin	CUBN								+	+
O60503;I3NI20;I3L342	O60503	Adenylate cyclase type 9	ADCY9							+	+	+
O60568;H7C2V1;H7C2S8;H7C0B8;H7C2A8;C9JU11	O60568	Procollagen-lysine,2-oxoglutarate 5-dioxygenase 3	PLOD3					+
O60603;A0A0S2Z4L7;A0A2R8Y4N9	O60603;A0A0S2Z4L7	Toll-like receptor 2	TLR2						+	+	+	+
O60613;A0A0J9YX89	O60613;A0A0J9YX89	15 kDa selenoprotein	SEP15						+		+	+
O60662;O60662-2	O60662;O60662-2	Kelch-like protein 41	KLHL41			+			+			+
O60664;O60664-4;O60664-3;K7ERZ3;O60664-2;K7ER39;K7EL96	O60664;O60664-4;O60664-3;K7ERZ3;O60664-2	Perilipin-3	PLIN3									+
O60701;O60701-2;O60701-3;E7ER95;E7ER83;E7ETF4;E7EV97	O60701;O60701-2;O60701-3	UDP-glucose 6-dehydrogenase	UGDH								+	+
O60763;O60763-2	O60763;O60763-2	General vesicular transport factor p115	USO1						+	+	+	+
O60784;O60784-4;O60784-2;B0QY01;O60784-3;V9GZ68;V9GYF4;B0QY02;H7BYN7	O60784;O60784-4;O60784-2;B0QY01;O60784-3;V9GZ68;V9GYF4;B0QY02	Target of Myb protein 1	TOM1						+	+	+	+
O60825;O60825-2;P16118;F6RAZ1;I1Z9G3;P16118-2	O60825;O60825-2	6-phosphofructo-2-kinase/fructose-2,6-bisphosphatase 2;6-phosphofructo-2-kinase;Fructose-2,6-bisphosphatase	PFKFB2								+	+
O60869;O60869-2;O60869-3	O60869;O60869-2;O60869-3	Endothelial differentiation-related factor 1	EDF1	+								+
O60884;A0A087WT48	O60884	DnaJ homolog subfamily A member 2	DNAJA2						+	+	+	+
O60888;O60888-3;O60888-2;C9IZG4;C9IZQ5	O60888;O60888-3;O60888-2;C9IZG4	Protein CutA	CUTA	+	+	+			+	+	+	+
O60928;O60928-2;H7C4D1;C9JWD6	O60928;O60928-2	Inward rectifier potassium channel 13	KCNJ13				+	+	+	+	+	+
O75093;Q5T0V0;Q5T0V2;Q5T0V4;O75093-2	O75093;Q5T0V0;Q5T0V2;Q5T0V4;O75093-2	Slit homolog 1 protein	SLIT1								+	+
O75131;A0A087WYQ3;H0YB26;E5RHZ0;A0A087WXR6;A0A087WUS8;E5RFT7	O75131;A0A087WYQ3	Copine-3	CPNE3		+		+	+	+	+	+	+
O75132	O75132	Zinc finger BED domain-containing protein 4	ZBED4	+	+
O75165;A0A3B3IRM0;H0YA63;H0Y8Q2	O75165	DnaJ homolog subfamily C member 13	DNAJC13								+	+
O75170;O75170-2;O75170-6;O75170-4;O75170-3;O75170-5;A0A0A0MSJ8;T1ECW5	O75170;O75170-2;O75170-6;O75170-4;O75170-3;O75170-5;A0A0A0MSJ8;T1ECW5	Serine/threonine-protein phosphatase 6 regulatory subunit 2	PPP6R2		+			+	+		+	+
O75173;Q5VTW1;O75173-2	O75173;Q5VTW1;O75173-2	A disintegrin and metalloproteinase with thrombospondin motifs 4	ADAMTS4	+	+					+	+
O75223;B8ZZK2;H7BZK5;M0QZK8;O75223-2;O75223-4;O75223-3;A0A0B4J1Y4	O75223;B8ZZK2;H7BZK5;M0QZK8;O75223-2;O75223-4	Gamma-glutamylcyclotransferase	GGCT	+	+	+					+	+
O75323;O75323-2;C9J7B1;C9K068;H7C333	O75323;O75323-2;C9J7B1;C9K068;H7C333	Protein NipSnap homolog 2	GBAS									+
O75326;O75326-2;F5GYX3	O75326;O75326-2;F5GYX3	Semaphorin-7A	SEMA7A	+	+	+				+	+
O75340;O75340-2;A0A024QZ42;H0Y9X3;A0A087WZ38;A0A6Q8PH81;O75340-3;D6RA21;Q86W51	O75340;O75340-2;A0A024QZ42	Programmed cell death protein 6	PDCD6	+	+	+	+	+	+	+	+	+
O75348	O75348	V-type proton ATPase subunit G 1	ATP6V1G1							+	+
O75351;K7EL71;K7EKZ3;Q6PIW4;Q6PIW4-2	O75351;K7EL71;K7EKZ3	Vacuolar protein sorting-associated protein 4B	VPS4B				+		+	+	+	+
O75367-3;O75367-1;O75367;A0A8I5KRC6;A0A8I5KS04;B4DJC3;A0A994J4J7;D6RCF2	O75367-3;O75367-1;O75367;A0A8I5KRC6;A0A8I5KS04;B4DJC3	Core histone macro-H2A.1;Histone H2A	H2AFY			+	+	+	+	+	+	+
O75368	O75368	SH3 domain-binding glutamic acid-rich-like protein	SH3BGRL	+	+	+				+	+	+
O75396;A0A087X1A9	O75396	Vesicle-trafficking protein SEC22b	SEC22B						+	+	+	+
O75438	O75438	NADH dehydrogenase [ubiquinone] 1 beta subcomplex subunit 1	NDUFB1							+	+	+
O75475;O75475-2;O75475-3	O75475;O75475-2;O75475-3	PC4 and SFRS1-interacting protein	PSIP1			+			+		+	+
O75477	O75477	Erlin-1	ERLIN1									+
O75487;O75487-2	O75487;O75487-2	Glypican-4;Secreted glypican-4	GPC4						+	+	+
O75489;E9PS48;O75489-2	O75489	NADH dehydrogenase [ubiquinone] iron-sulfur protein 3, mitochondrial	NDUFS3							+	+	+
O75494;O75494-3;O75494-4;Q5JRI1;O75494-5;O75494-6;O75494-2;Q8WXF0	O75494;O75494-3;O75494-4;Q5JRI1;O75494-5;O75494-6;O75494-2;Q8WXF0	Serine/arginine-rich splicing factor 10;Serine/arginine-rich splicing factor 12	SRSF10;SRSF12						+		+	+
O75531	O75531	Barrier-to-autointegration factor;Barrier-to-autointegration factor, N-terminally processed	BANF1				+	+	+	+	+	+
O75558	O75558	Syntaxin-11	STX11								+
O75563;C9JQ17	O75563	Src kinase-associated phosphoprotein 2	SKAP2							+	+	+
O75602;O75602-4;O75602-3;A0A0A0MT17;A0A0A0MSY0;O75602-2;O75602-5;A0A0A0MRT8	O75602;O75602-4;O75602-3;A0A0A0MT17;A0A0A0MSY0;O75602-2;O75602-5	Sperm-associated antigen 6	SPAG6								+
O75636;O75636-2;A0A8V8TPG2	O75636;O75636-2	Ficolin-3	FCN3	+	+	+	+	+	+			+
O75643;A0A494C1A5;O75643-2	O75643;A0A494C1A5	U5 small nuclear ribonucleoprotein 200 kDa helicase	SNRNP200						+
O75695	O75695	Protein XRP2	RP2				+	+	+	+	+	+
O75711;D6RD99	O75711;D6RD99	Scrapie-responsive protein 1	SCRG1	+	+	+	+	+			+	+
O75746;O75746-2;Q9UJS0;F8W9J0;H0YFB2;B4DGK6;Q9UJS0-2	O75746;O75746-2	Calcium-binding mitochondrial carrier protein Aralar1	SLC25A12									+
O75752	O75752	UDP-GalNAc:beta-1,3-N-acetylgalactosaminyltransferase 1	B3GALNT1	+	+
O75781;O75781-2;A0A087WWY4;A0A087WTK8	O75781;O75781-2	Paralemmin-1	PALM	+		+				+
O75791	O75791	GRB2-related adapter protein 2	GRAP2							+
O75828	O75828	Carbonyl reductase [NADPH] 3	CBR3			+	+	+	+	+	+	+
O75832;B1AJY5;B1AJY7;O75832-2;B1AJY6	O75832;B1AJY5;B1AJY7	26S proteasome non-ATPase regulatory subunit 10	PSMD10				+	+	+	+	+	+
O75844	O75844	CAAX prenyl protease 1 homolog	ZMPSTE24									+
O75874;C9J4N6;C9JJE5;C9JLU6	O75874	Isocitrate dehydrogenase [NADP] cytoplasmic	IDH1	+		+	+	+	+	+	+	+
O75882;O75882-3;O75882-2	O75882;O75882-3;O75882-2	Attractin	ATRN	+	+	+
O75891;O75891-3;O75891-2;O75891-4;D6RFJ7;C9JY00;C9JYZ6;C9IZ36;Q3SY69;F2Z324;F8WC34;A0A494C1M4	O75891;O75891-3;O75891-2	Cytosolic 10-formyltetrahydrofolate dehydrogenase	ALDH1L1	+	+	+
O75915;F8WF90;C9JQU6;F8WF33	O75915;F8WF90;C9JQU6;F8WF33	PRA1 family protein 3	ARL6IP5				+		+	+	+	+
O75923;O75923-12;O75923-5;O75923-7;O75923-8;O75923-2;O75923-11;O75923-6;O75923-4;O75923-14;O75923-9;O75923-3;O75923-10;O75923-13;O75923-15;A0A8V8TMV5;A0A8V8TLV7;B7Z2R1;A0A8V8TN49;A0A8V8TLD2	O75923;O75923-12;O75923-5;O75923-7;O75923-8;O75923-2;O75923-11;O75923-6;O75923-4;O75923-14;O75923-9;O75923-3;O75923-10;O75923-13;O75923-15;A0A8V8TMV5;A0A8V8TLV7;B7Z2R1;A0A8V8TN49	Dysferlin	DYSF							+	+	+
O75947;O75947-2;F5H608	O75947;O75947-2;F5H608	ATP synthase subunit d, mitochondrial	ATP5H							+	+	+
O75955;O75955-2;A0A140T9R1;A0A140T9W4;A2AB09;A0A140T9X0;A2AB10;A2AB12;A0A140T974;A0A0G2JJQ6;A2AB13;A0A140T959;A2AB11;A0A140T9C3;A0A140T907;A0A140T910;A0A140T957;A0A140T9B1;A0A140T905;A2ABJ5	O75955;O75955-2;A0A140T9R1;A0A140T9W4	Flotillin-1	FLOT1				+	+	+	+	+	+
O75970;O75970-5;O75970-3;O75970-2;F5H1U9;H0YGQ3;B7ZB24;A0A075B6R8;F8WDQ8;F5H8D6;H0YH70;A0A0U1RQR3	O75970;O75970-5;O75970-3;O75970-2;F5H1U9;H0YGQ3;B7ZB24	Multiple PDZ domain protein	MPDZ				+		+	+	+	+
O75995	O75995	SAM and SH3 domain-containing protein 3	SASH3							+
O76003	O76003	Glutaredoxin-3	GLRX3						+	+	+	+
O76070	O76070	Gamma-synuclein	SNCG		+	+
O94760;B4DYP1	O94760;B4DYP1	N(G),N(G)-dimethylarginine dimethylaminohydrolase 1	DDAH1	+	+	+			+	+	+	+
O94769;O94769-2;Q8N3V7-2;Q5T9F4;Q5T9F3	O94769;O94769-2	Extracellular matrix protein 2	ECM2	+	+	+	+	+	+	+	+	+
O94772;O94772-2	O94772;O94772-2	Lymphocyte antigen 6H	LY6H	+	+	+	+		+	+	+	+
O94776;Q13330;Q9BTC8;Q9BTC8-2;Q13330-3;E9PCS8;H0Y4T7;E7EQY4;F6RRE2;E7EV10;E7ESY4;Q13330-2;O94776-2	O94776;Q13330;Q9BTC8;Q9BTC8-2;Q13330-3;E9PCS8;H0Y4T7;E7EQY4;F6RRE2;E7EV10;E7ESY4;Q13330-2;O94776-2	Metastasis-associated protein MTA2;Metastasis-associated protein MTA1;Metastasis-associated protein MTA3	MTA2;MTA1;MTA3									+
O94804;H0YB71	O94804	Serine/threonine-protein kinase 10	STK10				+			+	+
O94811	O94811	Tubulin polymerization-promoting protein	TPPP			+					+
O94819	O94819	Kelch repeat and BTB domain-containing protein 11	KBTBD11						+
O94826	O94826	Mitochondrial import receptor subunit TOM70	TOMM70A									+
O94856;O94856-10;X6RKN2;O94856-3;O94856-8;O94856-11;O94856-6;O94856-7;O94856-13;O94856-5	O94856;O94856-10;X6RKN2;O94856-3;O94856-8;O94856-11;O94856-6;O94856-7;O94856-13;O94856-5	Neurofascin	NFASC	+	+	+	+	+	+		+
O94910;O94910-2	O94910;O94910-2	Latrophilin-1	LPHN1	+	+
O94919	O94919	Endonuclease domain-containing 1 protein	ENDOD1	+	+	+			+	+	+	+
O94973;O94973-2;A0A0G2JS82;A0A8I5KPP9;O94973-3;A0A0G2JQM1;A0A0G2JS17;E9PQP4;A0A0G2JQA4;A0A0G2JRF9;E9PPY8;A0A0G2JQP3;M0R2D9;A0A0G2JQV2;A0A8I5KV06;A0A8I5KYZ9;A0A0G2JQF7;A0A0G2JRP9;A0A0G2JQT9	O94973;O94973-2;A0A0G2JS82;A0A8I5KPP9;O94973-3;A0A0G2JQM1	AP-2 complex subunit alpha-2	AP2A2						+	+	+	+
O94985-2;O94985;Q5SR54;A0A3B3ITY6	O94985-2;O94985;Q5SR54;A0A3B3ITY6	Calsyntenin-1;Soluble Alc-alpha;CTF1-alpha	CLSTN1	+	+	+	+	+	+	+	+	+
O95158	O95158	Neurexophilin-4	NXPH4							+
O95183	O95183	Vesicle-associated membrane protein 5	VAMP5								+
O95196-2;O95196;O95196-3;A0A087WUT8	O95196-2;O95196;O95196-3	Chondroitin sulfate proteoglycan 5	CSPG5	+	+				+		+
O95197;O95197-3;O95197-4;O95197-7;O95197-2;O95197-5;F5H617;O95197-6	O95197;O95197-3;O95197-4;O95197-7;O95197-2;O95197-5;F5H617;O95197-6	Reticulon-3;Reticulon	RTN3				+		+	+	+	+
O95202	O95202	LETM1 and EF-hand domain-containing protein 1, mitochondrial	LETM1									+
O95218;O95218-2	O95218;O95218-2	Zinc finger Ran-binding domain-containing protein 2	ZRANB2									+
O95297;O95297-3;Q9UEL6;O95297-2;O95297-4	O95297;O95297-3;Q9UEL6;O95297-2;O95297-4	Myelin protein zero-like protein 1	MPZL1								+	+
O95336;M0R1L2;M0R261;M0R0U3	O95336;M0R1L2;M0R261;M0R0U3	6-phosphogluconolactonase	PGLS	+				+	+	+	+	+
O95352;O95352-2;O95352-3;H7C2R3;H7BZ92;H7C059;C9JE55;H7C2J8;C9J415;C9JFF4	O95352;O95352-2;O95352-3	Ubiquitin-like modifier-activating enzyme ATG7	ATG7					+	+	+	+	+
O95372;Q5QPQ0;Q5QPQ3;Q5QPQ2;Q5QPN5;Q5QPN9;Q5QPQ1	O95372;Q5QPQ0;Q5QPQ3;Q5QPQ2	Acyl-protein thioesterase 2	LYPLA2				+	+	+	+	+	+
O95373;E9PLB2	O95373	Importin-7	IPO7				+	+	+	+	+	+
O95376	O95376	E3 ubiquitin-protein ligase ARIH2	ARIH2					+	+		+
O95428;O95428-6;O95428-5;O95428-4;G3V5P6;O95428-2;H0YMM2;B5MDP7;H0YJA1	O95428;O95428-6;O95428-5;O95428-4;G3V5P6;O95428-2	Papilin	PAPLN	+	+	+	+	+	+
O95445;Q5SRP5;O95445-2	O95445;Q5SRP5;O95445-2	Apolipoprotein M	APOM	+	+	+	+	+	+	+	+	+
O95466-2;O95466;O95466-3;K7EK60;K7EJE6;K7EMY8;K7ERL1	O95466-2;O95466;O95466-3;K7EK60;K7EJE6	Formin-like protein 1	FMNL1								+	+
O95497	O95497	Pantetheinase	VNN1								+
O95498;O95498-6;J3KQ55;J3QT03;O95498-2;E9PRD9;E9PQ75;E9PL76;B4DQB2;J3KQQ7;O95498-3;O95498-4	O95498;O95498-6	Vascular non-inflammatory molecule 2	VNN2						+		+	+
O95631	O95631	Netrin-1	NTN1				+	+	+	+		+
O95716	O95716	Ras-related protein Rab-3D	RAB3D								+
O95747;C9JIG9;F8WBK9	O95747;C9JIG9	Serine/threonine-protein kinase OSR1	OXSR1	+				+	+	+	+	+
O95782;O95782-2	O95782;O95782-2	AP-2 complex subunit alpha-1	AP2A1				+	+	+	+	+	+
O95810	O95810	Serum deprivation-response protein	SDPR							+	+	+
O95817;C9JFK9	O95817;C9JFK9	BAG family molecular chaperone regulator 3	BAG3			+
O95865;A0A140T971;Q5SSV3;Q5SRR8;H0Y7N1	O95865;A0A140T971;Q5SSV3;Q5SRR8;H0Y7N1	N(G),N(G)-dimethylarginine dimethylaminohydrolase 2	DDAH2			+			+	+	+	+
O95976	O95976	Immunoglobulin superfamily member 6	IGSF6				+	+	+		+	+
P00167;P00167-2;P00167-3;J3KNC7	P00167;P00167-2;P00167-3	Cytochrome b5	CYB5A							+		+
P00338;P00338-3;P00338-4;P00338-2;P00338-5;F5GXY2;F5GYU2;F5GXH2;F5H5J4;F5H6W8;F5GZQ4;F5H8H6;F5GXC7;F5GWW2;F5GXU1	P00338;P00338-3;P00338-4;P00338-2;P00338-5	L-lactate dehydrogenase A chain	LDHA	+	+	+	+	+	+	+	+	+
P00352;Q5SYQ9;Q5SYQ8;Q5SYQ7;O94788;P30837;H0YMG7;O94788-4;O94788-2;O94788-3	P00352;Q5SYQ9;Q5SYQ8	Retinal dehydrogenase 1	ALDH1A1	+	+	+	+	+	+	+	+	+
P00367;A0A804HKE0;A0A804HJD7;P00367-3;P00367-2;P49448;A0A804HJZ0;A0A804HHS2;A0A804HIA0;A0A804HLC0;A0A804HHU3	P00367;A0A804HKE0;A0A804HJD7;P00367-3;P00367-2;P49448	Glutamate dehydrogenase 1, mitochondrial;Glutamate dehydrogenase 2, mitochondrial	GLUD1;GLUD2						+	+	+	+
P00390;P00390-2;P00390-3;P00390-4;P00390-5;A0A2R8YF59;H0YC68	P00390;P00390-2;P00390-3;P00390-4;P00390-5	Glutathione reductase, mitochondrial	GSR	+	+	+			+	+	+	+
P00403	P00403	Cytochrome c oxidase subunit 2	MT-CO2						+	+	+	+
P00441;H7BYH4	P00441;H7BYH4	Superoxide dismutase [Cu-Zn]	SOD1	+	+	+	+	+	+	+	+	+
P00450	P00450	Ceruloplasmin	CP	+	+	+	+	+	+	+	+	+
P00488;Q9NQP5;A6PVK5;H0Y4W5;H0Y796	P00488	Coagulation factor XIII A chain	F13A1	+	+	+	+	+	+	+	+	+
P00492	P00492	Hypoxanthine-guanine phosphoribosyltransferase	HPRT1	+	+	+	+	+	+	+	+	+
P00505;P00505-2	P00505;P00505-2	Aspartate aminotransferase, mitochondrial	GOT2	+		+				+	+	+
P00558;P00558-2	P00558;P00558-2	Phosphoglycerate kinase 1	PGK1	+	+	+	+	+	+	+	+	+
P00568;Q5T9B7;H0YID2;Q9Y6K8;Q9Y6K8-2;Q9Y6K8-3	P00568;Q5T9B7	Adenylate kinase isoenzyme 1	AK1	+	+	+	+	+	+	+	+	+
P00734;E9PIT3;C9JV37;CON__P00735	P00734;E9PIT3	Prothrombin;Activation peptide fragment 1;Activation peptide fragment 2;Thrombin light chain;Thrombin heavy chain	F2	+	+	+	+	+	+	+	+	+
P00738;A0A0C4DGL8;J3QR68;H0Y300;P00738-2;J3QLC9;H3BS21;J3KRH2;J3KSV1;J3QQI8;H3BMJ7	P00738;A0A0C4DGL8;J3QR68;H0Y300;P00738-2;J3QLC9;H3BS21	Haptoglobin;Haptoglobin alpha chain;Haptoglobin beta chain	HP	+	+	+	+	+	+	+	+	+
P00739;P00739-2;J3KTC3	P00739;P00739-2	Haptoglobin-related protein	HPR	+	+	+		+	+	+	+	+
P00740;P00740-2	P00740;P00740-2	Coagulation factor IX;Coagulation factor IXa light chain;Coagulation factor IXa heavy chain	F9	+	+	+	+	+	+	+	+	+
P00742;Q5JVE8;B7ZBK1;F8WBM7	P00742	Coagulation factor X;Factor X light chain;Factor X heavy chain;Activated factor Xa heavy chain	F10	+	+	+	+		+	+	+	+
P00915;E5RHP7;E5RH81;E5RIF9;E5RG43;E5RFE7;E5RFL2;E5RGU8;H0YBE2;E5RII2;E5RJI8;E5RG81;E5RJF6;E5RHS7	P00915;E5RHP7;E5RH81;E5RIF9;E5RG43;E5RFE7;E5RFL2	Carbonic anhydrase 1	CA1	+	+	+	+	+	+	+	+	+
P00918;E5RID5;E5RK37	P00918	Carbonic anhydrase 2	CA2	+	+	+	+	+	+	+	+	+
P00966;Q5T6L5;Q5T6L6	P00966;Q5T6L5;Q5T6L6	Argininosuccinate synthase	ASS1								+	+
P01008	P01008	Antithrombin-III	SERPINC1	+	+	+	+	+	+	+	+	+
P01009;P01009-2;P01009-3	P01009;P01009-2;P01009-3	Alpha-1-antitrypsin;Short peptide from AAT	SERPINA1	+	+	+	+	+	+	+	+	+
P01011;G3V595;G3V3A0;P01011-2;A0A087WY93;P01011-3	P01011;G3V595;G3V3A0	Alpha-1-antichymotrypsin;Alpha-1-antichymotrypsin His-Pro-less	SERPINA3	+	+	+	+	+	+	+	+	+
P01023;F8W7L3;H0YFH1;F5H1E8	P01023	Alpha-2-macroglobulin	A2M	+	+	+	+	+	+	+	+	+
P01024;A0A8Q3SI05;A0A8Q3WM02;A0A8Q3SI45;M0QYC8;A0A8Q3WLS3;A0A8Q3SI34;M0R0Q9;M0QXZ3;M0R1Q1;A0A8Q3WKN7;O95568	P01024;A0A8Q3SI05;A0A8Q3WM02;A0A8Q3SI45	Complement C3;Complement C3 beta chain;C3-beta-c;Complement C3 alpha chain;C3a anaphylatoxin;Acylation stimulating protein;Complement C3b alpha chain;Complement C3c alpha chain fragment 1;Complement C3dg fragment;Complement C3g fragment;Complement C3d fragment;Complement C3f fragment;Complement C3c alpha chain fragment 2	C3	+	+	+	+	+	+	+	+	+
P01033;Q5H9A7;H0Y789;Q5H9B5;Q5H9B4	P01033;Q5H9A7;H0Y789	Metalloproteinase inhibitor 1	TIMP1	+	+	+	+	+	+	+	+
P01034	P01034	Cystatin-C	CST3	+	+	+	+	+	+	+	+	+
P01040;C9J0E4	P01040;C9J0E4	Cystatin-A;Cystatin-A, N-terminally processed	CSTA		+	+		+	+		+	+
P01042;CON__P01045-1;CON__Q2KJ62;CON__P01044-1	P01042	Kininogen-1;Kininogen-1 heavy chain;T-kinin;Bradykinin;Lysyl-bradykinin;Kininogen-1 light chain;Low molecular weight growth-promoting factor	KNG1	+	+	+	+	+	+	+	+	+
P01042-2;P01042-3	P01042-2;P01042-3	Kininogen-1;Kininogen-1 heavy chain;T-kinin;Bradykinin;Lysyl-bradykinin;Kininogen-1 light chain;Low molecular weight growth-promoting factor	KNG1	+	+	+		+	+	+	+	+
P01111	P01111	GTPase NRas	NRAS					+	+	+	+	+
P01116-2;P01116;A0A8I5KQ21;A0A804HKM6;A0A8I5KUB5;A0A8I5KXN3;G3V4K2;A0A8I5KQU3;A0A8I5KR86;G3V5T7	P01116-2;P01116;A0A8I5KQ21;A0A804HKM6;A0A8I5KUB5	GTPase KRas;GTPase KRas, N-terminally processed	KRAS				+		+	+	+	+
P01133;P01133-3;A0A494C018;P01133-2	P01133;P01133-3;A0A494C018;P01133-2	Pro-epidermal growth factor;Epidermal growth factor	EGF					+	+		+	+
P01210;E5RFR1	P01210	Proenkephalin-A;Synenkephalin;Met-enkephalin;PENK(114-133);PENK(143-183);Met-enkephalin-Arg-Gly-Leu;Leu-enkephalin;PENK(237-258);Met-enkephalin-Arg-Phe	PENK	+	+	+	+			+	+
P01236;Q5I0G2;A0A494C0Z0	P01236;Q5I0G2;A0A494C0Z0	Prolactin	PRL	+
P01303	P01303	Pro-neuropeptide Y;Neuropeptide Y;C-flanking peptide of NPY	NPY	+	+	+
P01594;P01593	P01594;P01593	Ig kappa chain V-I region AU;Ig kappa chain V-I region AG		+	+	+	+	+	+		+	+
P04432;P01597	P04432;P01597	Ig kappa chain V-I region Daudi;Ig kappa chain V-I region DEE		+	+	+	+		+	+
P01602	P01602	Ig kappa chain V-I region HK102	IGKV1-5	+	+	+	+	+	+	+	+	+
P01619	P01619	Ig kappa chain V-III region B6		+	+	+	+	+	+	+	+	+
P01624;A0A0C4DH90;A0A075B6H7;A0A0C4DH55	P01624	Ig kappa chain V-III region POM		+	+	+	+	+	+	+	+	+
P01700;P01699	P01700;P01699	Ig lambda chain V-I region HA;Ig lambda chain V-I region VOR		+	+	+	+	+	+	+
P01703	P01703	Ig lambda chain V-I region NEWM		+	+	+
P01704	P01704	Ig lambda chain V-II region TOG		+	+	+
P01706	P01706	Ig lambda chain V-II region BOH		+	+	+
P01714	P01714	Ig lambda chain V-III region SH		+	+	+	+
P01715	P01715	Ig lambda chain V-IV region Bau		+	+	+
P01717;P01718	P01717;P01718	Ig lambda chain V-IV region Hil;Ig lambda chain V-IV region Kern		+	+	+	+		+	+	+	+
P01721	P01721	Ig lambda chain V-VI region AR		+	+	+	+
P01742	P01742	Ig heavy chain V-I region EU		+	+	+
P01743	P01743	Ig heavy chain V-I region HG3		+	+	+
P01764	P01764	Ig heavy chain V-III region 23	IGHV3-23	+	+	+	+				+	+
P0DP03;P01768	P0DP03;P01768	Ig heavy chain V-III region CAM		+	+	+	+
P01780	P01780	Ig heavy chain V-III region JON		+	+	+	+	+	+	+	+	+
P01782;P0DP04	P01782;P0DP04	Ig heavy chain V-III region DOB		+	+	+
P01814	P01814	Ig heavy chain V-II region OU		+	+	+
P01833	P01833	Polymeric immunoglobulin receptor;Secretory component	PIGR	+	+		+	+			+	+
P01834;A0A5H1ZRQ3	P01834;A0A5H1ZRQ3	Ig kappa chain C region	IGKC	+	+	+	+	+	+	+	+	+
P01857-1;P01857;A0A0A0MS07	P01857-1;P01857;A0A0A0MS07	Ig gamma-1 chain C region	IGHG1	+	+	+	+	+	+	+	+	+
P01859-1;P01859	P01859-1;P01859	Ig gamma-2 chain C region	IGHG2	+	+	+	+	+	+	+	+	+
P01861;P01861-1	P01861;P01861-1	Ig gamma-4 chain C region	IGHG4	+	+	+		+	+		+	+
P01871-1;P01871	P01871-1;P01871	Ig mu chain C region	IGHM	+	+	+	+	+	+	+	+	+
P01876-1;P01876	P01876-1;P01876	Ig alpha-1 chain C region	IGHA1	+	+	+	+	+	+	+	+	+
P01911	P01911	HLA class II histocompatibility antigen, DRB1-15 beta chain	HLA-DRB1							+	+	+
P02008;A0A494C057	P02008	Hemoglobin subunit zeta	HBZ	+	+	+	+	+	+	+	+	+
P02042;E9PFT6	P02042;E9PFT6	Hemoglobin subunit delta	HBD	+	+	+	+	+	+	+	+	+
P02100	P02100	Hemoglobin subunit epsilon	HBE1	+	+	+	+	+	+	+	+	+
P02144;B0QYF8;F2Z2F1;Q8WVH6;B0QYF7;F2Z337	P02144;B0QYF8;F2Z2F1;Q8WVH6;B0QYF7	Myoglobin	MB		+	+	+	+	+	+	+	+
P02452;CON__Q862S4;I3L3H7	P02452	Collagen alpha-1(I) chain	COL1A1	+	+	+	+	+	+	+	+	+
P02458;P02458-1	P02458;P02458-1	Collagen alpha-1(II) chain;Collagen alpha-1(II) chain;Chondrocalcin	COL2A1	+			+	+	+	+	+	+
P02461;P02461-2	P02461;P02461-2	Collagen alpha-1(III) chain	COL3A1	+	+	+	+	+	+	+	+	+
P02462;A0A3B3ISV3	P02462;A0A3B3ISV3	Collagen alpha-1(IV) chain;Arresten	COL4A1	+		+	+	+	+	+		+
P02511;E9PJL7;A0A024R3B9;E9PNH7;E9PRA8;E9PS12	P02511;E9PJL7;A0A024R3B9;E9PNH7;E9PRA8	Alpha-crystallin B chain	CRYAB		+	+	+	+	+	+	+	+
P02549;P02549-2	P02549;P02549-2	Spectrin alpha chain, erythrocytic 1	SPTA1	+	+	+	+	+	+	+	+	+
P02647;F8W696	P02647;F8W696	Apolipoprotein A-I;Proapolipoprotein A-I;Truncated apolipoprotein A-I	APOA1	+	+	+	+	+	+	+	+	+
P02649;H0Y7L5;E9PEV4;E7ERP7;CON__Q03247	P02649;H0Y7L5;E9PEV4;E7ERP7	Apolipoprotein E	APOE	+	+	+	+	+	+	+	+	+
P02652;V9GYM3;V9GYE3;V9GYG9;V9GYC1;V9GYS1	P02652;V9GYM3;V9GYE3;V9GYG9	Apolipoprotein A-II;Proapolipoprotein A-II;Truncated apolipoprotein A-II	APOA2	+	+	+	+	+	+	+	+	+
P02671;P02671-2;CON__P02672	P02671;P02671-2	Fibrinogen alpha chain;Fibrinopeptide A;Fibrinogen alpha chain	FGA	+	+	+	+	+	+	+	+	+
P02675;D6REL8	P02675;D6REL8	Fibrinogen beta chain;Fibrinopeptide B;Fibrinogen beta chain	FGB	+	+	+	+	+	+	+	+	+
P02679;C9JC84	P02679;C9JC84	Fibrinogen gamma chain	FGG	+	+	+	+	+	+	+	+	+
P02679-2;C9JEU5	P02679-2;C9JEU5	Fibrinogen gamma chain	FGG				+	+
P02689;E5RIR0;E5RH45	P02689	Myelin P2 protein	PMP2								+
P02730;P02730-2;A0A0A0MS98	P02730;P02730-2;A0A0A0MS98	Band 3 anion transport protein	SLC4A1	+	+	+	+	+	+	+	+	+
P02741;Q5VVP7;P02741-2;C9JRE9	P02741;Q5VVP7;P02741-2	C-reactive protein;C-reactive protein(1-205)	CRP	+	+	+	+		+	+	+	+
P02743	P02743	Serum amyloid P-component;Serum amyloid P-component(1-203)	APCS	+	+	+	+	+	+	+	+	+
P02745;X6RLJ0;A0A8Q3SI63;A0A8Q3SI77;A0A8Q3SI62	P02745;X6RLJ0;A0A8Q3SI63	Complement C1q subcomponent subunit A	C1QA	+	+	+	+	+	+	+	+	+
P02747;A0A8Q3SIZ0	P02747;A0A8Q3SIZ0	Complement C1q subcomponent subunit C	C1QC	+	+	+	+	+	+	+	+	+
P02749;J3QRN2;J3KS17;J3QLI0;CON__P17690	P02749	Beta-2-glycoprotein 1	APOH	+	+	+	+	+	+	+	+	+
P02750	P02750	Leucine-rich alpha-2-glycoprotein	LRG1	+	+	+	+			+	+	+
P02751;P02751-7;P02751-12;H0Y7Z1;P02751-16;P02751-2;H0Y4K8	P02751;P02751-7;P02751-12	Fibronectin;Anastellin;Ugl-Y1;Ugl-Y2;Ugl-Y3	FN1	+	+	+
P02751-1;P02751-3;P02751-8;P02751-17;P02751-14;P02751-6;P02751-9;P02751-4	P02751-1;P02751-3;P02751-8;P02751-17;P02751-14;P02751-6;P02751-9;P02751-4	Fibronectin;Anastellin;Ugl-Y1;Ugl-Y2;Ugl-Y3	FN1	+	+	+	+	+	+	+	+	+
P02751-11	P02751-11	Fibronectin;Anastellin;Ugl-Y1;Ugl-Y2;Ugl-Y3	FN1					+	+
P02751-5	P02751-5	Fibronectin;Anastellin;Ugl-Y1;Ugl-Y2;Ugl-Y3	FN1	+	+		+	+	+	+		+
P02753;Q5VY30	P02753;Q5VY30	Retinol-binding protein 4;Plasma retinol-binding protein(1-182);Plasma retinol-binding protein(1-181);Plasma retinol-binding protein(1-179);Plasma retinol-binding protein(1-176)	RBP4	+	+	+	+	+	+	+	+	+
P02760;S4R3Y4;S4R471	P02760;S4R3Y4;S4R471	Protein AMBP;Alpha-1-microglobulin;Inter-alpha-trypsin inhibitor light chain;Trypstatin	AMBP	+	+	+	+	+	+	+	+	+
P02763	P02763	Alpha-1-acid glycoprotein 1	ORM1	+	+	+	+	+	+	+	+	+
P02765;C9JV77	P02765;C9JV77	Alpha-2-HS-glycoprotein;Alpha-2-HS-glycoprotein chain A;Alpha-2-HS-glycoprotein chain B	AHSG	+	+	+	+	+	+	+	+	+
P02766;A0A087WT59	P02766;A0A087WT59	Transthyretin	TTR	+	+	+	+	+	+	+	+	+
P02787;C9JVG0;H7C5E8;F8WCI6;C9JB55;F8WEK9;F8WC57	P02787	Serotransferrin	TF	+	+	+	+	+	+	+	+	+
P02790	P02790	Hemopexin	HPX	+	+	+	+	+	+	+	+	+
P02792	P02792	Ferritin light chain	FTL	+	+	+	+	+	+	+	+	+
P02794;G3V192;G3V1D1;E9PRK8;E9PKY7;E9PPQ4;E9PQR3;E9PKM5;E9PK45	P02794;G3V192;G3V1D1	Ferritin heavy chain;Ferritin heavy chain, N-terminally processed;Ferritin	FTH1	+	+	+	+	+	+	+	+	+
P03950	P03950	Angiogenin	ANG	+	+	+	+	+	+	+	+	+
P03951;P03951-2;X6R3B1;D6RB32;H0Y596	P03951;P03951-2;X6R3B1	Coagulation factor XI;Coagulation factor XIa heavy chain;Coagulation factor XIa light chain	F11	+	+	+	+	+	+		+	+
P04003;A6PVY5;F2Z2V7;CON__Q28065	P04003	C4b-binding protein alpha chain	C4BPA	+	+	+	+	+	+	+	+	+
P04004;H0YJW9;F5GX75	P04004	Vitronectin;Vitronectin V65 subunit;Vitronectin V10 subunit;Somatomedin-B	VTN	+	+	+	+	+	+	+	+	+
P04040	P04040	Catalase	CAT	+	+	+	+	+	+	+	+	+
P04066	P04066	Tissue alpha-L-fucosidase	FUCA1	+	+	+		+			+
P04075;P04075-2;H3BQN4;J3KPS3;H3BPS8;H3BUH7;H3BR04;H3BMQ8;H3BU78;H3BR68	P04075;P04075-2;H3BQN4;J3KPS3;H3BPS8;H3BUH7;H3BR04	Fructose-bisphosphate aldolase A;Fructose-bisphosphate aldolase	ALDOA	+	+	+	+	+	+	+	+	+
P04080;A0A1W2PS52;A0A1W2PQG6	P04080;A0A1W2PS52	Cystatin-B	CSTB	+	+	+	+	+	+	+	+	+
P04083;Q5T3N1;Q5T3N0	P04083;Q5T3N1	Annexin A1;Annexin	ANXA1	+	+	+	+	+	+	+	+	+
P04114;A8MUN2;A0A669KB70;CON__ENSEMBL:ENSBTAP00000032840	P04114	Apolipoprotein B-100;Apolipoprotein B-48	APOB	+	+	+	+	+	+	+	+	+
P04179;P04179-4;P04179-2;F5H4R2;F5GYZ5;P04179-3;F5H3C5;G8JLJ2;F5GXZ9	P04179;P04179-4;P04179-2;F5H4R2;F5GYZ5;P04179-3;F5H3C5	Superoxide dismutase [Mn], mitochondrial	SOD2	+	+	+	+		+	+	+	+
P04180;J3QSE5;I3L1Q6;J3QKT0;I3L0J6	P04180;J3QSE5;I3L1Q6;J3QKT0	Phosphatidylcholine-sterol acyltransferase	LCAT	+	+	+		+	+	+	+	+
P04196	P04196	Histidine-rich glycoprotein	HRG	+	+	+	+	+	+	+	+	+
P04211;A0A075B6I9	P04211;A0A075B6I9	Ig lambda chain V region 4A	IGLV7-46	+	+	+	+	+	+	+	+	+
P04217;M0R009;CON__Q2KJF1	P04217;M0R009	Alpha-1B-glycoprotein	A1BG	+	+	+	+	+	+	+	+	+
P04217-2	P04217-2	Alpha-1B-glycoprotein	A1BG	+	+	+
P04233-5;P04233-2;P04233;P04233-4;E7EQJ3;H0YBZ8;P04233-3;H0YBZ2	P04233-5;P04233-2;P04233;P04233-4	HLA class II histocompatibility antigen gamma chain	CD74	+				+	+	+	+	+
P04259	P04259	Keratin, type II cytoskeletal 6B	KRT6B				+	+	+			+
P04264	P04264	Keratin, type II cytoskeletal 1	KRT1	+	+	+	+	+	+	+	+	+
P04271;A8MRB1	P04271	Protein S100-B	S100B	+	+	+	+	+	+	+	+	+
P04275	P04275	von Willebrand factor;von Willebrand antigen 2	VWF	+	+	+	+	+	+		+	+
P04350;M0R278;M0QY85;M0QZL7;M0R2D3;M0R0X0;M0QY37;M0QX14;M0R1I1;M0QYM7;M0R042;M0R2T4;A0A075B724	P04350	Tubulin beta-4A chain	TUBB4A				+		+	+	+	+
P04406;P04406-2;E7EUT5;O14556	P04406;P04406-2;E7EUT5	Glyceraldehyde-3-phosphate dehydrogenase	GAPDH	+	+	+	+	+	+	+	+	+
P04424;P04424-3;P04424-2;A0A5F9ZHM8;A0A5F9ZHC6;F8W943;H7C0S8;A0A5F9ZI35	P04424;P04424-3;P04424-2;A0A5F9ZHM8;A0A5F9ZHC6;F8W943	Argininosuccinate lyase	ASL				+	+	+	+
P04430	P04430	Ig kappa chain V-I region BAN		+		+	+
P04439-2	P04439-2	HLA class I histocompatibility antigen, A-3 alpha chain	HLA-A	+		+	+	+	+	+	+	+
P04746;P19961;P04746-2;P19961-2;C9J2Z5;Q5T084;H7BZQ8;CON__Q3MHH8;C9JWK7	P04746;P19961;P04746-2;P19961-2	Pancreatic alpha-amylase;Alpha-amylase 2B	AMY2A;AMY2B			+					+	+
P04839;A0A8Q3SIJ1;A0A8Q3WMA3;A0A8Q3SIF1;Q9Y5S8;Q5H9D4;Q9Y5S8-2;Q9Y5S8-3	P04839;A0A8Q3SIJ1	Cytochrome b-245 heavy chain	CYBB				+	+	+	+	+	+
P04843;B7Z4L4;F8WF32	P04843;B7Z4L4	Dolichyl-diphosphooligosaccharide--protein glycosyltransferase subunit 1	RPN1						+	+	+	+
P04899;P04899-4;P04899-2;P04899-5;P04899-3;P04899-6;P19087;A8MTJ3;P11488;A0A1W2PQK2;A0A3B3IRK0;A0A087WZE5;A0A6Q8PGR1;A0A087WTB6;F8WE78;A0A3B3IS42;A0A3B3ITX3;A0A1W2PRE1;P38405-3;A2A2R6;A0A3B3ITG4;A0A3B3IU77	P04899;P04899-4;P04899-2;P04899-5;P04899-3;P04899-6	Guanine nucleotide-binding protein G(i) subunit alpha-2	GNAI2				+	+	+	+	+	+
Q93077;Q7L7L0;P04908	Q93077;Q7L7L0;P04908	Histone H2A type 1-C;Histone H2A type 3;Histone H2A type 1-B/E	HIST1H2AC;HIST3H2A;HIST1H2AB						+
P04921;P04921-2;P04921-3	P04921;P04921-2;P04921-3	Glycophorin-C	GYPC				+	+	+	+	+	+
P05019;P05019-2;P05019-3;P05019-4	P05019;P05019-2;P05019-3;P05019-4	Insulin-like growth factor I	IGF1	+
P05023;P05023-4;P05023-3;P05023-2;Q5TC01;Q5TC02;Q5TC05	P05023;P05023-4;P05023-3;P05023-2	Sodium/potassium-transporting ATPase subunit alpha-1	ATP1A1	+	+	+	+	+	+	+	+	+
P05026;P05026-2;B7Z9S8;A0A8I5KNT2;A0A8I5KX89	P05026;P05026-2;B7Z9S8;A0A8I5KNT2	Sodium/potassium-transporting ATPase subunit beta-1	ATP1B1		+		+	+	+	+	+	+
P05060	P05060	Secretogranin-1;PE-11;GAWK peptide;CCB peptide	CHGB	+	+	+	+			+	+	+
P05067;P05067-8;P05067-11;P05067-4;A0A0A0MRG2;P05067-6;P05067-7;P05067-9;E9PG40;P05067-3;P05067-5;P05067-10;H7C0V9;P05067-2;H7C2L2	P05067;P05067-8;P05067-11;P05067-4;A0A0A0MRG2;P05067-6;P05067-7;P05067-9;E9PG40;P05067-3;P05067-5;P05067-10;H7C0V9	Amyloid beta A4 protein;N-APP;Soluble APP-alpha;Soluble APP-beta;C99;Beta-amyloid protein 42;Beta-amyloid protein 40;C83;P3(42);P3(40);C80;Gamma-secretase C-terminal fragment 59;Gamma-secretase C-terminal fragment 57;Gamma-secretase C-terminal fragment 50;C31	APP	+	+	+	+	+	+	+	+	+
P05089;P05089-2;A0A5F9ZGN6;A0A5F9ZH78;P05089-3	P05089;P05089-2;A0A5F9ZGN6;A0A5F9ZH78;P05089-3	Arginase-1	ARG1	+		+	+	+	+	+	+	+
P05091;P05091-2;F8VP50;S4R3S4	P05091;P05091-2	Aldehyde dehydrogenase, mitochondrial	ALDH2						+	+	+	+
P05106;H3BM21;P05106-2;P05106-3;I3L4X8	P05106;H3BM21;P05106-2;P05106-3;I3L4X8	Integrin beta-3;Integrin beta	ITGB3				+	+	+	+	+	+
P05109	P05109	Protein S100-A8;Protein S100-A8, N-terminally processed	S100A8	+	+	+	+	+	+	+	+	+
P05121;P05121-2	P05121;P05121-2	Plasminogen activator inhibitor 1	SERPINE1	+	+	+	+	+	+		+	+
P05141;Q9H0C2	P05141	ADP/ATP translocase 2;ADP/ATP translocase 2, N-terminally processed	SLC25A5				+	+	+		+	+
P05154;G3V2M1;G3V264;G3V482;G3V265;G3V5I3;G3V4B4;G3V3F5	P05154	Plasma serine protease inhibitor	SERPINA5	+	+	+	+	+	+	+	+	+
P05160;A0A3B3IS66	P05160	Coagulation factor XIII B chain	F13B	+	+	+
P05164;P05164-2;P05164-3;J3QSF7;A0A8V8TPE5	P05164;P05164-2;P05164-3	Myeloperoxidase;Myeloperoxidase;89 kDa myeloperoxidase;84 kDa myeloperoxidase;Myeloperoxidase light chain;Myeloperoxidase heavy chain	MPO		+	+	+	+	+	+	+	+
P05186;P05186-3;P05186-2;B1ANL0	P05186;P05186-3;P05186-2	Alkaline phosphatase, tissue-nonspecific isozyme	ALPL							+	+	+
P05198;H0YJS4;G3V4T5	P05198;H0YJS4;G3V4T5	Eukaryotic translation initiation factor 2 subunit 1	EIF2S1						+	+	+	+
P05204	P05204	Non-histone chromosomal protein HMG-17	HMGN2		+	+			+	+	+	+
P05362;K7EKL8;E7ESS4	P05362;K7EKL8	Intercellular adhesion molecule 1	ICAM1				+		+	+	+	+
P05386	P05386	60S acidic ribosomal protein P1	RPLP1				+		+	+	+	+
P05387;H0YDD8;P05386-2	P05387	60S acidic ribosomal protein P2	RPLP2	+		+	+		+	+	+	+
P05388;F8VW21;F8VU65;F8VWS0;P05388-2;Q8NHW5;F8VPE8;G3V210;F8VZS0;F8VS58;F8VQY6;F8VRK7;F8VWV4;F8W1K8	P05388;F8VW21;F8VU65;F8VWS0;P05388-2;Q8NHW5;F8VPE8;G3V210;F8VZS0;F8VS58;F8VQY6;F8VRK7	60S acidic ribosomal protein P0;60S acidic ribosomal protein P0-like	RPLP0;RPLP0P6	+			+	+	+	+	+	+
P05413;S4R371;S4R3A2	P05413;S4R371;S4R3A2	Fatty acid-binding protein, heart	FABP3	+	+	+			+			+
P05452;E9PHK0;CON__Q2KIS7	P05452;E9PHK0	Tetranectin	CLEC3B	+	+	+	+	+	+	+	+	+
P05455;E7ERC4;E9PGX9;E9PFL9	P05455;E7ERC4;E9PGX9	Lupus La protein	SSB						+	+	+	+
P05543;CON__Q9TT36	P05543	Thyroxine-binding globulin	SERPINA7	+	+	+				+	+	+
P05546;CON__ENSEMBL:ENSBTAP00000018574	P05546	Heparin cofactor 2	SERPIND1	+	+	+	+	+	+	+	+	+
P05771;P05771-2;I3L1Z0;H3BV73	P05771;P05771-2	Protein kinase C beta type	PRKCB							+	+
P05937;P05937-2;E5RIZ8;E5RG14	P05937;P05937-2	Calbindin	CALB1	+	+	+						+
P05976;P05976-2	P05976;P05976-2	Myosin light chain 1/3, skeletal muscle isoform	MYL1		+	+			+		+	+
P05997;A0A087WYX9;A0A3B3IRH9	P05997;A0A087WYX9	Collagen alpha-2(V) chain	COL5A2	+	+		+	+	+	+	+	+
P06276;F8WF14;F8WEX7;H0Y885;H7C4Y0	P06276;F8WF14;F8WEX7	Cholinesterase;Carboxylic ester hydrolase	BCHE	+	+	+	+
P06307	P06307	Cholecystokinin;Cholecystokinin-58;Cholecystokinin-58 desnonopeptide;Cholecystokinin-39;Cholecystokinin-33;Cholecystokinin-25;Cholecystokinin-18;Cholecystokinin-12;Cholecystokinin-8;Cholecystokinin-7;Cholecystokinin-5	CCK	+	+		+		+	+	+	+
P06310;A0A075B6S6	P06310;A0A075B6S6	Ig kappa chain V-II region RPMI 6410	IGKV2D-30	+	+	+	+	+		+
P06312	P06312	Ig kappa chain V-IV region	IGKV4-1	+	+	+	+	+	+	+	+	+
P06331	P06331	Ig heavy chain V-II region ARH-77		+	+	+
P06396-2;Q5T0I0	P06396-2	Gelsolin	GSN	+	+	+	+		+	+	+	+
P06576;H0YH81;F8W079;F8W0P7;H0YI37	P06576;H0YH81;F8W079	ATP synthase subunit beta, mitochondrial;ATP synthase subunit beta	ATP5B	+	+	+	+	+	+	+	+	+
P06702	P06702	Protein S100-A9	S100A9	+	+	+	+	+	+	+	+	+
P06703;R4GN98	P06703;R4GN98	Protein S100-A6;Protein S100	S100A6	+	+	+	+	+	+	+	+	+
P06727	P06727	Apolipoprotein A-IV	APOA4	+	+	+	+	+	+	+	+	+
P06732	P06732	Creatine kinase M-type;Creatine kinase M-type, N-terminally processed	CKM		+	+	+	+	+	+	+	+
P06733;A0A2R8Y6G6;P06733-2;K7EM90;A0A2R8YEM5;A0A2R8Y879;K7ERS8;A0A2R8Y6I8;A0A2R8Y798;A0A2R8YEG5	P06733;A0A2R8Y6G6;P06733-2;K7EM90	Alpha-enolase;Enolase	ENO1	+	+	+	+	+	+	+	+	+
P06737;P06737-2;E9PK47	P06737;P06737-2;E9PK47	Glycogen phosphorylase, liver form;Alpha-1,4 glucan phosphorylase	PYGL			+	+	+	+	+	+	+
P06753-6	P06753-6	Tropomyosin alpha-3 chain	TPM3	+	+	+	+	+	+	+	+	+
P06858;E7EW14;E5RJI0	P06858	Lipoprotein lipase	LPL	+	+	+	+	+	+	+	+	+
P33778;Q16778;P23527;P06899;Q96A08;Q6DRA6;Q6DN03	P33778;Q16778;P23527;P06899;Q96A08	Histone H2B type 1-B;Histone H2B type 2-E;Histone H2B type 1-O;Histone H2B type 1-J;Histone H2B type 1-A	HIST1H2BB;HIST2H2BE;HIST1H2BO;HIST1H2BJ;HIST1H2BA				+	+	+
P07093-2;P07093-3;P07093;C9JN98	P07093-2;P07093-3;P07093	Glia-derived nexin	SERPINE2	+	+	+	+	+	+	+	+	+
P07099;B1AQP8	P07099	Epoxide hydrolase 1	EPHX1						+	+	+	+
P07196	P07196	Neurofilament light polypeptide	NEFL	+	+	+			+	+		+
P07305;P07305-2	P07305;P07305-2	Histone H1.0;Histone H1.0, N-terminally processed	H1F0			+		+	+		+	+
P07355;H0YMW4;P07355-2;H0YN42;H0YMU9;H0YMD0;H0YM50;H0YL33;H0YKS4;H0YNB8;H0YNP5;A0A7I2V4P4;H0YMM1;H0YN28;H0YKX9;H0YMT9;H0YLV6;H0YKZ7;H0YKL9;H0YKV8;H0YNA0;H0YMD9	P07355;H0YMW4;P07355-2;H0YN42;H0YMU9;H0YMD0;H0YM50;H0YL33;H0YKS4;H0YNB8;H0YNP5	Annexin A2;Annexin	ANXA2	+	+	+	+	+	+	+	+	+
P07359	P07359	Platelet glycoprotein Ib alpha chain;Glycocalicin	GP1BA				+		+	+	+	+
P07360;A0A3B3ITK5	P07360	Complement component C8 gamma chain	C8G	+	+	+	+	+	+	+	+	+
P07384;E9PL37;E9PRM1;E9PLX0;E9PJJ3;E9PLC9;E9PMC6;E9PJA6;E9PSA6;E9PQB3;E9PIA9	P07384	Calpain-1 catalytic subunit	CAPN1	+		+	+	+	+	+	+	+
P07437;Q5JP53;Q5ST81;A6NNZ2	P07437;Q5JP53;Q5ST81	Tubulin beta chain	TUBB	+			+	+	+	+	+	+
P07451	P07451	Carbonic anhydrase 3	CA3	+	+	+	+		+	+	+	+
P07492-2;P07492;H0Y5C5;P07492-3	P07492-2;P07492;H0Y5C5;P07492-3	Gastrin-releasing peptide;Neuromedin-C	GRP	+	+					+
P07585;F8VXZ8;F8VUF6;F8VWU0;P07585-2;F8VX58;P07585-4;P07585-3;F8VNV6;H0YI87;A0A7I2PRI8;F8VNW0;F8VU58;F8VSI3;P07585-5	P07585;F8VXZ8;F8VUF6;F8VWU0	Decorin	DCN	+	+	+	+	+	+	+	+	+
P07602;P07602-2;P07602-3;A0A0J9YXB8	P07602;P07602-2;P07602-3	Prosaposin;Saposin-A;Saposin-B-Val;Saposin-B;Saposin-C;Saposin-D	PSAP	+	+	+		+		+	+	+
P07686;Q5URX0;H0YA83;H0Y9B6	P07686;Q5URX0;H0YA83;H0Y9B6	Beta-hexosaminidase subunit beta;Beta-hexosaminidase subunit beta chain B;Beta-hexosaminidase subunit beta chain A	HEXB	+	+	+	+	+	+	+	+	+
P07737;K7EJ44;I3L3D5	P07737;K7EJ44	Profilin-1	PFN1	+	+	+	+	+	+	+	+	+
P07738;C9JH23	P07738	Bisphosphoglycerate mutase	BPGM	+	+	+	+	+	+	+	+	+
P07814;V9GYZ6;V9GZ76	P07814	Bifunctional glutamate/proline--tRNA ligase;Glutamate--tRNA ligase;Proline--tRNA ligase	EPRS						+	+	+	+
P07900;P07900-2;Q14568;G3V2J8;Q58FG0;Q58FG1	P07900;P07900-2	Heat shock protein HSP 90-alpha	HSP90AA1	+	+	+	+	+	+	+	+	+
P07911;X6RBG4;P07911-4;P07911-5;P07911-2;P07911-3	P07911;X6RBG4;P07911-4;P07911-5;P07911-2;P07911-3	Uromodulin;Uromodulin, secreted form	UMOD									+
P07948;P07948-2;E5RJ37	P07948;P07948-2	Tyrosine-protein kinase Lyn	LYN				+	+	+	+	+	+
P07951-2;Q5TCU3;P07951-3	P07951-2;Q5TCU3;P07951-3	Tropomyosin beta chain	TPM2			+
P07954;P07954-2;A0A804HI24;A0A804HKE6	P07954;P07954-2;A0A804HI24	Fumarate hydratase, mitochondrial	FH	+					+	+	+	+
P07996;P07996-2;A8MZG1	P07996;P07996-2	Thrombospondin-1	THBS1	+	+	+	+	+	+	+	+	+
P07998;G3V357	P07998;G3V357	Ribonuclease pancreatic	RNASE1	+	+	+	+	+
P08123	P08123	Collagen alpha-2(I) chain	COL1A2	+	+	+	+	+	+	+	+	+
P08133;P08133-2;E7EMC6	P08133;P08133-2	Annexin A6	ANXA6		+	+	+	+	+	+	+	+
P08185;G3V350;G3V4V7	P08185	Corticosteroid-binding globulin	SERPINA6	+	+	+			+	+	+	+
P08237;P08237-3;A0A2R8Y891;P08237-2;F8VZI0;F8VZQ1;F8VX13;F8VP00;F8VSF7;F8VW30;F8VTQ3;F8VUB8;F8VYK8;F8VVE3;F8VZ53;F8VSF5	P08237;P08237-3;A0A2R8Y891;P08237-2;F8VZI0	ATP-dependent 6-phosphofructokinase, muscle type	PFKM				+	+	+	+	+	+
P08238;Q58FF7	P08238	Heat shock protein HSP 90-beta	HSP90AB1	+	+	+	+	+	+	+	+	+
P08247;H7C4W3;P08247-2	P08247;H7C4W3;P08247-2	Synaptophysin	SYP						+	+	+	+
P08253;P08253-2;P08253-3;H3BR66;H3BS34;H3BV48;P09237	P08253;P08253-2;P08253-3	72 kDa type IV collagenase;PEX	MMP2	+	+	+	+	+	+	+		+
P08294;M0R1V4	P08294	Extracellular superoxide dismutase [Cu-Zn]	SOD3	+	+	+	+	+	+	+	+	+
P08311	P08311	Cathepsin G	CTSG	+	+	+	+	+	+	+	+	+
P08493;P08493-2	P08493;P08493-2	Matrix Gla protein	MGP			+	+	+	+	+	+	+
P08514;P08514-2;P08514-3;A0A3B3IU79;K7EP83	P08514;P08514-2;P08514-3;A0A3B3IU79	Integrin alpha-IIb;Integrin alpha-IIb heavy chain;Integrin alpha-IIb light chain, form 1;Integrin alpha-IIb light chain, form 2	ITGA2B				+	+	+	+	+	+
P08559;Q5JPU2;P08559-3;P08559-2;P08559-4;P29803;Q5JPU0;Q5JPT9;Q5JPU1	P08559;Q5JPU2;P08559-3;P08559-2;P08559-4	Pyruvate dehydrogenase E1 component subunit alpha, somatic form, mitochondrial	PDHA1							+	+	+
P08567	P08567	Pleckstrin	PLEK	+	+	+	+	+	+	+	+	+
P08571;D6RFL4;E7EVL5	P08571;D6RFL4	Monocyte differentiation antigen CD14;Monocyte differentiation antigen CD14, urinary form;Monocyte differentiation antigen CD14, membrane-bound form	CD14	+	+	+	+	+	+	+	+	+
P08572;A0A3B3IS47;A0A3B3ITQ8;A2A352;A0A3B3ITN7;A0A3B3IRV2;A0A3B3IT80;A0A087WY39	P08572	Collagen alpha-2(IV) chain;Canstatin	COL4A2	+	+	+	+	+	+	+	+	+
P08574	P08574	Cytochrome c1, heme protein, mitochondrial	CYC1							+	+	+
P08575;P08575-6;P08575-5;P08575-7;P08575-8;P08575-10;P08575-9;P08575-4;A0A8V8TLH9;A0A075B788;M3ZCP1;E9PKH0;A0A140TA77;A0A140TA68;A0A0G2JNW2;A0A8V8TMR5;A0A140TA57;M9MMK9	P08575;P08575-6;P08575-5;P08575-7;P08575-8;P08575-10;P08575-9;P08575-4;A0A8V8TLH9	Receptor-type tyrosine-protein phosphatase C	PTPRC				+	+	+	+	+	+
P08579	P08579	U2 small nuclear ribonucleoprotein B	SNRPB2									+
P08581;P08581-2;P42685;Q04912;H7C174;H7C3Z8;H7C074;P42685-2;P08581-3;Q04912-7;Q04912-2	P08581;P08581-2	Hepatocyte growth factor receptor	MET			+
P08582;A0A8Q3WLY9;C9JVN1;P08582-2	P08582;A0A8Q3WLY9	Melanotransferrin	MFI2						+	+	+	+
P08590;E9PGV7	P08590	Myosin light chain 3	MYL3			+		+
P08621;P08621-2;P08621-4;M0QYR1;P08621-3	P08621;P08621-2;P08621-4	U1 small nuclear ribonucleoprotein 70 kDa	SNRNP70						+		+	+
P08648	P08648	Integrin alpha-5;Integrin alpha-5 heavy chain;Integrin alpha-5 light chain	ITGA5							+	+	+
P08670;B0YJC4;B0YJC5;A0A1B0GTT5;A0A1B0GVG8;P41219;H7C5W5;P41219-2;F8W835	P08670;B0YJC4;B0YJC5	Vimentin	VIM	+	+	+	+	+	+	+	+	+
P08697;P08697-2;A0A0G2JPA8;C9JMH6;A0A0J9YY65;CON__P28800	P08697;P08697-2;A0A0G2JPA8;C9JMH6;A0A0J9YY65	Alpha-2-antiplasmin	SERPINF2	+	+	+	+	+	+	+	+	+
P08754	P08754	Guanine nucleotide-binding protein G(k) subunit alpha	GNAI3				+	+	+	+	+	+
P08758;D6RBL5;D6RBE9;E9PHT9;D6RCN3	P08758;D6RBL5;D6RBE9	Annexin A5;Annexin	ANXA5	+	+	+	+	+	+	+	+	+
P08949-2;P08949	P08949-2;P08949	Neuromedin-B;Neuromedin-B-32;Neuromedin-B	NMB	+	+					+	+	+
P09012;M0R0G9;M0QXK2;M0R221;M0R2B8;M0QZG7;M0R268	P09012;M0R0G9;M0QXK2;M0R221;M0R2B8;M0QZG7;M0R268	U1 small nuclear ribonucleoprotein A	SNRPA						+		+	+
P09104;P09104-2;F5H0C8;F5H1C3;U3KQP4;U3KQQ1	P09104;P09104-2;F5H0C8	Gamma-enolase;Enolase	ENO2	+	+	+			+	+	+	+
P09105	P09105	Hemoglobin subunit theta-1	HBQ1	+			+	+	+	+	+	+
P09211;A8MX94;A0A087X2E9;A0A2R8Y5E5;A0A087X243	P09211;A8MX94	Glutathione S-transferase P	GSTP1	+	+	+	+	+	+	+	+	+
P09382;F8WEI7	P09382	Galectin-1	LGALS1	+	+	+	+	+	+	+	+	+
P09417;B7Z415;D6RGG7;P09417-2;H0Y8F7;D6RHJ7	P09417;B7Z415;D6RGG7;P09417-2;H0Y8F7	Dihydropteridine reductase	QDPR	+	+	+	+		+	+	+	+
P09429;Q5T7C4;B2RPK0	P09429;Q5T7C4;B2RPK0	High mobility group protein B1;Putative high mobility group protein B1-like 1	HMGB1;HMGB1P1			+		+	+	+	+	+
P09455;A0A0A0MQT0;A0A0A0MTB9;H0YAK8;P09455-3;P09455-2	P09455;A0A0A0MQT0;A0A0A0MTB9;H0YAK8;P09455-3;P09455-2	Retinol-binding protein 1	RBP1				+	+	+	+	+	+
P09471-2;P09471;H3BTM2;A0A1W2PP87;A0A1W2PRJ7;A0A1W2PS82;A0A1W2PP38	P09471-2;P09471;H3BTM2	Guanine nucleotide-binding protein G(o) subunit alpha	GNAO1				+		+	+	+	+
P09486;F5GY03;E5RK62	P09486;F5GY03;E5RK62	SPARC	SPARC	+	+	+	+	+		+	+	+
P09488;P09488-2;E7EWW9;B9ZVX7;H3BQT3;H3BRM6;A0A3B3IU61	P09488;P09488-2;E7EWW9;B9ZVX7;H3BQT3	Glutathione S-transferase Mu 1	GSTM1	+			+		+	+		+
P09493-10;P09493-4;P09493-3;H0YKX5	P09493-10;P09493-4;P09493-3;H0YKX5		TPM1		+	+				+		+
P09496-2;P09496;P09496-4;P09496-3;F8WF69;P09496-5;C9J8P9	P09496-2;P09496;P09496-4;P09496-3;F8WF69;P09496-5	Clathrin light chain A	CLTA			+		+	+	+	+	+
P09525;P09525-3;Q6P452;B4E1S2	P09525;P09525-3;Q6P452	Annexin A4;Annexin	ANXA4		+		+	+	+	+	+	+
P09525-2	P09525-2	Annexin A4	ANXA4						+		+	+
P09529	P09529	Inhibin beta B chain	INHBB						+		+	+
P09543;P09543-2;K7ERC4;K7EN66;C9K0L8;K7ERZ0	P09543;P09543-2	2,3-cyclic-nucleotide 3-phosphodiesterase	CNP			+	+	+	+	+	+	+
P09601;B1AHA8;A0A7I2V3I1;A0A7I2V3M0;A0A7I2V277	P09601;B1AHA8;A0A7I2V3I1	Heme oxygenase 1	HMOX1	+						+		+
P09603;E9PJA2;P09603-2;P09603-3;E9PKP4;H7BY18;E9PQ08	P09603;E9PJA2;P09603-2;P09603-3	Macrophage colony-stimulating factor 1;Processed macrophage colony-stimulating factor 1	CSF1	+	+	+
P09619;P09619-2;E5RJ14;E5RH16;E5RII0	P09619	Platelet-derived growth factor receptor beta	PDGFRB		+		+		+	+	+
P09669	P09669	Cytochrome c oxidase subunit 6C	COX6C			+				+	+	+
P09871;F8WCZ6;H0Y5D1;F5H7T4;B5MCV4	P09871;F8WCZ6	Complement C1s subcomponent;Complement C1s subcomponent heavy chain;Complement C1s subcomponent light chain	C1S	+	+	+	+	+	+	+	+	+
P09874;A0A7I2V3E1;A0A7I2V5E9;A0A7I2V625;A0A7I2V384	P09874;A0A7I2V3E1	Poly [ADP-ribose] polymerase 1	PARP1						+		+	+
P09917;P09917-5;P09917-2;P09917-3;P09917-4	P09917;P09917-5;P09917-2;P09917-3;P09917-4	Arachidonate 5-lipoxygenase	ALOX5								+	+
P09936;D6RE83;D6R956;D6R974;D6RF53	P09936;D6RE83;D6R956;D6R974	Ubiquitin carboxyl-terminal hydrolase isozyme L1;Ubiquitin carboxyl-terminal hydrolase	UCHL1	+	+	+	+	+	+	+	+	+
P09960;P09960-4;P09960-2;P09960-3;B4DEH5	P09960;P09960-4;P09960-2;P09960-3	Leukotriene A-4 hydrolase	LTA4H	+		+	+	+	+	+	+	+
P09972;A8MVZ9;J3KSV6;J3QKP5;C9J8F3;J3QKK1;K7EKH5	P09972;A8MVZ9	Fructose-bisphosphate aldolase C;Fructose-bisphosphate aldolase	ALDOC	+	+	+	+	+	+	+	+	+
P0C0L4;P0C0L4-2;A0A8V8TLP6	P0C0L4;P0C0L4-2;A0A8V8TLP6	Complement C4-A;Complement C4 beta chain;Complement C4-A alpha chain;C4a anaphylatoxin;C4b-A;C4d-A;Complement C4 gamma chain	C4A	+	+	+	+	+	+	+	+	+
P0C0L5;A0A3B3ISA6	P0C0L5;A0A3B3ISA6	Complement C4-B;Complement C4 beta chain;Complement C4-B alpha chain;C4a anaphylatoxin;C4b-B;C4d-B;Complement C4 gamma chain	C4B	+	+	+	+	+	+	+	+	+
Q71UI9;P0C0S5;C9J0D1;A0A494C189;Q71UI9-4;Q71UI9-2;Q71UI9-3;C9J386	Q71UI9;P0C0S5;C9J0D1;A0A494C189;Q71UI9-4;Q71UI9-2;Q71UI9-3	Histone H2A.V;Histone H2A.Z;Histone H2A	H2AFV;H2AFZ			+	+	+	+	+	+	+
P0CG30;Q6ICJ4;P0CG29	P0CG30;Q6ICJ4;P0CG29	Glutathione S-transferase theta-2B;Glutathione S-transferase theta-2	GSTT2B;Em:AP000351.3;GSTT2						+		+	+
P0DJI8;E9PQD6	P0DJI8;E9PQD6	Serum amyloid A-1 protein;Amyloid protein A;Serum amyloid protein A(2-104);Serum amyloid protein A(3-104);Serum amyloid protein A(2-103);Serum amyloid protein A(2-102);Serum amyloid protein A(4-101);Serum amyloid A protein	SAA1	+	+	+	+	+	+	+	+	+
P0DJI9	P0DJI9	Serum amyloid A-2 protein	SAA2	+	+	+	+	+	+	+	+	+
P0DOY2;P0DOY3;P0CF74	P0DOY2;P0DOY3;P0CF74	Ig lambda-6 chain C region	IGLC6	+	+	+	+	+	+	+	+	+
P0DP01	P0DP01			+	+	+
P0DP02	P0DP02			+	+	+	+	+	+	+		+
P0DP08	P0DP08			+	+	+						+
P0DP25;P0DP24;P0DP23;E7EMB3;M0QZ52;Q96HY3;F8WBR5;G3V479;G3V361;A0A590UJI2;A0A590UJC0;G3V226	P0DP25;P0DP24;P0DP23;E7EMB3;M0QZ52;Q96HY3		CALM2;CALM3	+	+	+	+	+	+	+	+	+
P10114	P10114	Ras-related protein Rap-2a	RAP2A						+	+	+	+
P10124	P10124	Serglycin	SRGN				+		+	+
P10153	P10153	Non-secretory ribonuclease	RNASE2	+	+	+
P10155;P10155-5;P10155-3;P10155-4;P10155-2;D6RDN1;D6RE09;H0Y9N5	P10155;P10155-5;P10155-3;P10155-4;P10155-2	60 kDa SS-A/Ro ribonucleoprotein	TROVE2									+
P10253;I3L2V9;I3L0S5;I3L3L3	P10253	Lysosomal alpha-glucosidase;76 kDa lysosomal alpha-glucosidase;70 kDa lysosomal alpha-glucosidase	GAA	+	+	+			+		+	+
P10301	P10301	Ras-related protein R-Ras	RRAS						+	+	+	+
P10412;P16403;Q02539;P22492	P10412;P16403;Q02539;P22492	Histone H1.4;Histone H1.2;Histone H1.1;Histone H1t	HIST1H1E;HIST1H1C;HIST1H1A;HIST1H1T	+	+	+	+	+	+	+	+	+
P10451;P10451-4;Q3LGB0;CON__P31096	P10451;P10451-4;Q3LGB0	Osteopontin	SPP1;opn	+	+	+	+	+	+	+	+	+
P10451-3	P10451-3	Osteopontin	SPP1	+						+	+	+
P10451-5	P10451-5	Osteopontin	SPP1	+	+	+	+	+		+	+	+
P10586;P10586-2;A2A437	P10586;P10586-2	Receptor-type tyrosine-protein phosphatase F	PTPRF	+	+	+
P10599;P10599-2	P10599;P10599-2	Thioredoxin	TXN	+	+	+	+	+	+	+	+	+
P10606	P10606	Cytochrome c oxidase subunit 5B, mitochondrial	COX5B								+	+
P10636-2;P10636-3;I3L170	P10636-2;P10636-3;I3L170	Microtubule-associated protein tau;Microtubule-associated protein	MAPT	+	+					+
P10636-4;P10636-5;A0A7I2PLE3	P10636-4;P10636-5;A0A7I2PLE3	Microtubule-associated protein tau	MAPT	+	+	+				+	+	+
P10643;A0A8Q3SIM0;CON__Q29RQ1	P10643;A0A8Q3SIM0	Complement component C7	C7	+	+	+	+	+	+	+	+	+
P10644;K7EM13;P10644-2;K7EPB2;K7EIE5;K7EJ40;K7EK41;K7EMZ6	P10644;K7EM13;P10644-2;K7EPB2	cAMP-dependent protein kinase type I-alpha regulatory subunit;cAMP-dependent protein kinase type I-alpha regulatory subunit, N-terminally processed	PRKAR1A	+			+		+	+	+	+
P10645;G5E968	P10645;G5E968	Chromogranin-A;Vasostatin-1;Vasostatin-2;EA-92;ES-43;Pancreastatin;SS-18;WA-8;WE-14;LF-19;Catestatin;AL-11;GV-19;GR-44;ER-37;GE-25;Serpinin-RRG;Serpinin;p-Glu serpinin precursor	CHGA	+	+	+	+		+	+	+	+
P10768;X6RA14;U3KQT1;H7BZT7	P10768;X6RA14;U3KQT1;H7BZT7	S-formylglutathione hydrolase	ESD	+	+	+	+	+	+	+	+	+
P10809;A0A7I2V599;A0A7I2V2X6;A0A7I2YQK6;A0A7I2V5M1;A0A7I2V5K3;A0A7I2YQ71;A0A7I2V369;E7EXB4;E7ESH4;C9JL25;P10809-2;C9JL19;C9JCQ4;C9J0S9	P10809;A0A7I2V599;A0A7I2V2X6;A0A7I2YQK6;A0A7I2V5M1	60 kDa heat shock protein, mitochondrial	HSPD1	+		+			+	+	+	+
P10909-6;P10909;P10909-4;P10909-5;P10909-2;H0YLK8;H0YC35;E7ERK6;E7ETB4;H0YAS8;E5RGB0;E5RH61;E5RJZ5;E5RG36	P10909-6;P10909;P10909-4;P10909-5;P10909-2;H0YLK8;H0YC35	Clusterin;Clusterin beta chain;Clusterin alpha chain;Clusterin	CLU	+	+	+	+	+	+	+	+	+
P11021;A0A7P0TB36;A0A7P0TAI0	P11021;A0A7P0TB36;A0A7P0TAI0	78 kDa glucose-regulated protein	HSPA5	+	+	+	+	+	+	+	+	+
P11047;R4GNC7	P11047	Laminin subunit gamma-1	LAMC1	+			+	+	+
P11142;E9PKE3;P11142-2;E9PNE6;A8K7Q2;E9PLF4;E9PS65;E9PQQ4;E9PQK7;E9PK54;E9PM13;E9PPY6;E9PI65;E9PN25	P11142;E9PKE3;P11142-2;E9PNE6;A8K7Q2	Heat shock cognate 71 kDa protein	HSPA8	+	+	+	+	+	+	+	+	+
P11166;A0A6Q8PFI8;A0A0D9SFK9;A6NL68;A0A0D9SG74	P11166;A0A6Q8PFI8	Solute carrier family 2, facilitated glucose transporter member 1	SLC2A1	+	+		+	+	+	+	+	+
P11169;Q8TDB8;Q8TDB8-2;Q8TDB8-4;Q8TDB8-5;Q8TDB8-3;F5GYR5	P11169;Q8TDB8;Q8TDB8-2;Q8TDB8-4;Q8TDB8-5	Solute carrier family 2, facilitated glucose transporter member 3;Solute carrier family 2, facilitated glucose transporter member 14	SLC2A3;SLC2A14				+	+	+	+	+	+
P11177;P11177-3;P11177-2;F8WF02;C9J634	P11177;P11177-3;P11177-2	Pyruvate dehydrogenase E1 component subunit beta, mitochondrial	PDHB								+	+
P11215;P11215-2;H3BMV4	P11215;P11215-2	Integrin alpha-M	ITGAM				+	+	+	+	+	+
P11216;H0Y4Z6	P11216	Glycogen phosphorylase, brain form	PYGB			+	+	+	+	+	+	+
P11217;P11217-2	P11217;P11217-2	Glycogen phosphorylase, muscle form	PYGM			+	+	+	+	+	+	+
P11226	P11226	Mannose-binding protein C	MBL2	+	+	+	+		+		+
P11233;H7C3P7;C9JPE8;C9JYR1;F8WEQ6	P11233;H7C3P7	Ras-related protein Ral-A	RALA				+	+	+	+	+	+
P11234;P11234-2;C9J6B1;P11234-3;C9JQB3	P11234;P11234-2;C9J6B1;P11234-3;C9JQB3	Ras-related protein Ral-B	RALB						+	+	+	+
P11277;P11277-2;P11277-3;H0YJE6	P11277;P11277-2;P11277-3	Spectrin beta chain, erythrocytic	SPTB	+	+	+	+	+	+	+	+	+
P11279;P11279-2	P11279;P11279-2	Lysosome-associated membrane glycoprotein 1	LAMP1	+	+		+		+	+	+	+
P11387;A0A7P0T852;Q969P6;A0A7P0T9R7;E5RIC7;Q969P6-2;E5RJ33;H0YBR3;H0YC03;E5RGE7;E5RGR4;E5RFE3;E5RGR2;E5RJ95;E5RFS0	P11387	DNA topoisomerase 1	TOP1						+		+	+
P11597;H3BRJ9;P11597-2	P11597;H3BRJ9;P11597-2	Cholesteryl ester transfer protein	CETP	+			+	+	+	+	+	+
P11766;H0YAG8;D6RAY0;D6R9G2;D6RFE4	P11766;H0YAG8	Alcohol dehydrogenase class-3	ADH5			+	+	+	+	+	+	+
P11908;P11908-2;A6NMS2;D3YTJ7	P11908;P11908-2	Ribose-phosphate pyrophosphokinase 2	PRPS2					+	+		+
P12036;P12036-2	P12036;P12036-2	Neurofilament heavy polypeptide	NEFH						+	+		+
P12107;P12107-2;P12107-4;P12107-3;A0A2R8Y4M5;A0A2R8Y4I5;A0A2R8Y5N4;A0A2R8YDU3;C9JMN2;H7C381;A0A0U1RRA7	P12107;P12107-2;P12107-4;P12107-3	Collagen alpha-1(XI) chain	COL11A1	+	+		+	+	+	+
P12109;A0A087X0S5;A0A804HJ28	P12109	Collagen alpha-1(VI) chain	COL6A1	+	+	+	+	+	+	+	+	+
P12110;P12110-3;P12110-2;C9JH44;H7C0M5	P12110;P12110-3;P12110-2	Collagen alpha-2(VI) chain	COL6A2	+	+		+	+	+	+	+	+
P12111;P12111-2;P12111-5;P12111-3;E7ENL6;A0A804HKC7;A0A804HKQ0;A0A804HKS9	P12111;P12111-2	Collagen alpha-3(VI) chain	COL6A3	+	+	+	+	+	+	+	+	+
P12111-4	P12111-4	Collagen alpha-3(VI) chain	COL6A3				+		+		+
P12235;V9GYG0	P12235;V9GYG0	ADP/ATP translocase 1	SLC25A4				+	+	+	+	+	+
P12236	P12236	ADP/ATP translocase 3;ADP/ATP translocase 3, N-terminally processed	SLC25A6				+	+	+	+	+	+
P12270	P12270	Nucleoprotein TPR	TPR				+
P12273	P12273	Prolactin-inducible protein	PIP	+	+			+	+		+	+
P12277;A0A0S2Z471;H0YJG0;G3V4N7;G3V461;G3V2I1;H0YJK0	P12277;A0A0S2Z471	Creatine kinase B-type	CKB	+	+	+	+	+	+	+	+	+
P12314;P12314-2;Q92637-2;C9JSN8	P12314;P12314-2	High affinity immunoglobulin gamma Fc receptor I	FCGR1A				+		+	+	+	+
P12318;P12318-2;A0A8V8TN30;A0A8V8TN00;A0A8V8TPS4;V9GY83;V9GY55;F5GXY9;F5GX41	P12318;P12318-2;A0A8V8TN30;A0A8V8TN00;A0A8V8TPS4;V9GY83	Low affinity immunoglobulin gamma Fc region receptor II-a	FCGR2A	+		+	+		+	+	+	+
P12429;D6RA82;D6RFG5;D6RCA8;D6RAZ8;D6RFJ9	P12429;D6RA82	Annexin A3;Annexin	ANXA3		+		+	+	+	+	+	+
P12532;P12532-2;P17540;F8WCN3;C9J8F6;D6RHV3;D6R998;C9J6W7;C9JT96;C9JSQ1	P12532;P12532-2;P17540;F8WCN3	Creatine kinase U-type, mitochondrial;Creatine kinase S-type, mitochondrial	CKMT1A;CKMT2;CKMT1B						+		+	+
P12724	P12724	Eosinophil cationic protein	RNASE3				+	+	+	+	+	+
P12814;P12814-3;A0A804HII9;A0A804HKE2;P12814-2;A0A804HLD0;A0A804HK61;A0A804HJU8;A0A7I2V4Y4;P12814-4;A0A804HLF4;A0A804HL31;A0A804HIN7;H9KV75;G3V2N5;G3V2W4;A0A804HJQ9;H7C5W8;H0YJW3;H0YJ11;A0A804HJN7;A0A804HIY0;G3V2X9;G3V5M4;G3V380	P12814;P12814-3;A0A804HII9;A0A804HKE2;P12814-2;A0A804HLD0;A0A804HK61;A0A804HJU8;A0A7I2V4Y4;P12814-4;A0A804HLF4;A0A804HL31;A0A804HIN7;H9KV75	Alpha-actinin-1	ACTN1	+	+	+	+	+	+	+	+	+
P12830;P12830-2;H3BNC6;H3BVI7;J3QKP1	P12830;P12830-2;H3BNC6;H3BVI7	Cadherin-1;E-Cad/CTF1;E-Cad/CTF2;E-Cad/CTF3	CDH1					+			+
P12882	P12882	Myosin-1	MYH1		+			+			+
P12883	P12883	Myosin-7	MYH7	+	+	+		+	+		+
P12931;P12931-2;P12931-3	P12931;P12931-2;P12931-3	Proto-oncogene tyrosine-protein kinase Src	SRC							+	+	+
P13010;C9JZ81	P13010	X-ray repair cross-complementing protein 5	XRCC5				+		+	+	+	+
P13073;H3BN72;H3BNV9;Q86WV2;H3BPG0;H3BNI5	P13073;H3BN72;H3BNV9;Q86WV2;H3BPG0	Cytochrome c oxidase subunit 4 isoform 1, mitochondrial	COX4I1		+			+	+	+	+	+
P13224;P13224-2	P13224;P13224-2	Platelet glycoprotein Ib beta chain	GP1BB							+	+	+
P13284;M0QZG3	P13284;M0QZG3	Gamma-interferon-inducible lysosomal thiol reductase	IFI30	+		+				+	+	+
P13473;P13473-2;A0A9L9PXQ4;P13473-3;H0YCG2	P13473;P13473-2;A0A9L9PXQ4;P13473-3	Lysosome-associated membrane glycoprotein 2	LAMP2	+	+	+			+	+	+	+
P13489;H0YCR7;E9PMJ3;E9PLZ3;E9PIM9;E9PMA9;E9PIK5	P13489;H0YCR7	Ribonuclease inhibitor	RNH1	+	+	+	+	+	+	+	+	+
P13497;P13497-4;P13497-5;P13497-2;P13497-6;Q3MIM8;P13497-3;B7ZKR5	P13497;P13497-4;P13497-5;P13497-2;P13497-6	Bone morphogenetic protein 1	BMP1				+		+	+	+	+
P13500	P13500	C-C motif chemokine 2	CCL2	+	+	+				+
P13521;C9JQI2;C9JDT0	P13521	Secretogranin-2;Secretoneurin;Manserin	SCG2	+	+	+	+			+	+	+
P13591;A0A087WWD4;A0A087WX77;P13591-1;A0A087WV75;A0A087WTF6;P13591-4;A0A087WTE4;P13591-3;H7BYX6;P13591-5;P13591-6;A0A087WWJ5;A0A0D9SF98;A0A087WVU1;A0A087X1V2;A0A087WZS4;A0A0C4DGS4;A0A087WTR3	P13591;A0A087WWD4;A0A087WX77;P13591-1;A0A087WV75;A0A087WTF6;P13591-4;A0A087WTE4;P13591-3;H7BYX6;P13591-5;P13591-6	Neural cell adhesion molecule 1	NCAM1	+	+	+	+	+	+	+	+	+
P13611;P13611-5;P13611-2;E9PF17;P13611-3;P13611-4;D6RGZ6;Q86W61	P13611;P13611-5;P13611-2;E9PF17;P13611-3;P13611-4	Versican core protein	VCAN	+	+	+	+	+	+	+	+	+
P13637;P13637-2;P13637-3;M0R116;A0A2R8YEY8;A0A0A0MT26;M0QXF2	P13637;P13637-2;P13637-3;M0R116;A0A2R8YEY8;A0A0A0MT26	Sodium/potassium-transporting ATPase subunit alpha-3	ATP1A3						+	+	+	+
P13639;M0R0I6	P13639	Elongation factor 2	EEF2	+	+	+	+	+	+	+	+	+
P13667;C9JMN9;A0A499FI48	P13667;C9JMN9;A0A499FI48	Protein disulfide-isomerase A4	PDIA4				+			+	+	+
P13671;C9JX36	P13671	Complement component C6	C6	+	+	+	+	+	+	+	+	+
P13674-3;P13674;P13674-2	P13674-3;P13674;P13674-2	Prolyl 4-hydroxylase subunit alpha-1	P4HA1							+
P13688;P13688-8;P13688-9;P13688-3;P13688-4;P13688-11;P13688-2;P13688-6;P13688-5;P13688-10;M0R2K4;M0R109;P13688-7	P13688;P13688-8;P13688-9;P13688-3;P13688-4;P13688-11;P13688-2;P13688-6;P13688-5;P13688-10;M0R2K4;M0R109;P13688-7	Carcinoembryonic antigen-related cell adhesion molecule 1	CEACAM1						+		+	+
P13716;P13716-2;B7ZBK6	P13716;P13716-2	Delta-aminolevulinic acid dehydratase	ALAD	+	+	+	+	+	+	+	+	+
P13726;P13726-2	P13726;P13726-2	Tissue factor	F3						+	+
P13796;Q5TBN3;P13796-2;Q5TBN5;U3KQI3;Q14651;C9JAM8	P13796	Plastin-2	LCP1	+	+	+	+	+	+	+	+	+
P13797;P13797-3;P13797-2;H7C4N2	P13797;P13797-3;P13797-2	Plastin-3	PLS3	+					+	+	+
P13807;P13807-2;M0QYU1	P13807;P13807-2	Glycogen [starch] synthase, muscle	GYS1						+		+	+
P13929;P13929-3;P13929-2;E5RGZ4;K7EPM1;K7EKN2;E5RI09;E5RG95;K7EP84;E5RJH5	P13929;P13929-3;P13929-2;E5RGZ4;K7EPM1;K7EKN2	Beta-enolase;Enolase	ENO3			+			+		+	+
P14151;P14151-2	P14151;P14151-2	L-selectin	SELL	+	+	+
P14174	P14174	Macrophage migration inhibitory factor	MIF	+	+	+	+	+	+	+	+	+
P14209;A0A096LP69;P14209-3;A8MQT7;P14209-2	P14209;A0A096LP69;P14209-3;A8MQT7;P14209-2	CD99 antigen	CD99	+	+	+	+	+	+	+	+	+
P14324;P14324-2;A0A087WTP2;A0A087X1D8;A0A087WVN4;A0A087X090	P14324;P14324-2;A0A087WTP2;A0A087X1D8;A0A087WVN4	Farnesyl pyrophosphate synthase	FDPS	+					+	+	+
P14384;F8W111;F8VVI6;H0YHN7	P14384;F8W111;F8VVI6	Carboxypeptidase M	CPM				+			+	+	+
P14415;I3L3J8;I3L1V9	P14415;I3L3J8	Sodium/potassium-transporting ATPase subunit beta-2	ATP1B2						+	+	+	+
P14543;P14543-2	P14543;P14543-2	Nidogen-1	NID1	+	+	+	+	+	+	+		+
P14550;Q5T621;V9GYG2;V9GYP9	P14550;Q5T621	Alcohol dehydrogenase [NADP(+)]	AKR1A1	+	+	+	+	+	+	+	+	+
P14625;A0A7P0T823;A0A7P0TAT8;H0YIV0;A0A7P0TAE1;A0A087WT78;A0A7P0T917;A0A7P0TAY2;A0A7P0TBC2;A0A7P0T885;A0A7P0T8R3;A0A7P0Z405;Q58FF3;F8W026;A0A7P0Z4B4;A0A7P0T8C8;A0A7P0TAC2;A0A7P0TAG4	P14625;A0A7P0T823;A0A7P0TAT8;H0YIV0;A0A7P0TAE1;A0A087WT78;A0A7P0T917;A0A7P0TAY2;A0A7P0TBC2	Endoplasmin	HSP90B1	+	+	+	+	+	+	+	+	+
P14770	P14770	Platelet glycoprotein IX	GP9				+		+	+	+	+
P14780	P14780	Matrix metalloproteinase-9;67 kDa matrix metalloproteinase-9;82 kDa matrix metalloproteinase-9	MMP9	+	+	+		+			+	+
P14868;P14868-2;H7BZ35;C9J7S3;C9JLC1;C9JQM9	P14868;P14868-2;H7BZ35	Aspartate--tRNA ligase, cytoplasmic	DARS				+	+	+	+	+	+
P14920;F8VV35;F8W152;A0A0B4J250;A0A0B4J257;F8VVT2	P14920;F8VV35;F8W152;A0A0B4J250	D-amino-acid oxidase	DAO					+	+			+
P14923;C9JTX4;C9J826;C9JK18;C9JKY1	P14923	Junction plakoglobin	JUP	+	+		+	+	+	+	+	+
P14927;B7Z2R2;P14927-2;E5RHG9	P14927;B7Z2R2;P14927-2;E5RHG9	Cytochrome b-c1 complex subunit 7	UQCRB							+	+	+
P15104;A0A2R8YDT1	P15104;A0A2R8YDT1	Glutamine synthetase	GLUL			+		+	+	+	+	+
P15121;E9PCX2;E9PEF9;C9JRZ8;C9JRZ8-2	P15121;E9PCX2	Aldose reductase	AKR1B1	+		+			+	+		+
P15144;H0YMC1;H0YKT6	P15144	Aminopeptidase N	ANPEP				+	+	+	+	+	+
P15169;CON__Q2KJ83;B1AP58	P15169	Carboxypeptidase N catalytic chain	CPN1	+	+	+	+	+	+		+	+
P15170;P15170-3;P15170-2;H3BR35;Q8IYD1;H3BSV8	P15170;P15170-3;P15170-2;H3BR35;Q8IYD1	Eukaryotic peptide chain release factor GTP-binding subunit ERF3A;Eukaryotic peptide chain release factor GTP-binding subunit ERF3B	GSPT1;GSPT2				+			+	+	+
P15259	P15259	Phosphoglycerate mutase 2	PGAM2			+			+	+		+
P15291;P15291-2;Q86XA6	P15291;P15291-2	Beta-1,4-galactosyltransferase 1;Lactose synthase A protein;N-acetyllactosamine synthase;Beta-N-acetylglucosaminylglycopeptide beta-1,4-galactosyltransferase;Beta-N-acetylglucosaminyl-glycolipid beta-1,4-galactosyltransferase;Processed beta-1,4-galactosyltransferase 1	B4GALT1	+	+		+		+	+	+	+
P15309;P15309-3;P15309-2	P15309;P15309-3;P15309-2	Prostatic acid phosphatase;PAPf39	ACPP									+
P15311	P15311	Ezrin	EZR	+	+	+	+	+	+	+	+	+
P15328	P15328	Folate receptor alpha	FOLR1		+		+	+	+	+	+	+
P15374;A0A087WTB8;Q5TBK7	P15374;A0A087WTB8;Q5TBK7	Ubiquitin carboxyl-terminal hydrolase isozyme L3;Ubiquitin carboxyl-terminal hydrolase	UCHL3		+		+		+	+	+	+
P15529-13;P15529-11;P15529-15;P15529-12;P15529-14;P15529;P15529-10;P15529-3;A0A8Q3WKR0;A0A8Q3WKW1;A0A8Q3WLU6;A0A8Q3WKR4;P15529-5;P15529-4;A0A8Q3WLA6;A0A8Q3WKS6;P15529-6;P15529-7;P15529-9;P15529-2;P15529-8	P15529-13;P15529-11;P15529-15;P15529-12;P15529-14;P15529;P15529-10;P15529-3;A0A8Q3WKR0;A0A8Q3WKW1;A0A8Q3WLU6;A0A8Q3WKR4;P15529-5;P15529-4;A0A8Q3WLA6;A0A8Q3WKS6;P15529-6;P15529-7;P15529-9;P15529-2;P15529-8	Membrane cofactor protein	CD46							+
P15531;P15531-2	P15531;P15531-2	Nucleoside diphosphate kinase A	NME1	+	+	+	+	+	+	+	+	+
P15880;H0YEN5;E9PMM9;E9PQD7;I3L404;E9PPT0;E9PM36;H3BNG3;H0YE27	P15880;H0YEN5;E9PMM9;E9PQD7;I3L404;E9PPT0	40S ribosomal protein S2	RPS2				+		+		+	+
P15907;P15907-2;C9JVK7;C9JH16;H7C472	P15907;P15907-2	Beta-galactoside alpha-2,6-sialyltransferase 1	ST6GAL1							+	+	+
P15924;P15924-3;P15924-2	P15924;P15924-3;P15924-2	Desmoplakin	DSP	+			+	+	+	+	+	+
P16035;B4DFW2;A0A9L9PXQ8;A0A9L9PYH5	P16035;B4DFW2	Metalloproteinase inhibitor 2	TIMP2	+	+	+		+	+	+
P16083;Q5TD05;Q5TD07;A2A2U4	P16083;Q5TD05;Q5TD07;A2A2U4	Ribosyldihydronicotinamide dehydrogenase [quinone]	NQO2						+			+
P16104;Q96QV6	P16104;Q96QV6	Histone H2AX;Histone H2A type 1-A	H2AFX;HIST1H2AA		+	+	+	+	+	+	+	+
P16152;E9PQ63;A8MTM1;P16152-2	P16152;E9PQ63;A8MTM1;P16152-2	Carbonyl reductase [NADPH] 1	CBR1	+	+	+	+	+	+	+	+	+
P16157-8;P16157-3;P16157-14;P16157-12;P16157-16;P16157;P16157-5;P16157-10;P16157-21;A0A994J7F8;A0A994J4W8;P16157-2;H0YAY8;H0Y9E9;Q12955-5;Q12955-4;Q12955;Q12955-7;A0A087X0B4;D6RHY3	P16157-8;P16157-3;P16157-14;P16157-12;P16157-16;P16157;P16157-5;P16157-10;P16157-21;A0A994J7F8;A0A994J4W8;P16157-2	Ankyrin-1	ANK1	+	+	+	+	+	+	+	+	+
P16157-9;P16157-6;P16157-7;P16157-4;P16157-13;P16157-15;P16157-11;H0YBS0;A0A2R8Y4B0	P16157-9;P16157-6;P16157-7;P16157-4;P16157-13;P16157-15;P16157-11;H0YBS0	Ankyrin-1	ANK1							+	+	+
P16284;P16284-3;P16284-6;P16284-5;P16284-4;P16284-2;A0A075B727;A0A075B728;A0A075B737	P16284;P16284-3;P16284-6;P16284-5;P16284-4;P16284-2	Platelet endothelial cell adhesion molecule	PECAM1							+	+	+
P16401	P16401	Histone H1.5	HIST1H1B		+	+	+	+	+	+	+	+
P16444	P16444	Dipeptidase 1	DPEP1							+
P16452;P16452-2;P16452-3;F5H563;H3BUR1;H3BPV8	P16452;P16452-2;P16452-3;F5H563	Erythrocyte membrane protein band 4.2	EPB42	+	+		+	+	+	+	+	+
P16519;P16519-2;P16519-3	P16519;P16519-2;P16519-3	Neuroendocrine convertase 2	PCSK2		+
P16615;P16615-5;P16615-2;P16615-3;P16615-4;H7C5W9;A0A0C4DH86;J3QSY6;H3BVB2	P16615;P16615-5;P16615-2;P16615-3;P16615-4;H7C5W9	Sarcoplasmic/endoplasmic reticulum calcium ATPase 2	ATP2A2						+	+	+	+
P16870;P16870-2	P16870;P16870-2	Carboxypeptidase E	CPE	+	+	+	+	+	+	+	+	+
P16930;A0A804HJ13;A0A804HJX2;H0YLC7;B7Z4W2;P16930-2;H3BNP8	P16930;A0A804HJ13;A0A804HJX2;H0YLC7;B7Z4W2;P16930-2	Fumarylacetoacetase	FAH	+	+	+
P16949;A2A2D0;P16949-2	P16949;A2A2D0;P16949-2	Stathmin	STMN1	+	+	+				+	+	+
P17066;P48741	P17066	Heat shock 70 kDa protein 6	HSPA6	+	+	+	+	+	+	+	+	+
P17096;P17096-2;P17096-3;A0A669KAX1;A0A994J705;A0A994J434;A0A1W2PRV2	P17096;P17096-2;P17096-3;A0A669KAX1;A0A994J705;A0A994J434;A0A1W2PRV2	High mobility group protein HMG-I/HMG-Y	HMGA1						+
P17174;P17174-2	P17174;P17174-2	Aspartate aminotransferase, cytoplasmic	GOT1	+	+	+	+	+	+	+	+	+
P17252;J3KRN5	P17252	Protein kinase C alpha type	PRKCA						+	+	+	+
P17302	P17302	Gap junction alpha-1 protein	GJA1				+		+	+	+	+
P17568	P17568	NADH dehydrogenase [ubiquinone] 1 beta subcomplex subunit 7	NDUFB7									+
P17600;P17600-2	P17600;P17600-2	Synapsin-1	SYN1						+	+	+
P17655;P17655-2;C9JWY7	P17655;P17655-2	Calpain-2 catalytic subunit	CAPN2						+		+	+
P17661	P17661	Desmin	DES			+			+			+
P17677;P17677-2	P17677;P17677-2	Neuromodulin	GAP43	+	+	+	+		+	+	+	+
P17813;P17813-2;F5GX88	P17813;P17813-2;F5GX88	Endoglin	ENG							+	+	+
P17858;P17858-2	P17858;P17858-2	ATP-dependent 6-phosphofructokinase, liver type	PFKL				+	+	+	+	+	+
P17900;H0YBY3;E5RJD0	P17900	Ganglioside GM2 activator;Ganglioside GM2 activator isoform short	GM2A	+	+	+	+	+	+	+	+	+
P17931;G3V3R6	P17931;G3V3R6	Galectin-3;Galectin	LGALS3	+			+	+	+	+	+	+
P17980;R4GNH3;E9PM69;E9PKD5	P17980;R4GNH3;E9PM69;E9PKD5	26S protease regulatory subunit 6A	PSMC3				+	+	+	+	+	+
P17987;E7EQR6;F5H282;E7ERF2;F5H136;F5H676;F5H726;F5GZI8;F5GZ03;F5H7Y1;F5GYL4	P17987;E7EQR6;F5H282;E7ERF2	T-complex protein 1 subunit alpha	TCP1			+	+	+	+	+	+	+
P18054;K7ENN9	P18054;K7ENN9	Arachidonate 12-lipoxygenase, 12S-type	ALOX12								+	+
P18065;C9JMY1;C9JW52;H7C1H0	P18065;C9JMY1	Insulin-like growth factor-binding protein 2	IGFBP2	+	+	+	+	+	+	+	+	+
P18084;V9GYZ1;H7C4W1;V9GZ57;H7C580;H7C5U2;V9GYD8	P18084;V9GYZ1;H7C4W1;V9GZ57	Integrin beta-5;Integrin beta	ITGB5				+	+	+	+	+	+
P18085;C9JPM4;C9JAK5;U3KQF2	P18085;C9JPM4;C9JAK5	ADP-ribosylation factor 4	ARF4				+	+	+	+	+	+
P18206;P18206-2;P18206-3;A0A096LPE1	P18206;P18206-2	Vinculin	VCL	+	+	+	+	+	+	+	+	+
P18428	P18428	Lipopolysaccharide-binding protein	LBP	+	+	+	+	+	+	+	+	+
P18510-4;P18510-2;P18510;P18510-3	P18510-4;P18510-2;P18510;P18510-3	Interleukin-1 receptor antagonist protein	IL1RN	+	+
P18669;Q8N0Y7	P18669	Phosphoglycerate mutase 1	PGAM1	+	+	+	+	+	+	+	+	+
P19022;P19022-2;C9J126;C9JMH2;A0A6Q8PF58;C9J8J8;A0A6Q8PHJ8;A0A6Q8PG20	P19022;P19022-2;C9J126;C9JMH2;A0A6Q8PF58	Cadherin-2	CDH2	+	+	+			+	+	+	+
P19086;Q03113;E9PC54;Q03113-3;Q03113-2	P19086	Guanine nucleotide-binding protein G(z) subunit alpha	GNAZ				+		+	+	+	+
P19320;P19320-2;P19320-3;E9PDD2;A0A3B3ISS8	P19320;P19320-2;P19320-3;E9PDD2	Vascular cell adhesion protein 1	VCAM1	+	+	+				+
P19367-3;P19367-4;A0A994J753;A0A994J761;P19367;P19367-2;A0A994J758;A0A994J6R1;A0A994J428;A0A994J4Q4;A0A994J4Q0;A0A994J6R6;A0A994J432;A0A994J4P6;A0A994J4A4;B1AR62;A0A994J6Q7;P52789;A0A994J495;A0A994J499;E9PB90;P78542;A0A2R8Y7T9;A0A2R8YEE7	P19367-3;P19367-4;A0A994J753;A0A994J761;P19367;P19367-2;A0A994J758;A0A994J6R1;A0A994J428;A0A994J4Q4;A0A994J4Q0;A0A994J6R6;A0A994J432	Hexokinase-1	HK1						+	+	+	+
P19397	P19397	Leukocyte surface antigen CD53	CD53				+	+	+	+	+	+
P19652	P19652	Alpha-1-acid glycoprotein 2	ORM2	+	+	+	+	+	+	+	+	+
P19823;Q5T985;Q5T987;CON__Q9TRI1	P19823;Q5T985	Inter-alpha-trypsin inhibitor heavy chain H2	ITIH2	+	+	+	+	+	+	+	+	+
P19827;P19827-2;P19827-3;F8WAS2;H7C0N0;H7C5I0	P19827;P19827-2;P19827-3	Inter-alpha-trypsin inhibitor heavy chain H1	ITIH1	+	+	+	+	+	+	+	+	+
P19835;P19835-2	P19835;P19835-2	Bile salt-activated lipase	CEL	+	+	+		+			+	+
P19878;P19878-3;A0A8V8TMB9;P19878-2;P19878-4;Q15776;Q15776-2	P19878;P19878-3;A0A8V8TMB9;P19878-2;P19878-4	Neutrophil cytosol factor 2	NCF2								+	+
P19971;C9JGI3;P19971-2;A0A494C0L6;A0A494C1N7;A0A494BZZ4;A0A494C0A4;A0A494C0L3;A0A494C1L9	P19971;C9JGI3;P19971-2;A0A494C0L6	Thymidine phosphorylase	TYMP	+			+	+	+	+	+	+
P20020;P20020-6;P20020-4;P20020-1;P20020-5;P20020-2;A0A0U1RQU3;H0YHH6;A0A994J4Z0;F8W1V5	P20020;P20020-6;P20020-4;P20020-1;P20020-5;P20020-2	Plasma membrane calcium-transporting ATPase 1	ATP2B1					+	+	+	+	+
P20042	P20042	Eukaryotic translation initiation factor 2 subunit 2	EIF2S2								+	+
P20073;P20073-2	P20073;P20073-2	Annexin A7	ANXA7	+			+	+	+	+	+	+
P20160;A0A087WXP0	P20160	Azurocidin	AZU1		+	+	+	+	+	+	+	+
P20336;S4R3Q3	P20336;S4R3Q3	Ras-related protein Rab-3A	RAB3A								+
P20338;P61018;P61018-2	P20338;P61018;P61018-2	Ras-related protein Rab-4A;Ras-related protein Rab-4B	RAB4A;RAB4B									+
P20339;P20339-2;F8WCY6;F8WD79;F8VPW9;F8VSF8;F8VWZ7	P20339;P20339-2	Ras-related protein Rab-5A	RAB5A					+	+	+	+	+
P20366-4;P20366-2;P20366-3;P20366	P20366-4;P20366-2;P20366-3;P20366	Protachykinin-1;Substance P;Neurokinin A;Neuropeptide K;Neuropeptide gamma;C-terminal-flanking peptide	TAC1	+	+					+
P20396;D6RFM1	P20396;D6RFM1	Pro-thyrotropin-releasing hormone;Thyrotropin-releasing hormone	TRH	+	+		+			+
P20618	P20618	Proteasome subunit beta type-1	PSMB1						+		+	+
P20645;F5GX30;F5GXE0;H0YGE9;F5GXU0;H0YGT2;F5H883;H0YF90	P20645;F5GX30	Cation-dependent mannose-6-phosphate receptor	M6PR							+	+	+
P20674;H3BRM5;H3BV69;H3BNX8;H3BRI0	P20674;H3BRM5;H3BV69;H3BNX8	Cytochrome c oxidase subunit 5A, mitochondrial	COX5A					+	+	+	+	+
P20700;E9PBF6;A0A0D9SFE5;A0A0D9SFY5	P20700;E9PBF6;A0A0D9SFE5	Lamin-B1	LMNB1	+		+					+	+
P20701;P20701-2;P20701-3;A0A7I2V4B0;A0A7I2V498;B4DQ77	P20701;P20701-2;P20701-3;A0A7I2V4B0	Integrin alpha-L	ITGAL				+		+	+	+	+
P20742;P20742-2;F5GXY0	P20742;P20742-2	Pregnancy zone protein	PZP	+	+
P20774;Q5TBF5	P20774;Q5TBF5	Mimecan	OGN	+	+	+	+	+	+	+	+	+
P20794;P20794-3;P20794-2;A0A6Q8PH30;A0A6Q8PG01;Q8IXN4	P20794;P20794-3;P20794-2;A0A6Q8PH30;A0A6Q8PG01;Q8IXN4	Serine/threonine-protein kinase MAK	MAK				+	+	+	+	+	+
P20810-6;P20810-5;P20810-10;P20810-7;P20810-9;A0A6Q8PH20;A0A0C4DGB5;B7Z574;A0A6Q8PG72;E9PCH5;E7ES10;E9PDE4;A0A6Q8PGG5;H0Y7F0;A0A6Q8PFE5;P20810;E7EQ12;P20810-3;P20810-2;P20810-4;P20810-8;E7EQA0;H0Y9H6;E7EVY3;H0YD33;A0A6Q8PGN6;A0A6Q8PFL0;A0A6Q8PFF6;D6RC54;A0A0C4DGD1;H0YA91;F8W7E0;E9PSG1	P20810-6;P20810-5;P20810-10;P20810-7;P20810-9;A0A6Q8PH20;A0A0C4DGB5;B7Z574;A0A6Q8PG72;E9PCH5;E7ES10;E9PDE4;A0A6Q8PGG5;H0Y7F0;A0A6Q8PFE5;P20810;E7EQ12;P20810-3;P20810-2;P20810-4;P20810-8;E7EQA0;H0Y9H6;E7EVY3;H0YD33;A0A6Q8PGN6	Calpastatin	CAST	+				+		+	+	+
P20827;P20827-2	P20827	Ephrin-A1;Ephrin-A1, secreted form	EFNA1	+	+	+
P20851;P20851-2;Q5VVQ7	P20851;P20851-2	C4b-binding protein beta chain	C4BPB	+	+	+	+	+	+	+	+	+
P20908	P20908	Collagen alpha-1(V) chain	COL5A1	+	+	+	+	+	+	+	+
P20908-2;H7BY82	P20908-2	Collagen alpha-1(V) chain	COL5A1				+	+
P20916;P20916-2;P20916-3;M0QZU4;M0R3B9	P20916;P20916-2;P20916-3;M0QZU4;M0R3B9	Myelin-associated glycoprotein	MAG	+	+	+					+	+
P20929;P20929-3;P20929-4;P20929-2;A0A8I5QJN4;H0Y786	P20929;P20929-3;P20929-4;P20929-2	Nebulin	NEB	+					+			+
P20933;H0Y8L9;H0Y9C7	P20933	N(4)-(beta-N-acetylglucosaminyl)-L-asparaginase;Glycosylasparaginase alpha chain;Glycosylasparaginase beta chain	AGA		+
P20962;F5GXR3	P20962	Parathymosin	PTMS			+	+			+	+	+
P21246;C9JR52;A0A8V8TNI1	P21246;C9JR52;A0A8V8TNI1	Pleiotrophin	PTN				+		+	+
P21266	P21266	Glutathione S-transferase Mu 3	GSTM3	+	+	+	+	+	+	+	+	+
P21281;H0YC04;P15313;C9JL73;C9JNS9;E5RGH6;C9JZ02	P21281;H0YC04	V-type proton ATPase subunit B, brain isoform	ATP6V1B2	+		+		+	+	+	+	+
P21333;P21333-2;Q60FE5;A0A7P0NMY4;A0A087WWY3;A0A7I2V3E6;F8WE98;H0Y5C6;H0Y5F3;H7C2E7;A0A669KBC6;H7C5L4	P21333;P21333-2;Q60FE5;A0A7P0NMY4	Filamin-A	FLNA	+	+	+	+	+	+	+	+	+
P21399	P21399	Cytoplasmic aconitate hydratase	ACO1				+		+		+	+
P21462	P21462	fMet-Leu-Phe receptor	FPR1				+			+	+	+
P21589;P21589-2;Q96B60;H0Y3X5;H0Y7R7	P21589;P21589-2;Q96B60	5-nucleotidase	NT5E						+	+	+	+
P21695;P21695-2	P21695;P21695-2	Glycerol-3-phosphate dehydrogenase [NAD(+)], cytoplasmic	GPD1						+
P21730	P21730	C5a anaphylatoxin chemotactic receptor 1	C5AR1				+		+	+	+	+
P21796;C9JI87	P21796;C9JI87	Voltage-dependent anion-selective channel protein 1	VDAC1				+	+	+	+	+	+
P21810;C9JKG1	P21810	Biglycan	BGN	+	+		+	+	+		+	+
P21815	P21815	Bone sialoprotein 2	IBSP	+			+			+		+
P21980;P21980-2;A2A299;P21980-3;A2A2A0	P21980;P21980-2	Protein-glutamine gamma-glutamyltransferase 2	TGM2	+			+	+	+	+	+	+
P22061;P22061-2;F6S8N6;A0A3F2YNX8;C9J0F2;F8WDT3;F8WAV5;F8WAX2;H7C4X2	P22061;P22061-2;F6S8N6;A0A3F2YNX8	Protein-L-isoaspartate(D-aspartate) O-methyltransferase;Protein-L-isoaspartate O-methyltransferase	PCMT1	+	+	+	+	+	+	+	+	+
P22102;A0A140TA71	P22102	Trifunctional purine biosynthetic protein adenosine-3;Phosphoribosylamine--glycine ligase;Phosphoribosylformylglycinamidine cyclo-ligase;Phosphoribosylglycinamide formyltransferase	GART						+		+	+
P22234;E9PBS1;P22234-2;D6RF62	P22234;E9PBS1;P22234-2;D6RF62	Multifunctional protein ADE2;Phosphoribosylaminoimidazole-succinocarboxamide synthase;Phosphoribosylaminoimidazole carboxylase	PAICS					+	+	+	+	+
P22303;P22303-4;P22303-2;P22303-3;F8WD68;O00748;Q5XG92;J3QSC0;A0A0C4DGH1;Q5XG92-4;Q5XG92-6;Q5XG92-2;O00748-2;O00748-5;O00748-4	P22303;P22303-4;P22303-2;P22303-3;F8WD68	Acetylcholinesterase;Carboxylic ester hydrolase	ACHE					+	+	+	+
P22304;B3KWA1;P22304-3;H0YB91;O60597;P22304-2	P22304;B3KWA1	Iduronate 2-sulfatase;Iduronate 2-sulfatase 42 kDa chain;Iduronate 2-sulfatase 14 kDa chain	IDS	+	+	+
P22307;P22307-6;P22307-2;P22307-4;P22307-7;P22307-8;H0YF61	P22307;P22307-6;P22307-2;P22307-4;P22307-7;P22307-8;H0YF61	Non-specific lipid-transfer protein	SCP2								+	+
P22314;P22314-2;Q5JRR6;Q5JRR9;Q5JRS0;Q5JRS2;Q5JRS1;Q5JRS3	P22314;P22314-2	Ubiquitin-like modifier-activating enzyme 1	UBA1	+		+	+	+	+	+	+	+
P22352;H0YBE4;E5RG32;H0YC19	P22352	Glutathione peroxidase 3	GPX3	+	+	+		+	+	+	+	+
P22392-2;Q32Q12;P22392;J3KPD9;E7ERL0;O60361;F6XY72;E5RHP0;C9K028	P22392-2;Q32Q12;P22392;J3KPD9;E7ERL0;O60361	Nucleoside diphosphate kinase B;Nucleoside diphosphate kinase;Putative nucleoside diphosphate kinase	NME2;NME1-NME2;NME1;NME2P1	+	+	+	+	+	+	+	+	+
P22413;E9PE72	P22413	Ectonucleotide pyrophosphatase/phosphodiesterase family member 1;Alkaline phosphodiesterase I;Nucleotide pyrophosphatase	ENPP1								+
P22676;A6NER6;H3BN14;H3BMN5	P22676;A6NER6;H3BN14	Calretinin	CALB2	+	+	+
P22692;P22692-2	P22692;P22692-2	Insulin-like growth factor-binding protein 4	IGFBP4	+	+	+
P22694;P22694-3;P22694-5;P22694-2;P22694-7;P22694-9;P22694-4;P22694-6;P22694-10;P22694-8;B1APG0;B1APG1;B1APG3;B1APF9;B1APF8;B1APG2;B1APF7	P22694;P22694-3;P22694-5;P22694-2;P22694-7;P22694-9;P22694-4;P22694-6;P22694-10;P22694-8;B1APG0;B1APG1;B1APG3;B1APF9;B1APF8;B1APG2;B1APF7	cAMP-dependent protein kinase catalytic subunit beta	PRKACB						+
P22695;H3BRG4;H3BSJ9;H3BP04;H3BUE4;H3BUI9;A0A087WVZ4	P22695;H3BRG4;H3BSJ9	Cytochrome b-c1 complex subunit 2, mitochondrial	UQCRC2						+	+	+	+
P22732	P22732	Solute carrier family 2, facilitated glucose transporter member 5	SLC2A5				+	+	+	+	+	+
P22735;P22735-2	P22735;P22735-2	Protein-glutamine gamma-glutamyltransferase K	TGM1					+
P22748;K7ENI8;K7EIH9;K7EKY5;P22748-2	P22748	Carbonic anhydrase 4	CA4								+	+
P22792	P22792	Carboxypeptidase N subunit 2	CPN2	+	+	+	+	+	+	+	+	+
P22891;P22891-2	P22891;P22891-2	Vitamin K-dependent protein Z	PROZ				+			+	+	+
P22894;H7C1M3	P22894;H7C1M3	Neutrophil collagenase	MMP8			+
P22897;P22897-2	P22897	Macrophage mannose receptor 1	MRC1		+	+
P23083	P23083	Ig heavy chain V-I region V35		+	+	+	+		+
P23141;P23141-3;P23141-2;H3BQV8;A0A140TA63	P23141;P23141-3;P23141-2;H3BQV8;A0A140TA63	Liver carboxylesterase 1	CES1								+	+
P23142;CON__ENSEMBL:ENSBTAP00000016046;P23142-2;P23142-3;B1AHM7;H7C1M6;B1AHM9;A0A0U1RRA4;B1AHM6;B1AHN3;B1AHM8	P23142	Fibulin-1	FBLN1	+	+	+	+	+	+	+	+	+
P23276;A0A0J9YXV8;E9PHG0;A0A0J9YXC0;H0Y8A1	P23276	Kell blood group glycoprotein	KEL					+	+	+	+	+
P23297;Q5T7Y5;Q5T7Y4;Q5T7Y6	P23297;Q5T7Y5;Q5T7Y4;Q5T7Y6	Protein S100-A1;Protein S100	S100A1			+						+
P23381;P23381-2;G3V3Y5;G3V3H8;G3V277;G3V456;G3V5U1;G3V423;H0YJP3;G3V2Y7;G3V227;G3V3P2;G3V3S7;G3V3X0;G3V5W1;G3V4N8;G3V4C7;P78534;G3V4N0;G3V2C0;G3V339;G3V313;G3V4S4;G3V3R3;G3V2F2;G3V4Q0;G3V4A3;G3V5H5	P23381;P23381-2;G3V3Y5;G3V3H8;G3V277	Tryptophan--tRNA ligase, cytoplasmic;T1-TrpRS;T2-TrpRS	WARS	+	+	+	+	+	+	+	+	+
P23396;E9PL09;F2Z2S8;H0YCJ7;E9PPU1;H0YF32;H0YEU2;E9PSF4	P23396;E9PL09;F2Z2S8;H0YCJ7;E9PPU1;H0YF32;H0YEU2	40S ribosomal protein S3	RPS3						+	+	+	+
P23435;Q8IUK8;J3QS23;J3KST0;H3BQD0	P23435	Cerebellin-1;Cerebellin;[des-Ser1]-cerebellin	CBLN1			+
P23469;P23469-2;P23469-3	P23469;P23469-2;P23469-3	Receptor-type tyrosine-protein phosphatase epsilon	PTPRE				+					+
P23470;P23470-2	P23470;P23470-2	Receptor-type tyrosine-protein phosphatase gamma	PTPRG	+	+	+				+
P23515	P23515	Oligodendrocyte-myelin glycoprotein	OMG	+	+	+	+	+		+	+	+
P23526;P23526-2	P23526;P23526-2	Adenosylhomocysteinase	AHCY	+		+	+	+	+	+	+	+
P23560;P23560-2;P23560-3;P23560-5;P23560-4	P23560;P23560-2;P23560-3;P23560-5;P23560-4	Brain-derived neurotrophic factor	BDNF	+	+	+
P23582	P23582	C-type natriuretic peptide;CNP-22;CNP-29;CNP-53	NPPC	+	+	+
P23634;P23634-6;P23634-7;P23634-8;P23634-2;P23634-5;P23634-4;P23634-3;H0YDG5;H7BZS8;H7BY13	P23634;P23634-6;P23634-7;P23634-8;P23634-2;P23634-5;P23634-4;P23634-3	Plasma membrane calcium-transporting ATPase 4	ATP2B4						+	+	+	+
P23919;P23919-2;H7C312;H7BZ20;G5E9E9;H7C3A4	P23919;P23919-2;H7C312;H7BZ20;G5E9E9	Thymidylate kinase	DTYMK						+	+	+	+
P23921;E9PL69	P23921;E9PL69	Ribonucleoside-diphosphate reductase large subunit	RRM1						+	+	+
U3KPS2;P24158	U3KPS2;P24158	Myeloblastin	PRTN3	+	+	+	+	+	+	+	+	+
P24310;K7ER11	P24310;K7ER11	Cytochrome c oxidase subunit 7A1, mitochondrial	COX7A1									+
P24534;C9JZW3;F8WF65;F2Z2G2	P24534	Elongation factor 1-beta	EEF1B2	+		+			+	+	+	+
P24539;Q5QNZ2	P24539;Q5QNZ2	ATP synthase F(0) complex subunit B1, mitochondrial	ATP5F1							+	+	+
P24557;P24557-4;P24557-2;P24557-3;C9JS68;A0A498U6I9	P24557;P24557-4;P24557-2;P24557-3;C9JS68	Thromboxane-A synthase	TBXAS1					+	+		+	+
P24592;F8VYK9;A0A3B3IUE0;F8VVA5	P24592;F8VYK9	Insulin-like growth factor-binding protein 6	IGFBP6	+	+	+	+		+	+	+	+
P24593;C9JXX4	P24593;C9JXX4	Insulin-like growth factor-binding protein 5	IGFBP5	+	+	+	+			+	+	+
P24666;G5E9R5;P24666-4;F2Z2Q9	P24666;G5E9R5;P24666-4;F2Z2Q9	Low molecular weight phosphotyrosine protein phosphatase	ACP1					+	+	+	+	+
P24821;P24821-4;A0A994J7C1;J3QSU6;E9PC84;P24821-3;P24821-2;F5H7V9;P24821-5;P24821-6;A0A994J7R0;A0A994J4S6;H0YGZ3;A0A994J5G0;A0A994J510;A0A994J7R4;F5H5D6	P24821;P24821-4;A0A994J7C1;J3QSU6;E9PC84;P24821-3;P24821-2;F5H7V9;P24821-5;P24821-6;A0A994J7R0	Tenascin	TNC	+	+	+	+	+	+	+	+	+
P24844;P24844-2	P24844;P24844-2	Myosin regulatory light polypeptide 9	MYL9									+
P25090	P25090	N-formyl peptide receptor 2	FPR2						+	+	+	+
P25098;P35626;E9PRV7	P25098	Beta-adrenergic receptor kinase 1	ADRBK1		+	+
P25311;C9JEV0;H7BZJ8	P25311;C9JEV0	Zinc-alpha-2-glycoprotein	AZGP1	+	+	+	+	+	+	+	+	+
P25325;P25325-2;B1AH49	P25325;P25325-2;B1AH49	3-mercaptopyruvate sulfurtransferase;Sulfurtransferase	MPST					+	+	+	+	+
P25705;P25705-2;P25705-3;K7EK77;K7ENJ4;K7ERX7;K7EQH4;K7EJP1;K7ESA0	P25705;P25705-2;P25705-3	ATP synthase subunit alpha, mitochondrial	ATP5A1				+	+	+	+	+	+
P25786;P25786-2;F5GX11;B4DEV8	P25786;P25786-2;F5GX11	Proteasome subunit alpha type-1	PSMA1	+	+	+	+	+	+	+	+	+
P25788;P25788-2;H0YJ03	P25788;P25788-2	Proteasome subunit alpha type-3	PSMA3	+				+	+	+	+	+
P25789;H0YMZ1;H0YN18;H0YL69;H0YLC2;H0YMA1;H0YKT8;P25789-2;H0YLS6;H0YMI6;H0YMV3;H0YKS0	P25789;H0YMZ1;H0YN18;H0YL69;H0YLC2;H0YMA1;H0YKT8;P25789-2	Proteasome subunit alpha type-4;Proteasome subunit alpha type;Proteasome subunit beta type	PSMA4				+		+	+	+	+
P25815	P25815	Protein S100-P	S100P		+	+			+	+	+	+
P25940	P25940	Collagen alpha-3(V) chain	COL5A3				+	+	+
P26006;P26006-1;D6R9X8	P26006;P26006-1;D6R9X8	Integrin alpha-3;Integrin alpha-3 heavy chain;Integrin alpha-3 light chain	ITGA3							+
P26022	P26022	Pentraxin-related protein PTX3	PTX3				+	+	+	+	+
P26038;A0A8V8TKR9;V9GZ54	P26038;A0A8V8TKR9	Moesin	MSN	+	+	+	+	+	+	+	+	+
P26196	P26196	Probable ATP-dependent RNA helicase DDX6	DDX6						+
P26232;P26232-3;P26232-2;P26232-5;P26232-4;P26232-6;C9IZ88;B9A010;A0A0A0MTJ6;A0A0A0MRI5	P26232;P26232-3;P26232-2;P26232-5	Catenin alpha-2	CTNNA2						+	+
P26368;P26368-2;K7ELP8	P26368;P26368-2	Splicing factor U2AF 65 kDa subunit	U2AF2			+		+	+	+	+	+
P26373;J3QSB4;P26373-2;H3BTH3	P26373;J3QSB4;P26373-2	60S ribosomal protein L13	RPL13					+	+	+	+	+
P26447	P26447	Protein S100-A4	S100A4	+	+	+	+	+	+	+	+	+
P26572;D6RF69;D6RA48;D6RBS3;D6RAK2;D6R9U2;D6RD15;D6RB69;D6RHZ8	P26572	Alpha-1,3-mannosyl-glycoprotein 2-beta-N-acetylglucosaminyltransferase	MGAT1	+	+		+	+	+	+	+	+
P26583;D6R9A6	P26583;D6R9A6	High mobility group protein B2	HMGB2				+	+	+	+	+	+
P26639;P26639-2;A2RTX5;D6RBR8;D6RCA5;D6R9F8;D6RDJ6;B7ZLP8;A2RTX5-2	P26639;P26639-2	Threonine--tRNA ligase, cytoplasmic	TARS						+		+	+
P26641;P26641-2	P26641;P26641-2	Elongation factor 1-gamma	EEF1G	+			+	+	+	+	+	+
P26992;Q5T8H6	P26992;Q5T8H6	Ciliary neurotrophic factor receptor subunit alpha	CNTFR	+	+	+
P27105;F8VSL7;P27105-2	P27105	Erythrocyte band 7 integral membrane protein	STOM	+	+		+	+	+	+	+	+
P27169;F8WF42	P27169	Serum paraoxonase/arylesterase 1	PON1	+	+	+	+	+	+	+	+	+
P27338;P27338-2	P27338;P27338-2	Amine oxidase [flavin-containing] B	MAOB						+	+	+	+
P27348;E9PG15	P27348;E9PG15	14-3-3 protein theta	YWHAQ	+	+	+	+	+	+	+	+	+
P27449	P27449	V-type proton ATPase 16 kDa proteolipid subunit	ATP6V0C							+
P27701;P27701-2;E9PJC7;H0YD57	P27701;P27701-2	CD82 antigen	CD82			+	+	+	+	+	+	+
P27797;K7EJB9;K7EL50;A0A7P0T861	P27797;K7EJB9;K7EL50;A0A7P0T861	Calreticulin	CALR	+	+	+	+		+	+	+	+
P27918;E9PAQ1	P27918;E9PAQ1	Properdin	CFP				+	+	+
P28062;P28062-2;X5D2R7;Q5JNW7;A0A140T998	P28062;P28062-2;X5D2R7;Q5JNW7;A0A140T998	Proteasome subunit beta type-8;Proteasome subunit beta type	PSMB8;PSM8					+	+	+		+
P28066;P28066-2	P28066;P28066-2	Proteasome subunit alpha type-5	PSMA5	+	+	+		+	+	+	+	+
P28070	P28070	Proteasome subunit beta type-4	PSMB4						+		+	+
P28072;A0A087X2I4;I3L3X7	P28072;A0A087X2I4	Proteasome subunit beta type-6;Proteasome subunit beta type	PSMB6	+	+	+			+	+
P28074;P28074-3;P28074-2;H0YJM8	P28074;P28074-3	Proteasome subunit beta type-5	PSMB5	+	+			+	+	+	+	+
P28289;P28289-2;Q9NZQ9;Q9NZQ9-2	P28289;P28289-2	Tropomodulin-1	TMOD1	+		+		+	+	+	+	+
P28335	P28335	5-hydroxytryptamine receptor 2C	HTR2C				+		+	+	+	+
P28482;P28482-2	P28482;P28482-2	Mitogen-activated protein kinase 1	MAPK1			+		+	+	+	+	+
P28838;P28838-2;H0Y9Q1	P28838;P28838-2	Cytosol aminopeptidase	LAP3	+		+	+	+	+	+	+	+
P28906;Q5JTA5;P28906-2	P28906;Q5JTA5;P28906-2	Hematopoietic progenitor cell antigen CD34	CD34						+	+		+
P28907;H0Y950;P28907-2	P28907;H0Y950;P28907-2	ADP-ribosyl cyclase/cyclic ADP-ribose hydrolase 1	CD38						+	+	+	+
P29120;P29120-2;D6RJA3	P29120;P29120-2	Neuroendocrine convertase 1	PCSK1				+			+
P29144;A0A494C1B8;A0A494C0U1;Q5VZU9;A0A494C0X4;A0A494C0A3;A0A494C1S6;A0A494C1S4	P29144;A0A494C1B8;A0A494C0U1;Q5VZU9	Tripeptidyl-peptidase 2	TPP2					+	+	+	+	+
P29218;P29218-3;E5RIP7;H0YBL1;E5RG13;E5RG94;E5RHE9;E5RI82;E5RGY4;P29218-2;E5RIF4	P29218;P29218-3;E5RIP7;H0YBL1;E5RG13	Inositol monophosphatase 1	IMPA1	+		+			+	+	+	+
P29317;P29317-2	P29317	Ephrin type-A receptor 2	EPHA2						+		+	+
P29323;P29323-2;P29323-3;B1AKC9;P54762;A0A3B3IRY8;P54762-5	P29323;P29323-2;P29323-3;B1AKC9	Ephrin type-B receptor 2;Receptor protein-tyrosine kinase	EPHB2						+		+	+
P29350;P29350-2;P29350-3;P29350-4;F5H5H9;F5GY79;F5H1Z8;F5H0N8	P29350;P29350-2;P29350-3;P29350-4	Tyrosine-protein phosphatase non-receptor type 6	PTPN6			+			+	+	+	+
P29373;Q5SYZ4	P29373;Q5SYZ4	Cellular retinoic acid-binding protein 2	CRABP2						+		+	+
P29401;P29401-2;E9PFF2;F8W888;F8WAX4	P29401;P29401-2	Transketolase	TKT	+	+	+	+	+	+	+	+	+
P29508;P29508-2;P48594;H0Y5H9;C9JZ65	P29508;P29508-2;P48594;H0Y5H9	Serpin B3;Serpin B4	SERPINB3;SERPINB4				+	+	+	+	+	+
P29622	P29622	Kallistatin	SERPINA4	+	+	+	+	+	+	+	+	+
P29762;B5MCB5	P29762;B5MCB5	Cellular retinoic acid-binding protein 1	CRABP1						+	+
P29966	P29966	Myristoylated alanine-rich C-kinase substrate	MARCKS	+	+	+	+	+	+	+	+	+
P29972;K7N7A8;A0A494C115;P29972-4;P29972-2;P29972-3;A0A494C1U4	P29972;K7N7A8;A0A494C115;P29972-4;P29972-2;P29972-3;A0A494C1U4	Aquaporin-1	AQP1	+	+	+	+	+	+	+	+	+
P29992;K7EL62;O95837	P29992;K7EL62	Guanine nucleotide-binding protein subunit alpha-11	GNA11							+	+	+
P30038;P30038-3;Q5TF55;P30038-2	P30038;P30038-3;Q5TF55;P30038-2	Delta-1-pyrroline-5-carboxylate dehydrogenase, mitochondrial	ALDH4A1								+	+
P30041	P30041	Peroxiredoxin-6	PRDX6	+	+	+	+	+	+	+	+	+
P30043;A0A2R8YEP4;M0R192;A0A2R8Y7Y9;M0QZL1	P30043;A0A2R8YEP4;M0R192;A0A2R8Y7Y9;M0QZL1	Flavin reductase (NADPH)	BLVRB	+	+	+	+	+	+	+	+	+
P30044;P30044-2;P30044-3;P30044-4	P30044;P30044-2;P30044-3	Peroxiredoxin-5, mitochondrial	PRDX5	+	+	+	+	+	+	+	+	+
P30046;A6NHG4;J3KQ18;B5MC82;P30046-2;H7C342	P30046;A6NHG4;J3KQ18;B5MC82;P30046-2	D-dopachrome decarboxylase;D-dopachrome decarboxylase-like protein	DDT;DDTL	+	+	+	+	+	+	+	+	+
P30048;P30048-2	P30048;P30048-2	Thioredoxin-dependent peroxide reductase, mitochondrial	PRDX3	+		+			+		+	+
P30049;A0A087WTL3	P30049	ATP synthase subunit delta, mitochondrial	ATP5D							+	+	+
P30050;P30050-2	P30050;P30050-2	60S ribosomal protein L12	RPL12					+	+	+	+	+
P30085;P30085-3;A0A8V8TMN5;Q5T0D2;P30085-2;A0A494BXC7	P30085;P30085-3;A0A8V8TMN5;Q5T0D2;P30085-2;A0A494BXC7	UMP-CMP kinase	CMPK1				+	+	+	+	+	+
P30086	P30086	Phosphatidylethanolamine-binding protein 1;Hippocampal cholinergic neurostimulating peptide	PEBP1	+	+	+	+	+	+	+	+	+
P30101;A0A8I5KT88;A0A8I5KNU9;A0A8I5KW33;A0A8I5KS72;A0A8I5KW00;A0A8I5QKQ5;A0A8I5KPY2;A0A8I5KXC9;A0A8I5KRV3;A0A8I5KYJ6;A0A8I5KXE2;A0A8I5KP58;A0A8I5QJM1;A0A8I5KTA1;H7BZJ3;A0A8I5QKT6	P30101;A0A8I5KT88;A0A8I5KNU9;A0A8I5KW33;A0A8I5KS72;A0A8I5KW00;A0A8I5QKQ5;A0A8I5KPY2;A0A8I5KXC9;A0A8I5KRV3;A0A8I5KYJ6;A0A8I5KXE2	Protein disulfide-isomerase A3	PDIA3	+	+	+			+	+	+	+
P30154;P30154-2;P30154-5;P30154-4;P30154-3;H0YDG7	P30154;P30154-2;P30154-5;P30154-4;P30154-3;H0YDG7	Serine/threonine-protein phosphatase 2A 65 kDa regulatory subunit A beta isoform	PPP2R1B						+		+
P30273;A6NCQ8	P30273	High affinity immunoglobulin epsilon receptor subunit gamma	FCER1G				+		+	+	+	+
P30520	P30520	Adenylosuccinate synthetase isozyme 2	ADSS			+			+
P30530;P30530-2;M0R0W6;H7C3L9	P30530;P30530-2	Tyrosine-protein kinase receptor UFO	AXL	+	+	+	+			+
P30613;P30613-2;F8W6W2	P30613;P30613-2	Pyruvate kinase PKLR	PKLR	+			+	+	+	+	+	+
P30711;A0A0G2JQD2;A0A0G2JQM0;A0A0G2JRN4;A0A0G2JRQ5;A0A0G2JMS2;A0A0G2JQD8;A0A0G2JRG0;A0A1B0GXB6;A0A0G2JRJ5;P30711-2	P30711;A0A0G2JQD2;A0A0G2JQM0;A0A0G2JRN4;A0A0G2JRQ5	Glutathione S-transferase theta-1	GSTT1						+		+	+
P30740;P30740-2	P30740;P30740-2	Leukocyte elastase inhibitor	SERPINB1	+	+	+	+	+	+	+	+	+
P30990;G3V1X6	P30990	Neurotensin/neuromedin N;Large neuromedin N;Neuromedin N;Neurotensin;Tail peptide	NTS	+	+		+
P31025;Q5VSP4	P31025;Q5VSP4	Lipocalin-1;Putative lipocalin 1-like protein 1	LCN1;LCN1P1	+	+	+		+			+	+
P31146;H3BRY3;H3BTU6;H3BRJ0;H3BNA2;H3BU76;H3BSL1	P31146;H3BRY3;H3BTU6	Coronin-1A;Coronin	CORO1A	+	+	+	+	+	+	+	+	+
P31150;G5E9U5	P31150	Rab GDP dissociation inhibitor alpha	GDI1	+	+	+	+		+	+	+	+
P31151;Q86SG5	P31151;Q86SG5	Protein S100-A7;Protein S100-A7A	S100A7;S100A7A	+	+	+
P31153;P31153-2	P31153;P31153-2	S-adenosylmethionine synthase isoform type-2	MAT2A	+		+			+	+	+	+
P31323	P31323	cAMP-dependent protein kinase type II-beta regulatory subunit	PRKAR2B							+
P31415	P31415	Calsequestrin-1	CASQ1		+			+	+		+	+
P31689;P31689-2	P31689;P31689-2	DnaJ homolog subfamily A member 1	DNAJA1						+		+	+
P31930	P31930	Cytochrome b-c1 complex subunit 1, mitochondrial	UQCRC1							+	+	+
P31937;H7BZL2	P31937	3-hydroxyisobutyrate dehydrogenase, mitochondrial	HIBADH							+	+	+
P31939;P31939-2;H7C1S2;C9JLK0;F8WEF0	P31939;P31939-2	Bifunctional purine biosynthesis protein PURH;Phosphoribosylaminoimidazolecarboxamide formyltransferase;IMP cyclohydrolase	ATIC				+	+	+	+	+	+
P31942;P31942-2;P31942-3;P31942-6;P31942-5;P31942-4	P31942;P31942-2;P31942-3;P31942-6;P31942-5;P31942-4	Heterogeneous nuclear ribonucleoprotein H3	HNRNPH3						+		+	+
P31944	P31944	Caspase-14;Caspase-14 subunit p17, mature form;Caspase-14 subunit p10, mature form;Caspase-14 subunit p20, intermediate form;Caspase-14 subunit p8, intermediate form	CASP14	+	+	+		+	+	+	+	+
P31946;P31946-2;Q4VY20;Q4VY19;A0A0J9YWE8;A0A0J9YWZ2;F8WEB6;A2IDB1	P31946;P31946-2	14-3-3 protein beta/alpha;14-3-3 protein beta/alpha, N-terminally processed	YWHAB	+	+	+	+	+	+	+	+	+
P31947;P31947-2	P31947;P31947-2	14-3-3 protein sigma	SFN	+		+			+	+	+	+
P31948;P31948-2;P31948-3;F5H783;F5GXD8;H0YGI8	P31948;P31948-2;P31948-3	Stress-induced-phosphoprotein 1	STIP1	+	+	+	+	+	+	+	+	+
P31949	P31949	Protein S100-A11;Protein S100-A11, N-terminally processed	S100A11	+	+	+	+	+	+	+	+	+
P31994-2;P31994-5;P31994;P31995-4;P31995-3;P31994-3;P31994-4	P31994-2;P31994-5;P31994;P31995-4;P31995-3;P31994-3;P31994-4	Low affinity immunoglobulin gamma Fc region receptor II-b;Low affinity immunoglobulin gamma Fc region receptor II-c	FCGR2B;FCGR2C						+			+
P31995;P31995-2	P31995;P31995-2	Low affinity immunoglobulin gamma Fc region receptor II-c	FCGR2C						+	+
P31997;P06731;A0A087WYX0;A0A024R0K5;P06731-2	P31997	Carcinoembryonic antigen-related cell adhesion molecule 8	CEACAM8				+		+	+	+	+
P32004;P32004-2;P32004-3;H0Y5C3;E9PHJ4;E7EVM4;E7EPI4	P32004;P32004-2;P32004-3	Neural cell adhesion molecule L1	L1CAM	+	+	+				+
P32119;A6NIW5;P32119-2	P32119	Peroxiredoxin-2	PRDX2	+	+	+	+	+	+	+	+	+
P32455;P32456	P32455;P32456	Interferon-induced guanylate-binding protein 1;Interferon-induced guanylate-binding protein 2	GBP1;GBP2						+
P32942;A0A9L9PXS1	P32942	Intercellular adhesion molecule 3	ICAM3				+			+	+	+
P33151;I3L1J2;P33151-2;H3BPG1	P33151;I3L1J2;P33151-2	Cadherin-5	CDH5	+	+					+
P33176;A0A6Q8PEZ8;J3KNA1;A0A6Q8PGJ3;Q12840;A0A7I2V4K6;A0A7I2V492;A0A7I2V3N5;A0A7I2V581;A0A0G2JMZ6;O60282-2;O60282;A0A7I2V352;A0A6Q8PGN1;A0A7I2YQQ7;A0A7I2V3V4;A0A6Q8PGT2	P33176	Kinesin-1 heavy chain	KIF5B				+		+		+	+
P33908;P33908-2	P33908;P33908-2	Mannosyl-oligosaccharide 1,2-alpha-mannosidase IA	MAN1A1	+	+	+	+	+	+	+	+	+
P34096	P34096	Ribonuclease 4	RNASE4	+	+	+	+	+	+	+	+	+
P34810-2;P34810;P34810-3	P34810-2;P34810;P34810-3	Macrosialin	CD68							+
P34910;P34910-2	P34910;P34910-2	Protein EVI2B	EVI2B							+	+	+
P34931;Q53FA3	P34931;Q53FA3	Heat shock 70 kDa protein 1-like	HSPA1L					+
P34932;P34932-2	P34932	Heat shock 70 kDa protein 4	HSPA4	+		+	+	+	+	+	+	+
P35052;H7C410;H7C024;H7BZL4;P35052-2;H7BZE9;C9J4Y6	P35052;H7C410;H7C024;H7BZL4	Glypican-1;Secreted glypican-1	GPC1	+	+		+	+	+	+	+	+
P35219	P35219	Carbonic anhydrase-related protein	CA8			+
P35232;C9JW96;E7ESE2;E9PCW0;C9JZ20;P35232-2	P35232;C9JW96;E7ESE2;E9PCW0;C9JZ20;P35232-2	Prohibitin	PHB						+	+	+	+
P35270	P35270	Sepiapterin reductase	SPR						+		+
P35443;E7ES19	P35443;E7ES19	Thrombospondin-4	THBS4	+	+	+	+	+	+	+	+	+
P35555;H0YND0;H0YN80;F6U495;E9PHW4;A0A6I8PL22	P35555	Fibrillin-1	FBN1	+	+	+	+	+	+	+	+	+
P35573;P35573-2;P35573-3	P35573;P35573-2;P35573-3	Glycogen debranching enzyme;4-alpha-glucanotransferase;Amylo-alpha-1,6-glucosidase	AGL						+	+
P35609;P35609-2;A0A804HI95;A0A494C1A0;A0A494C060;A0A494C166;A0A804HKG0;A0A494C033;A0A494C0Q3;A0A494C031	P35609;P35609-2;A0A804HI95;A0A494C1A0;A0A494C060	Alpha-actinin-2	ACTN2			+		+	+		+	+
P35612;P35612-4;P35612-3;P35612-2;P35612-8;P35612-9;A0A1C7CYY0;C9JTM0;P35612-5;P35612-6;C9J080;C9J299;P35612-7	P35612;P35612-4;P35612-3;P35612-2;P35612-8;P35612-9;A0A1C7CYY0;C9JTM0;P35612-5;P35612-6	Beta-adducin	ADD2	+			+	+	+	+	+	+
P35613;A0A7P0TA85;P35613-2;P35613-4;A0A087WUV8;A0A7P0TB04;I3L192;A0A2R8YDZ0	P35613;A0A7P0TA85;P35613-2;P35613-4;A0A087WUV8;A0A7P0TB04	Basigin	BSG		+		+	+	+	+	+	+
P35613-3;A0A7P0T8A7;R4GMX5;R4GN83	P35613-3;A0A7P0T8A7	Basigin	BSG		+					+	+	+
P35625	P35625	Metalloproteinase inhibitor 3	TIMP3				+	+	+	+	+	+
P35637;P35637-2;H3BPE7;A0A0J9YYE0	P35637;P35637-2;H3BPE7	RNA-binding protein FUS	FUS			+	+	+	+		+	+
P35754	P35754	Glutaredoxin-1	GLRX	+	+	+	+			+	+	+
P35813;P35813-3;P35813-2;E9PL75;E9PJN3;E9PP44;E9PKB5	P35813;P35813-3;P35813-2	Protein phosphatase 1A	PPM1A						+	+	+	+
P35858;P35858-2	P35858;P35858-2	Insulin-like growth factor-binding protein complex acid labile subunit	IGFALS	+	+	+	+	+	+	+	+	+
P36021	P36021	Monocarboxylate transporter 8	SLC16A2						+	+	+	+
P36222;H0Y3U8	P36222	Chitinase-3-like protein 1	CHI3L1	+	+	+	+	+	+	+	+	+
P36269;P36269-2;P36269-3	P36269;P36269-2;P36269-3	Gamma-glutamyltransferase 5;Gamma-glutamyltransferase 5 heavy chain;Gamma-glutamyltransferase 5 light chain	GGT5		+			+	+	+	+	+
P36405	P36405	ADP-ribosylation factor-like protein 3	ARL3				+	+	+	+	+	+
P36406;P36406-3;P36406-2	P36406;P36406-3;P36406-2	E3 ubiquitin-protein ligase TRIM23	TRIM23				+		+		+	+
P36507;M0R1B6	P36507	Dual specificity mitogen-activated protein kinase kinase 2	MAP2K2					+	+	+	+	+
P36542;P36542-2	P36542;P36542-2	ATP synthase subunit gamma, mitochondrial	ATP5C1							+	+	+
P36543;P36543-2;C9J8H1;P36543-3;Q96A05	P36543;P36543-2;C9J8H1;P36543-3	V-type proton ATPase subunit E 1	ATP6V1E1						+	+	+	+
P36871;A0A3B3ITK7;P36871-2;P36871-3	P36871;A0A3B3ITK7;P36871-2;P36871-3	Phosphoglucomutase-1	PGM1	+		+	+		+	+	+	+
P36915;A2AB27;A0A140T8Y2;P36915-2	P36915;A2AB27;A0A140T8Y2;P36915-2	Guanine nucleotide-binding protein-like 1	GNL1						+		+
P36955;I3L107;I3L4N7;I3L4F9;I3L4Z0;I3L2R7;I3L3Z3	P36955	Pigment epithelium-derived factor	SERPINF1	+	+	+	+	+	+	+	+	+
P36957;P36957-2;Q86SW4;H0YJF9;G3V5M3;G3V3F0	P36957;P36957-2;Q86SW4	Dihydrolipoyllysine-residue succinyltransferase component of 2-oxoglutarate dehydrogenase complex, mitochondrial	DLST			+					+	+
P36959	P36959	GMP reductase 1	GMPR	+			+	+	+	+	+	+
P37235;E9PC71;P84074;C9JW46	P37235;E9PC71	Hippocalcin-like protein 1	HPCAL1						+	+	+	+
P37802;X6RJP6;P37802-2	P37802;X6RJP6;P37802-2	Transgelin-2	TAGLN2	+	+	+	+	+	+	+	+	+
P37837;P37837-2;F2Z393;E9PM01;E9PKI8	P37837;P37837-2;F2Z393	Transaldolase	TALDO1	+	+	+	+	+	+	+	+	+
P38117;P38117-2;M0QY67	P38117;P38117-2;M0QY67	Electron transfer flavoprotein subunit beta	ETFB	+							+	+
P38606;P38606-2;A0A994J738;A0A994J477;C9JA17;C9JVW8	P38606;P38606-2;A0A994J738;A0A994J477	V-type proton ATPase catalytic subunit A	ATP6V1A	+		+	+	+	+	+	+	+
P39019;A0A075B6E2;M0R2L9;M0QYF7;M0R140	P39019;A0A075B6E2	40S ribosomal protein S19	RPS19								+	+
P39023;G5E9G0;H7C422;H7C3M2;B5MCW2;F8WCR1	P39023;G5E9G0	60S ribosomal protein L3	RPL3						+	+	+	+
P39060;P39060-2;P39060-1;H7BXV5;H7C457	P39060;P39060-2;P39060-1;H7BXV5;H7C457	Collagen alpha-1(XVIII) chain;Endostatin	COL18A1	+	+	+	+	+	+	+	+	+
P39687;H0YN26;O95626;O43423;H7BZ09	P39687;H0YN26	Acidic leucine-rich nuclear phosphoprotein 32 family member A	ANP32A			+	+		+	+	+	+
P40121;P40121-2;E7ENU9;A0A979HLS2;A0A979HLS1;B8ZZL6;H7C0X8	P40121;P40121-2;E7ENU9;A0A979HLS2;A0A979HLS1	Macrophage-capping protein	CAPG	+	+	+		+	+	+	+	+
P40199;M0QYM2	P40199	Carcinoembryonic antigen-related cell adhesion molecule 6	CEACAM6								+
P40227;P40227-2;Q92526;Q92526-2;Q92526-3;J3KRI6	P40227;P40227-2	T-complex protein 1 subunit zeta	CCT6A	+	+	+	+	+	+	+	+	+
P40261	P40261	Nicotinamide N-methyltransferase	NNMT						+			+
P40926;G3XAL0;P40926-2	P40926;G3XAL0;P40926-2	Malate dehydrogenase, mitochondrial;Malate dehydrogenase	MDH2	+		+	+	+	+	+	+	+
P41091;Q2VIR3-2;Q2VIR3;H7BZU1	P41091;Q2VIR3-2;Q2VIR3	Eukaryotic translation initiation factor 2 subunit 3;Putative eukaryotic translation initiation factor 2 subunit 3-like protein	EIF2S3;EIF2S3L					+	+	+	+	+
P41159	P41159	Leptin	LEP	+	+					+	+
P41218;H0Y6P3	P41218	Myeloid cell nuclear differentiation antigen	MNDA		+		+		+	+	+	+
P41222;H0Y5A1;Q5SQ11	P41222;H0Y5A1;Q5SQ11	Prostaglandin-H2 D-isomerase	PTGDS	+	+	+	+	+	+	+	+	+
P41240;H3BUM9;P42679;P42679-2;H3BN15;K7ENL8;K7ES68;K7EQY5;P42679-3	P41240;H3BUM9	Tyrosine-protein kinase CSK	CSK							+	+
P41440;P41440-2	P41440;P41440-2	Folate transporter 1	SLC19A1								+
P42025	P42025	Beta-centractin	ACTR1B						+		+	+
P42356;P42356-2;A4QPH2;A8MTF1;Q8N8J0;A4QPH2-2;A4QPH2-4;C9JLI1	P42356	Phosphatidylinositol 4-kinase alpha	PI4KA						+		+	+
P42765;A0A0B4J2A4;K7EME0;K7ER88;K7EJB1;K7EJ68	P42765;A0A0B4J2A4;K7EME0	3-ketoacyl-CoA thiolase, mitochondrial	ACAA2						+			+
P42785;E9PNF7;P42785-2;B7Z7Q6;A0A7P0TB23;A0A7P0Z451;E9PLY4;E9PQB5;E9PL85;E9PKN6;B3KR26;E9PNJ1;E9PL49	P42785;E9PNF7;P42785-2;B7Z7Q6;A0A7P0TB23;A0A7P0Z451;E9PLY4	Lysosomal Pro-X carboxypeptidase	PRCP	+	+	+		+	+	+	+	+
P43007;P43007-2	P43007	Neutral amino acid transporter A	SLC1A4						+	+	+	+
P43121;P43121-2	P43121;P43121-2	Cell surface glycoprotein MUC18	MCAM	+	+	+
P43251;P43251-4;P43251-3;P43251-2;A0A5F9ZH80;A0A5F9ZH15;C9JSN9;A0A5F9ZH97;A0A5F9ZHE9;A0A5F9ZHR1;A0A2R8Y5J9;A0A5F9ZHF5;A0A5F9ZH57	P43251;P43251-4;P43251-3;P43251-2;A0A5F9ZH80;A0A5F9ZH15;C9JSN9	Biotinidase	BTD	+	+	+		+		+	+
P43304;P43304-2;F5GYK7	P43304;P43304-2;F5GYK7	Glycerol-3-phosphate dehydrogenase, mitochondrial;Glycerol-3-phosphate dehydrogenase	GPD2								+	+
P43353;A0A087X192;P43353-2;A0A087WUF8;A0A087X2D4;A0A087WTE0	P43353;A0A087X192;P43353-2;A0A087WUF8;A0A087X2D4	Aldehyde dehydrogenase family 3 member B1	ALDH3B1							+	+	+
P43405;P43405-2;H3BU69;K7ERY4	P43405;P43405-2	Tyrosine-protein kinase SYK	SYK								+	+
P43487;P43487-2;C9JJ34;F6WQW2;C9JXG8;C9JGV6;C9JDM3;C9JIC6	P43487;P43487-2;C9JJ34;F6WQW2;C9JXG8;C9JGV6	Ran-specific GTPase-activating protein	RANBP1	+		+		+	+	+	+	+
P43652;CON__REFSEQ:XP_585019	P43652	Afamin	AFM	+	+	+	+	+	+	+	+	+
P43686;P43686-2	P43686;P43686-2	26S protease regulatory subunit 6B	PSMC4				+	+	+	+	+	+
P45877	P45877	Peptidyl-prolyl cis-trans isomerase C	PPIC	+	+	+					+
P45974;P45974-2;F5H571	P45974;P45974-2	Ubiquitin carboxyl-terminal hydrolase 5	USP5	+				+	+	+	+	+
P46060;H0Y4Q3	P46060	Ran GTPase-activating protein 1	RANGAP1							+
P46108;P46108-2;I3L297	P46108;P46108-2;I3L297	Adapter molecule crk	CRK							+		+
P46109	P46109	Crk-like protein	CRKL	+					+	+	+	+
P46736;P46736-2;P46736-3;P46736-4	P46736;P46736-2;P46736-3;P46736-4	Lys-63-specific deubiquitinase BRCC36	BRCC3				+			+
P46781;B5MCT8;C9JM19;F2Z3C0;A8MXK4	P46781;B5MCT8;C9JM19	40S ribosomal protein S9	RPS9				+	+	+	+	+	+
P46783;Q9NQ39	P46783	40S ribosomal protein S10	RPS10						+		+	+
P46821;D6RA32;D6RA40;D6RCL2;D6RGJ3	P46821	Microtubule-associated protein 1B;MAP1B heavy chain;MAP1 light chain LC1	MAP1B	+		+	+		+	+	+	+
P46940;A0A0J9YXZ5;H0YLE8;Q86VI3;H0YKA5;A0A087WWP1;F2Z2E2;A0A087X225	P46940;A0A0J9YXZ5;H0YLE8	Ras GTPase-activating-like protein IQGAP1	IQGAP1	+		+	+	+	+	+	+	+
P46976;P46976-2;P46976-3;G5E9W8;C9JQ42;C9J8R8;C9J7C7	P46976;P46976-2;P46976-3;G5E9W8;C9JQ42	Glycogenin-1	GYG1			+	+		+	+		+
P46977;P46977-2;H0YET6	P46977;P46977-2	Dolichyl-diphosphooligosaccharide--protein glycosyltransferase subunit STT3A	STT3A						+	+	+
P47755;C9JUG7;F8W9N7;P47755-2	P47755;C9JUG7;F8W9N7;P47755-2	F-actin-capping protein subunit alpha-2	CAPZA2	+		+	+	+	+	+	+	+
P47929	P47929	Galectin-7	LGALS7					+			+	+
P47972	P47972	Neuronal pentraxin-2	NPTX2	+	+	+
P47985;P0C7P4	P47985;P0C7P4	Cytochrome b-c1 complex subunit Rieske, mitochondrial;Cytochrome b-c1 complex subunit 11;Putative cytochrome b-c1 complex subunit Rieske-like protein 1	UQCRFS1;UQCRFS1P1								+	+
P48047;A0A494C0K9;H7C0C1;H7C086;H7C068	P48047;A0A494C0K9;H7C0C1	ATP synthase subunit O, mitochondrial	ATP5O							+	+	+
P48061;P48061-4;P48061-2;P48061-5;P48061-6;P48061-3	P48061;P48061-4;P48061-2;P48061-5;P48061-6;P48061-3	Stromal cell-derived factor 1;SDF-1-beta(3-72);SDF-1-alpha(3-67)	CXCL12				+			+	+	+
P48147;A0A499FJL1	P48147;A0A499FJL1	Prolyl endopeptidase	PREP					+	+	+	+	+
P48163;P48163-2	P48163;P48163-2	NADP-dependent malic enzyme	ME1	+		+
P48426;P48426-2;H7BXS3;S4R320	P48426;P48426-2;H7BXS3	Phosphatidylinositol 5-phosphate 4-kinase type-2 alpha	PIP4K2A			+	+	+	+	+	+	+
P48506;E1CEI4;A0A2R8YEL6;B4E2I4;A0A0C4DGB2;D6RGF8	P48506;E1CEI4;A0A2R8YEL6;B4E2I4	Glutamate--cysteine ligase catalytic subunit	GCLC	+	+	+	+	+	+	+	+	+
P48507;P48507-2	P48507;P48507-2	Glutamate--cysteine ligase regulatory subunit	GCLM	+	+		+	+	+	+	+	+
P48539	P48539	Purkinje cell protein 4	PCP4			+					+	+
P48643;E7ENZ3;B7ZAR1;E9PCA1;P48643-2;H0Y914;D6RIZ7	P48643;E7ENZ3;B7ZAR1;E9PCA1;P48643-2	T-complex protein 1 subunit epsilon	CCT5				+	+	+	+	+	+
P48681	P48681	Nestin	NES			+
P48723	P48723	Heat shock 70 kDa protein 13	HSPA13								+	+
P48735;P48735-2;H0YL11	P48735;P48735-2;H0YL11	Isocitrate dehydrogenase [NADP], mitochondrial	IDH2	+			+	+	+	+	+	+
P48740	P48740	Mannan-binding lectin serine protease 1;Mannan-binding lectin serine protease 1 heavy chain;Mannan-binding lectin serine protease 1 light chain	MASP1				+
P48740-2;P48740-4;F8W876;P48740-3;C9JMA2	P48740-2;P48740-4;F8W876;P48740-3	Mannan-binding lectin serine protease 1;Mannan-binding lectin serine protease 1 heavy chain;Mannan-binding lectin serine protease 1 light chain	MASP1	+	+	+	+
P48745	P48745	Protein NOV homolog	NOV								+
P48960;P48960-2;P48960-3	P48960;P48960-2;P48960-3	CD97 antigen;CD97 antigen subunit alpha;CD97 antigen subunit beta	CD97				+			+	+	+
P49006	P49006	MARCKS-related protein	MARCKSL1	+	+	+	+		+	+	+	+
[truncated: 1,074 more rows]

## Sheet: Table S2
Table S2. List of all statistically significant proteins identified in the study. For each protein, we report the Log2 expression fold change its -Log10 P-value after FDR correction for multiple interactions and variable importance in projection (VIP) score. The "+" symbol indicates statistical significance.
Protein.IDs	Majority.protein.IDs	Protein.names	Gene.names	ANOVA	Significant Tot PA vsTot CH	Significant Tot PA vsTot MB	Significant SEVs PA vs SEVs CH	Significant SEVs PA vs SEVs MB	Significant LEVs PA vs LEVs CH	Significant LEVs PA vs LEVs MB	Significant Tot PA vsTot no PA	Significant SEVs PA vs SEVs no PA	Significant LEVs PA vs LEVs no PA	Significant PA vs no PA	Highlighted	136 Proteins overlapped with previous work	12 Highlighted Protein overlapped with previous work	Low Grade Glioma	Pilocytic Astrocytoma	CD Name	Kinase Manning Kinese Name	Kinase HGNC Name	MEROPS Name	MEROPS	VIP score PA no PA	Difference Tot PA vs Tot CH	p-value Tot PA vs Tot CH	Difference Tot PA vs Tot MB	p-value Tot PA vs Tot MB	Difference SEVs PA vs SEVs CH	p-value SEVs PA vs SEVs CH	Difference SEVs PA vs SEVs MB	p-value SEVs PA vs SEVs MB	Difference LEVs PA vs LEVs CH	p-value LEVs PA vs LEVs CH	Difference LEVs PA vs LEVs MB	p-value LEVs PA vs LEVs MB	Difference Tot PA vsTot no PA	p-value Tot PA vsTot no PA	Difference SEVs PA vs SEVs no PA	p-value SEVs PA vs SEVs no PA	Difference LEVs PA vs LEVs no PA	p-value LEVs PA vs LEVs no PA	Difference PA vs non PA	p-value PA vs non PA
P35237;A0A2R8YD12;A0A024QZX5;A0A087X1N8;A0A2R8Y6A7;C9JTJ8;C9JVA8	P35237;A0A2R8YD12;A0A024QZX5;A0A087X1N8;A0A2R8Y6A7	Serpin B6	SERPINB6																				I04.011	MEROPS	0.46049	-0.178629	0.207327	0.806682	0.974997	0.345858	0.292261	-0.142208	0.0914998	0.573907	0.244508	0.572427	0.258401	0.314027	0.360809	0.101825	0.0872159	0.573167	0.318134	0.329673	0.252835
Q9H4M9;A0A024R571;C9JC03;C9J2Z4;C9JDQ8;C9JIJ3;C9IZH1;Q9NZN4	Q9H4M9;A0A024R571;C9JC03;C9J2Z4	EH domain-containing protein 1	EHD1																						1.0611	-0.894147	0.715332	0.0305934	0.0183255	-1.36058	0.848424	-1.93112	1.85287	-0.440861	0.293281	0.0382259	0.0229466	-0.431777	0.345337	-1.64585	1.64581	-0.201317	0.168528	-0.759647	0.610125
A0A024R6N5;A0A0G2JRN3;G3V544;G3V5R8;G3V387;P20848	A0A024R6N5;A0A0G2JRN3																						I04.001;I04.952	MEROPS	1.813	-1.15014	0.268406	-5.43095	2.89259	1.45012	0.421649	-3.02323	0.892789	2.62955	0.928184	-2.26322	0.730721	-3.29055	1.339	-0.786555	0.194509	0.183165	0.0404845	-1.29798	0.777415
P25787;A0A024RA52;A0A7I2V2H3;A0A7I2YQP7;C9JCK5;H3BT36	P25787;A0A024RA52;A0A7I2V2H3	Proteasome subunit alpha type-2;Proteasome subunit alpha type	PSMA2															+					T01.972	MEROPS	1.2955	-0.451573	0.153294	-1.6371	0.627091	0.770025	0.311717	-3.69332	2.07796	0.957417	0.500585	-1.51039	0.678627	-1.04433	0.458042	-1.46165	0.621255	-0.276487	0.103228	-0.92749	0.80431
P11532;A0A5H1ZRP8;A0A075B6G3;P11532-4;P11532-11;H0Y304;A0A087WV90;P11532-3;P11532-2;H0Y864;A0A804HL39;A0A804HIY5;A0A804HKZ5;Q4G0X0	P11532;A0A5H1ZRP8;A0A075B6G3;P11532-4;P11532-11;H0Y304;A0A087WV90;P11532-3;P11532-2	Dystrophin	DMD	+			+											+							1.3724	-0.415347	0.29683	-1.4321	2.39146	-6.89761	11.0926	0.649113	0.672984	1.01046	0.435946	1.19046	0.539815	-0.923725	1.11326	-3.12425	1.38443	1.10046	0.785898	-0.982503	0.902572
A0A075B6H9	A0A075B6H9		IGLV4-69																						0.68734	2.06796	1.11829	1.05553	0.340481	-1.68637	0.796135	1.7503	0.638768	-0.601819	0.378494	0.366884	0.270165	1.56175	0.696416	0.0319637	0.0093893	-0.117467	0.074014	0.492081	0.331448
A0A075B6I0	A0A075B6I0		IGLV8-61	+			+									+									1.7076	-0.823481	0.278693	-1.641	0.861305	-3.40054	2.98751	-0.476174	0.180395	-0.483652	0.204025	-0.510341	0.266435	-1.23224	0.66609	-1.93836	1.27739	-0.496997	0.30493	-1.22253	1.21133
A0A075B6K4	A0A075B6K4		IGLV3-10																						0.71592	-1.40445	0.644649	-1.53018	0.717025	-0.903625	0.320314	0.0297382	0.012161	0.050036	0.0265787	0.683237	0.54489	-1.46731	1.11582	-0.436944	0.177489	0.366637	0.338131	-0.51254	0.297373
A0A075B6K5;A0A075B6K2	A0A075B6K5		IGLV3-9	+			+		+							+									1.6637	0.674203	0.297378	-0.694791	0.523739	-3.9105	4.24131	-1.29549	0.693006	-1.98641	3.44871	0.0663514	0.0603148	-0.0102942	0.00456697	-2.603	2.07468	-0.960031	1.12355	-1.19111	1.20017
A0A075B6P5;P01615;P01614;A0A087WW87	A0A075B6P5;P01615;P01614;A0A087WW87	Ig kappa chain V-II region FR;Ig kappa chain V-II region Cum	IGKV2D-28;IGKV2-40																						0.28117	-1.12753	0.469261	2.20099	0.866435	-0.60684	0.501209	0.80733	0.698878	-0.29554	0.430507	0.22935	0.422044	0.53673	0.178149	0.100245	0.0718272	-0.033095	0.0411128	0.201293	0.132913
A0A075B6R2;A0A087WW49;A0A075B7B6	A0A075B6R2;A0A087WW49		IGHV4-4																						1.9836	-2.25236	1.66068	-0.17411	0.0517563	-4.04932	2.24607	0.406485	0.389885	-1.90476	1.57881	-0.546459	1.14519	-1.21323	0.679518	-1.82142	0.839514	-1.22561	1.26984	-1.42009	1.41957
A0A0C4DH68;A0A075B6R9	A0A0C4DH68;A0A075B6R9		IGKV2-24;IGKV2D-24																						3.1846	-3.39512	1.25706	-3.33686	1.23722	-4.05662	2.02052	-1.05547	0.290107	-0.445544	0.650495	-1.38991	1.12817	-3.36599	1.77049	-2.55604	1.13849	-0.917729	0.935176	-2.27992	2.08839
A0A075B6S2;A2NJV5;A0A0A0MRZ7	A0A075B6S2;A2NJV5		IGKV2D-29;IGKV A18																						0.079274	-0.278371	0.146101	-1.00937	0.924555	-1.40001	1.77332	0.384408	0.257221	0.948047	0.662106	1.01477	0.461492	-0.643873	0.60304	-0.5078	0.398677	0.981411	0.628631	-0.0567541	0.0373168
A0A075B6S5	A0A075B6S5		IGKV1-27																						0.39037	-0.119334	0.0533571	-0.556923	0.351585	-0.663422	0.298118	1.02306	1.1608	-1.20649	2.30714	-0.153722	0.276901	-0.338129	0.231768	0.179819	0.089516	-0.680105	1.201	-0.279471	0.179773
P58107;A0A075B730	P58107;A0A075B730	Epiplakin	EPPK1	+				+										+							2.7764	3.48558	1.54959	3.22432	1.37113	0.315755	0.077508	4.79416	2.83472	0.0753095	0.0952609	0.0311604	0.0379141	3.35495	2.41887	2.55496	1.15078	0.0532349	0.0748018	1.98771	2.47743
O75044;A0A075B7B5;B7ZM87;P0DJJ0;P0DMP2;A0A286YEY3;Q7Z6B7;A0A087WW56;A0A075B743;Q5VZB4;G5EA48;Q7Z6B7-2	O75044;A0A075B7B5;B7ZM87;P0DJJ0;P0DMP2;A0A286YEY3	SLIT-ROBO Rho GTPase-activating protein 2;SLIT-ROBO Rho GTPase-activating protein 2C;SLIT-ROBO Rho GTPase-activating protein 2B	SRGAP2;SRGAP2C;SRGAP2B																						0.16016	0.367724	0.328421	0.112773	0.064865	-0.453271	0.261598	-1.02247	0.814235	0.916342	1.71992	0.766882	0.52253	0.240248	0.217335	-0.737872	0.542892	0.841612	0.938387	0.114663	0.140105
A0A075B7B8	A0A075B7B8		IGHV3OR16-12																						0.3327	-0.738727	0.227269	-1.44232	0.549634	-0.120052	0.0674788	0.843992	0.754202	-0.338652	0.567176	0.366641	0.72553	-1.09052	0.492958	0.36197	0.312147	0.0139946	0.0175498	-0.238186	0.162951
A0A075B7D0	A0A075B7D0		IGHV1OR15-1	+			+				+														2.532	-4.83706	2.79061	-4.54469	2.89602	-5.46308	7.06116	0.475979	0.437974	0.877144	0.354802	2.61549	1.80174	-4.69087	4.66412	-2.49355	1.34652	1.74632	1.28962	-1.8127	1.703
Q9H0W9;A0A087WT99;Q9H0W9-4;Q9H0W9-3;Q9H0W9-2;E9PJU8;E9PPB5;E9PQS1;A0A1W2PRB8	Q9H0W9;A0A087WT99;Q9H0W9-4;Q9H0W9-3;Q9H0W9-2;E9PJU8	Ester hydrolase C11orf54	C11orf54																						0.056546	0.193297	0.123742	-0.0155954	0.00676171	-0.252995	0.123243	0.435684	0.316313	-0.77061	0.796926	0.167324	0.151754	0.088851	0.0542905	0.0913446	0.0574469	-0.301643	0.299562	-0.0404824	0.045217
P21926;A6NNI4;A0A2R8Y478;A0A7I2V3T0;A0A7I2V3T7;G8JLH6;A0A087WU13;F5GXT1	P21926;A6NNI4;A0A2R8Y478;A0A7I2V3T0;A0A7I2V3T7;G8JLH6;A0A087WU13;F5GXT1	CD9 antigen;Tetraspanin	CD9																	CD9					0.89659	-0.18414	0.0871813	0.00982976	0.00511291	1.55139	2.42027	1.31997	2.34625	1.25487	2.24294	-0.100585	0.0958439	-0.0871551	0.0485208	1.43568	3.03234	0.577143	0.824175	0.641889	0.444274
P02724;P02724-3;A0A087WU29;A0A0C4DFT7;P02724-2;Q13030;E7EQF3;E9PD10;K9JIK7;E9PH25;REV__J3QSD7;REV__Q9NYV4-3;REV__Q9NYV4-2;REV__Q9NYV4	P02724;P02724-3;A0A087WU29;A0A0C4DFT7;P02724-2;Q13030;E7EQF3;E9PD10;K9JIK7;E9PH25	Glycophorin-A	GYPA;GPErik																	CD235a					0.89836	0.33666	0.162667	0.000931025	0.000392318	-1.84749	0.605808	-1.43114	0.353208	0.304252	0.0494793	-1.22212	0.549365	0.168796	0.104124	-1.63932	0.640575	-0.458935	0.111564	-0.643152	0.213493
P22626;P22626-2;A0A7I2V4S4;A0A087WUI2;A0A7I2V4N1;A0A7I2V3P1;A0A7I2V4I6;A0A7I2V3P7;A0A7I2V323;A0A7I2V4N0;A0A7I2YQN4;A0A024RA28	P22626;P22626-2;A0A7I2V4S4;A0A087WUI2;A0A7I2V4N1;A0A7I2V3P1;A0A7I2V4I6;A0A7I2V3P7;A0A7I2V323;A0A7I2V4N0;A0A7I2YQN4;A0A024RA28	Heterogeneous nuclear ribonucleoproteins A2/B1	HNRNPA2B1;HNRPA2B1																						1.3704	0.592385	0.254679	-4.174	2.70063	1.14437	0.899669	-2.91014	1.91352	1.59491	1.09351	-2.13398	1.47856	-1.79081	0.826296	-0.882883	0.375822	-0.269537	0.0991595	-0.981075	0.879866
O60841;A0A087WUT6	O60841;A0A087WUT6	Eukaryotic translation initiation factor 5B	EIF5B	+					+																0.88212	-0.0970376	0.0610675	-0.606074	0.470192	0.997497	0.761223	2.0906	2.50369	1.60052	2.87839	-0.196323	0.15918	-0.351556	0.308698	1.54405	1.94381	0.7021	0.755941	0.631531	1.29805
Q99417;A0A087WV05;A0A0D9SEI7	Q99417;A0A087WV05	C-Myc-binding protein	MYCBP																						0.98461	0.713483	0.608576	-0.200516	0.120539	0.411385	0.203589	0.813666	0.524077	1.1652	1.02872	1.32619	1.14297	0.256483	0.201035	0.612526	0.496581	1.24569	1.76427	0.7049	1.6052
A0A0A0MR14;A0A0A0MRF2;A0A087X1R2;A0A087WV17;Q8IYS5-2;A0A0G2JMM7;Q8IYS5-6;Q8IYS5-3;Q8IYS5-4;Q8IYS5-5;Q8IYS5;Q8IYS5-7	A0A0A0MR14;A0A0A0MRF2;A0A087X1R2;A0A087WV17;Q8IYS5-2;A0A0G2JMM7;Q8IYS5-6;Q8IYS5-3;Q8IYS5-4;Q8IYS5-5;Q8IYS5;Q8IYS5-7	Osteoclast-associated immunoglobulin-like receptor	OSCAR																						0.63204	-1.18225	0.804748	-0.903351	0.698907	-0.721704	0.544947	-0.100817	0.0765693	0.0930624	0.0980181	0.100124	0.131486	-1.0428	1.0331	-0.411261	0.370012	0.0965931	0.128461	-0.452489	0.59402
Q00610;A0A8V8TQ14;A0A087WVQ6;Q00610-2;A0A8V8TR47;A0A8V8TRF0;K7EJJ5;A0A8V8TQK1;A0A8V8TRE8;A0A8V8TQK3;A0A8V8TQ18;J3KRF5;J3KS13;P53675;P53675-2;A0A087WX41;A0A8V8TQK7;A0A087WXH4;A0A087WV74;J3QL20;F5H5N6	Q00610;A0A8V8TQ14;A0A087WVQ6;Q00610-2;A0A8V8TR47;A0A8V8TRF0;K7EJJ5;A0A8V8TQK1;A0A8V8TRE8;A0A8V8TQK3;A0A8V8TQ18	Clathrin heavy chain 1;Clathrin heavy chain	CLTC																						0.28412	1.27446	1.23844	1.55347	1.59263	0.654363	0.392669	-1.29413	0.689481	0.0252781	0.0144623	-0.99298	0.760676	1.41396	1.99481	-0.319883	0.15839	-0.483851	0.397809	0.20341	0.0865676
P68104;A0A7I2V659;A0A087WVQ9;Q5VTE0;A0A7I2V5N4;A0A7I2V3H3;A0A087WV01;A6PW80;Q5JR01;A0A6Q8PFK6	P68104;A0A7I2V659;A0A087WVQ9;Q5VTE0;A0A7I2V5N4;A0A7I2V3H3;A0A087WV01	Elongation factor 1-alpha 1;Putative elongation factor 1-alpha-like 3;Elongation factor 1-alpha	EEF1A1;EEF1A1P5															+							0.56451	-0.0496805	0.0196758	0.410084	0.26539	0.645778	0.842501	-0.0710862	0.0626822	1.12733	2.13568	0.362456	0.389054	0.180202	0.105042	0.287346	0.330026	0.744894	1.34195	0.404147	0.261592
P20292;A0A087WW23	P20292;A0A087WW23	Arachidonate 5-lipoxygenase-activating protein	ALOX5AP																						0.70089	0.400734	0.271456	-0.669147	0.525834	0.593731	0.647548	0.633057	0.351813	2.34679	1.71848	-0.294492	0.198044	-0.134207	0.0886144	0.613394	0.513489	1.02615	0.635006	0.501779	0.519286
Q9BR76;A0A087WW53;F5H390;F5H0D2	Q9BR76;A0A087WW53;F5H390	Coronin-1B;Coronin	CORO1B	+					+																1.0278	-0.658813	0.458925	-0.994208	0.826979	-2.06141	1.2763	1.02816	1.09431	-2.01004	2.80932	0.281392	0.511811	-0.82651	0.824192	-0.516625	0.242283	-0.864326	0.825837	-0.73582	1.14124
Q99460;Q99460-2;A0A087WW66;A0A7I2V2K8;A0A7I2V523;A0A7I2V5C8;A0A7I2V262;A0A7I2YQY1;A0A7P0MW50;A0A7I2V641;A0A7I2V479;A0A7I2V4X0;A0A7I2YQI9;A0A7I2V491;A0A7I2V4A5;C9J9M4;H7BZR6	Q99460;Q99460-2;A0A087WW66;A0A7I2V2K8;A0A7I2V523;A0A7I2V5C8;A0A7I2V262;A0A7I2YQY1;A0A7P0MW50;A0A7I2V641;A0A7I2V479;A0A7I2V4X0;A0A7I2YQI9;A0A7I2V491	26S proteasome non-ATPase regulatory subunit 1	PSMD1																						0.5305	-0.542102	0.416675	-0.823388	0.808777	2.15961	2.24584	0.592888	0.440321	0.0663443	0.024702	0.825443	0.434134	-0.682745	0.717647	1.37625	1.50983	0.445894	0.264355	0.379799	0.484743
Q4V328;A0A994J4U4;A0A994J6P1;A0A087WXA6;A0A994J489;A0A994J4J8;A0A994J7A3;A0A994J4B5;A0A994J472;A0A994J6V9;A0A994J799;A0A994J484;A0A994J7B3;A0A994J6U6;A0A994J720;A0A994J4V2;A0A994J488;A0A994J783;A0A994J4F7;Q4V328-4;A0A994J724;A0A994J4A2;A0A994J436;A0A087WW92;A0A994J745;A0A994J4V9;A0A994J4N3;A0A994J4H0;A0A994J3Y7;A0A994J4H5;A0A994J4M4;A0A994J463;A0A087WT45;A0A994J772;A0A994J7N3;A0A994J446;A0A087WWF…	Q4V328;A0A994J4U4;A0A994J6P1;A0A087WXA6;A0A994J489;A0A994J4J8;A0A994J7A3;A0A994J4B5;A0A994J472;A0A994J6V9;A0A994J799;A0A994J484;A0A994J7B3;A0A994J6U6;A0A994J720;A0A994J4V2;A0A994J488;A0A994J783;A0A994J4F7;Q4V328-4;A0A994J724;A0A994J4A2;A0A994J436;A0A087WW92;A0A994J745;A0A994J4V9;A0A994J4N3;A0A994J4H0;A0A994J3Y7;A0A994J4H5;A0A994J4M4;A0A994J463;A0A087WT45;A0A994J772;A0A994J7N3;A0A994J446;A0A087WWF…	GRIP1-associated protein 1	GRIPAP1																						2.6407	4.40512	2.24604	1.45675	0.585942	1.72774	0.329748	-0.475697	0.0817213	3.29629	1.5956	0.933065	0.461761	2.93093	1.42664	0.626023	0.134869	2.11468	1.23949	1.89055	1.43814
O15126;A0A087WXB0;A0A087WTX8;A0A087WZA6;A0A087WU14;O15126-2	O15126;A0A087WXB0;A0A087WTX8;A0A087WZA6;A0A087WU14;O15126-2	Secretory carrier-associated membrane protein 1	SCAMP1																						0.2321	-0.387869	0.221966	0.448317	0.320297	-0.183229	0.132964	-0.228945	0.153053	0.504563	0.474002	0.844146	0.641752	0.0302242	0.0184597	-0.206087	0.156409	0.674355	0.712011	0.166164	0.223315
Q9Y6R7;A0A087WXI2	Q9Y6R7;A0A087WXI2	IgGFc-binding protein	FCGBP															+					I08.954	MEROPS	0.15857	-0.573034	1.21546	0.541589	0.750915	-0.375629	0.259106	1.99552	1.49995	-0.935021	0.486899	-1.33455	0.574869	-0.0157223	0.0150852	0.809945	0.539879	-1.13478	0.66337	-0.113521	0.0539058
P18621;A0A087WXM6;J3QQT2;J3QLC8;J3KRX5;A0A0A0MRF8;A0A0A6YYL6;P18621-2;P18621-3;J3KRB3;A0A087WWH0;J3QS96;A0A087WY81	P18621;A0A087WXM6;J3QQT2;J3QLC8;J3KRX5;A0A0A0MRF8;A0A0A6YYL6;P18621-2;P18621-3;J3KRB3;A0A087WWH0;J3QS96	60S ribosomal protein L17	RPL17;RPL17-C18orf32															+	+						0.094598	-0.111781	0.103235	0.456298	0.672327	-0.312002	0.223684	-1.43269	1.04732	0.869706	0.643241	0.124119	0.0919994	0.172258	0.193907	-0.872346	0.757982	0.496913	0.479969	-0.067725	0.0796044
Q96CW1;Q96CW1-2;C9JTK4;A0A087WY71;C9JGT8;C9JPV8;E9PFW3;A0A8I5KWD3;H7C4C3;A0A8I5QJU5;C9JJ47;C9JJD3;A0A8I5KT55;A0A8I5KTP2	Q96CW1;Q96CW1-2;C9JTK4;A0A087WY71;C9JGT8;C9JPV8;E9PFW3;A0A8I5KWD3;H7C4C3;A0A8I5QJU5;C9JJ47;C9JJD3;A0A8I5KT55	AP-2 complex subunit mu	AP2M1															+							0.56175	0.497444	0.459775	0.510644	0.416298	0.048018	0.0162631	-2.66324	2.02611	-0.703175	1.08513	-0.102725	0.107784	0.504044	0.560502	-1.30761	0.783363	-0.40295	0.552953	-0.402172	0.516097
P61077;P61077-3;P61077-2;A0A087WY85;D6RFM0;D6RAW0;P62837-2;H9KV45;P62837;D6RA11;D6RAH7;D6R980;D6RIZ3;D6R9F6;A0A087WW00;D6R933;D6RGD0;Q9Y2X8;P51668;C9J9H9	P61077;P61077-3;P61077-2;A0A087WY85;D6RFM0;D6RAW0;P62837-2;H9KV45;P62837;D6RA11;D6RAH7	Ubiquitin-conjugating enzyme E2 D3;Ubiquitin-conjugating enzyme E2 D2	UBE2D3;UBE2D2															+							0.57376	-0.353269	0.394218	-0.255444	0.160371	1.17992	0.735496	0.461644	0.235364	0.521277	0.550704	0.910467	1.11539	-0.304356	0.267498	0.820782	0.634866	0.715872	0.987631	0.410766	0.573728
A0A087WYF1;A0A8I5KQG5;A0A8I5KYA2	A0A087WYF1		LAMA2															+							0.59931	1.61217	0.885916	0.811914	0.895054	-2.75123	0.739635	-1.44924	0.432997	-0.756357	1.54675	-0.041594	0.0460719	1.21204	0.96636	-2.10023	0.677233	-0.398975	0.688192	-0.429056	0.275881
A0A087WYL5;Q6UXD5-6;Q6UXD5-3;Q6UXD5-5;Q6UXD5;Q6UXD5-2;H3BN26;Q6UXD5-4	A0A087WYL5;Q6UXD5-6;Q6UXD5-3;Q6UXD5-5;Q6UXD5;Q6UXD5-2;H3BN26;Q6UXD5-4	Seizure 6-like protein 2	SEZ6L2															+							0.15328	-1.21808	1.67238	0.255326	0.154469	0.942619	0.853606	0.617523	0.847422	-0.488837	0.825166	0.549887	0.907226	-0.481379	0.409724	0.780071	1.06425	0.030525	0.0323798	0.109739	0.0577308
Q15185;A0A087WYT3;Q15185-4;B4DDC6;Q15185-3;Q15185-2	Q15185;A0A087WYT3;Q15185-4;B4DDC6;Q15185-3	Prostaglandin E synthase 3	PTGES3																						0.64819	0.0449402	0.0217665	-0.571304	0.589259	-1.26458	0.49153	-2.80566	2.72019	2.02021	0.785649	-0.20793	0.211273	-0.263182	0.196557	-2.03512	1.42107	0.906138	0.394783	-0.464056	0.312831
Q92499;A0A087X2G1;A0A087WZ71;A0A7I2V430;A0A7I2V2M5;A0A7I2V4F0;Q92499-3;A0A7I2YQ77;Q92499-2;A0A7I2V4J3;A0A7I2V5X8;A0A7I2V421	Q92499;A0A087X2G1;A0A087WZ71;A0A7I2V430;A0A7I2V2M5;A0A7I2V4F0;Q92499-3;A0A7I2YQ77;Q92499-2;A0A7I2V4J3	ATP-dependent RNA helicase DDX1	DDX1	+				+										+							0.69984	-0.691782	0.535457	0.165762	0.127432	-0.363144	0.199289	-2.51791	2.88826	0.172583	0.11717	0.228324	0.128867	-0.26301	0.218641	-1.44053	1.26704	0.200453	0.134442	-0.501028	0.791373
Q9Y496;J3KPF9;A0A087X011;E9PES4;H7C2F6;C9J9X2	Q9Y496;J3KPF9;A0A087X011;E9PES4	Kinesin-like protein KIF3A;Kinesin-like protein	KIF3A																						0.77068	0.28773	0.169698	0.905576	0.53487	-0.537437	0.313735	0.0243905	0.0104855	1.40082	1.60504	1.2294	0.912093	0.596653	0.409565	-0.256523	0.155967	1.31511	1.5914	0.551747	0.871661
Q9Y4L1;K7EQK2;A0A494C039;A0A087X054;A0A8Q3SHG4;E9PJ21;A0A0G2JRS0;A0A087WWI4;J3QLE9;J3QQH7;Q9Y4L1-2;J3KTF1;J3QL06;A0A0G2JRT9;A0A8Q3SHP7;A0A0G2JRG7;Q9BST8	Q9Y4L1;K7EQK2;A0A494C039;A0A087X054;A0A8Q3SHG4;E9PJ21;A0A0G2JRS0;A0A087WWI4;J3QLE9;J3QQH7;Q9Y4L1-2	Hypoxia up-regulated protein 1	HYOU1																						0.61165	0.124474	0.134169	1.13966	2.04669	0.444742	0.459227	0.792782	0.617477	0.0799196	0.0549019	0.0457616	0.0379259	0.632068	1.08803	0.618762	0.632464	0.0628406	0.0500974	0.43789	0.41313
P09668;A0A7I2V3E8;A0A7I2V4X5;A0A087X0D5;A0A7I2V2L7;A0A7I2YQ92;E9PKT6;A0A7I2V3T9;A0A7I2YQH4;A0A7I2V314;A0A7I2YQX6;A0A7I2V439;A0A7I2V2E4;A0A3B3IRM7;A0A7I2V673;A0A7I2YQL6;A0A7I2YQE6;A0A7I2V4H2	P09668;A0A7I2V3E8;A0A7I2V4X5;A0A087X0D5;A0A7I2V2L7;A0A7I2YQ92;E9PKT6;A0A7I2V3T9;A0A7I2YQH4;A0A7I2V314;A0A7I2YQX6;A0A7I2V439;A0A7I2V2E4;A0A3B3IRM7;A0A7I2V673;A0A7I2YQL6;A0A7I2YQE6	Pro-cathepsin H;Cathepsin H mini chain;Cathepsin H;Cathepsin H heavy chain;Cathepsin H light chain	CTSH																				C01.040	MEROPS	1.3854	1.27674	0.767931	1.81543	1.42732	-1.39405	0.640209	2.86916	1.81674	-0.358891	0.132941	1.74253	1.03719	1.54609	1.20938	0.737551	0.285541	0.69182	0.368288	0.991819	1.16166
Q9P0L2;A0A7I2YQC1;A0A7I2V550;B4DIB3;A0A087X0I6;Q9P0L2-2;Q9P0L2-3	Q9P0L2;A0A7I2YQC1;A0A7I2V550;B4DIB3;A0A087X0I6;Q9P0L2-2;Q9P0L2-3	Serine/threonine-protein kinase MARK1	MARK1																		MARK1	MARK1			0.6911	0.0638332	0.0282898	2.49419	1.8149	0.276986	0.133295	1.30433	1.03977	-0.75143	1.03124	-0.419251	0.905677	1.27901	0.787261	0.790659	0.686589	-0.58534	1.0305	0.494776	0.389494
P39059;A0A087X0K0	P39059;A0A087X0K0	Collagen alpha-1(XV) chain;Restin;Restin-2;Restin-3;Restin-4	COL15A1																						1.1984	-1.192	0.880303	0.958961	0.714449	-1.41277	0.389638	-2.71494	0.985842	-0.573426	0.714181	-0.21361	0.0886508	-0.11652	0.0604828	-2.06385	0.76366	-0.393518	0.255792	-0.857963	0.692597
P52272;P52272-2;A0A087X0X3;M0R019;M0R2T0;M0QYQ7;M0R0Y6;M0R0N3;M0QY96;M0R2I7;M0QZM1	P52272;P52272-2;A0A087X0X3;M0R019;M0R2T0;M0QYQ7	Heterogeneous nuclear ribonucleoprotein M	HNRNPM																						0.29717	-0.212738	0.0987786	-0.0968823	0.0460894	-0.256173	0.128651	0.233077	0.164728	-0.125279	0.1408	-0.81851	1.04881	-0.15481	0.0896402	-0.0115479	0.00700772	-0.471895	0.671984	-0.212751	0.306958
Q16718;A0A7I2V2W4;A0A087X1G1;A0A7I2V3L8;Q16718-2;A0A024R772;F8WAS3;A0A087WXR5;C9IZN5;H7BYD0	Q16718;A0A7I2V2W4;A0A087X1G1;A0A7I2V3L8;Q16718-2;A0A024R772;F8WAS3;A0A087WXR5;C9IZN5;H7BYD0	NADH dehydrogenase [ubiquinone] 1 alpha subcomplex subunit 5	NDUFA5																						0.048998	1.63057	1.75565	1.33982	1.68402	-0.439785	0.447379	0.2072	0.154733	-0.311798	0.161976	-2.21552	1.73098	1.48519	2.22761	-0.116293	0.101998	-1.26366	0.978142	0.0350789	0.0320009
Q9UN70;A0A087X1P2;Q9UN70-2	Q9UN70;A0A087X1P2;Q9UN70-2	Protocadherin gamma-C3	PCDHGC3															+							0.10155	-1.48591	1.18389	-0.00665593	0.00280451	0.910679	0.714164	0.802956	0.783266	-0.352967	0.661014	-0.304324	0.679846	-0.746282	0.51611	0.856817	0.981727	-0.328645	0.814687	-0.0727033	0.0774607
Q9BY67;A0A087X1W8;A0A0A0MTJ8;X5DQS5;Q9BY67-5;Q9BY67-4;Q9BY67-3;A0A087X0T8;Q9BY67-2;F5H125;F5H8J9;H0YG94;F5H0H5	Q9BY67;A0A087X1W8;A0A0A0MTJ8;X5DQS5;Q9BY67-5;Q9BY67-4;Q9BY67-3;A0A087X0T8;Q9BY67-2	Cell adhesion molecule 1	CADM1																						0.52821	-0.668131	1.22268	0.652858	0.951392	-0.0690441	0.0497145	-0.58384	0.42216	-0.998996	0.56494	-0.601786	0.221148	-0.00763679	0.00669839	-0.326442	0.277457	-0.800391	0.443273	-0.378157	0.249033
Q9UL46;A0A087X1Z3;H0YM70;H0YKU2	Q9UL46;A0A087X1Z3;H0YM70	Proteasome activator complex subunit 2	PSME2																						2.3251	-4.80154	3.23245	-1.22513	0.609422	0.0688903	0.0240575	-0.360972	0.133431	-2.48989	1.10288	-1.179	0.483448	-3.01333	1.8077	-0.146041	0.0584274	-1.83444	0.962485	-1.66461	2.02716
P63010;A0A087X253;P63010-3;P63010-2;A0A087WYD1;A0A087WU93;A0A087WZQ6	P63010;A0A087X253;P63010-3;P63010-2;A0A087WYD1;A0A087WU93;A0A087WZQ6	AP-2 complex subunit beta	AP2B1																						0.50603	-0.841789	0.239627	0.450217	0.126259	0.771865	0.186397	-0.953723	0.393023	-0.359722	0.157281	-1.2405	0.802757	-0.195786	0.0587751	-0.090929	0.0259875	-0.800113	0.485505	-0.362276	0.250227
P23219;A0A087X296;P23219-4;P23219-3;P23219-2;P23219-6;P23219-5;A0A2R8YDM0;X6RJD6	P23219;A0A087X296;P23219-4;P23219-3;P23219-2;P23219-6;P23219-5;A0A2R8YDM0	Prostaglandin G/H synthase 1	PTGS1															+							0.029095	-0.278594	0.149689	-0.445791	0.252351	-0.387597	0.457721	0.378017	0.518178	0.59741	0.455506	0.261531	0.163804	-0.362192	0.271779	-0.00478995	0.004436	0.429471	0.3948	0.0208296	0.0257129
P62333;A0A087X2I1;H0YJC0;H0YJS8;H0YJX2;H0YJE9;H0YJT1	P62333;A0A087X2I1;H0YJC0	26S protease regulatory subunit 10B	PSMC6	+			+									+		+							1.276	0.515079	0.389973	0.0161078	0.00928259	3.38309	2.86599	0.554983	0.296427	0.400766	0.138314	0.611173	0.279381	0.265593	0.199273	1.96904	1.5278	0.505969	0.251459	0.913533	1.15444
P30566;A0A7P0Z472;A0A7P0T9A7;A0A096LNY6;A0A1B0GTJ7;A0A1B0GWJ0;A0A0A6YY92;A0A7P0T8E4;P30566-2;A0A1B0GTG9;A0A1B0GWF8;A0A096LNY5;A0A096LP92;A0A096LPA2;A0A096LNY4;A0A096LP72;B4DEP1;A0A096LP76;A0A096LNT0;A0A1W2PRX2;V9GY96	P30566;A0A7P0Z472;A0A7P0T9A7;A0A096LNY6;A0A1B0GTJ7;A0A1B0GWJ0;A0A0A6YY92;A0A7P0T8E4;P30566-2;A0A1B0GTG9;A0A1B0GWF8;A0A096LNY5;A0A096LP92	Adenylosuccinate lyase	ADSL																						0.60836	-0.484358	0.369235	0.0700235	0.0346298	4.64156	2.39322	1.4639	0.483555	-1.65384	0.587948	-1.42407	0.630964	-0.207167	0.142795	3.05273	1.57979	-1.53896	0.749435	0.435535	0.277219
P05161;A0A096LNZ9;A0A096LPJ4	P05161;A0A096LNZ9;A0A096LPJ4	Ubiquitin-like protein ISG15	ISG15																						0.3844	-0.308836	0.151473	0.0461421	0.0178333	0.505127	0.256548	0.233952	0.113703	-0.0068388	0.00242966	1.18166	1.0555	-0.131347	0.0678531	0.369539	0.262422	0.587412	0.372334	0.275202	0.320872
A0A096LPE2;P35542;A0A3B3ISW8;E9PR14;G3V1D9;P0DJI9-2	A0A096LPE2;P35542	Serum amyloid A-4 protein	SAA2-SAA4	+						+				+	+										1.8619	-0.0658569	0.0365256	-1.10488	1.21444	-0.991749	1.15961	-1.42634	1.64477	-1.13592	0.581261	-3.27304	3.07834	-0.585371	0.612415	-1.20904	2.12194	-2.20448	1.86967	-1.33297	3.58325
Q53H96;A0A0A0MQS1;Q53H96-2;B5MD87;F8WEI0	Q53H96;A0A0A0MQS1;Q53H96-2;B5MD87	Pyrroline-5-carboxylate reductase 3;Pyrroline-5-carboxylate reductase	PYCRL																						0.60474	0.149551	0.0775359	1.00297	0.85679	-0.271806	0.105749	1.55869	1.3674	0.12749	0.0504506	0.0307715	0.0127898	0.576261	0.472703	0.643444	0.381646	0.0791308	0.0423802	0.432945	0.56535
Q16363;A0A0A0MTC7;A0A0A0MQS9;Q16363-2;A0A494C139;H0Y351;H0YAQ5;H0YAP9;A0A494C1K8;E5RFQ2	Q16363;A0A0A0MTC7;A0A0A0MQS9;Q16363-2	Laminin subunit alpha-4	LAMA4																						0.74795	0.171438	0.120233	-0.0012114	0.000623443	-3.29152	1.82957	1.10944	0.425041	-1.02424	1.8313	-0.176754	0.233991	0.0851132	0.0582167	-1.09104	0.389412	-0.600498	0.980358	-0.535475	0.377441
P45880;A0A0A0MR02;P45880-2;P45880-1;Q5JSD2;Q5JSD1;A2A3S1	P45880;A0A0A0MR02;P45880-2;P45880-1;Q5JSD2;Q5JSD1	Voltage-dependent anion-selective channel protein 2	VDAC2															+							0.069325	0.631769	0.386975	0.476493	0.308475	-0.191434	0.0628504	-0.710468	0.325859	0.984161	0.561966	-0.892731	0.576499	0.554131	0.435927	-0.450951	0.217117	0.045715	0.0199932	0.0496316	0.0366055
P21802;P21802-2;A0A0A0MR25;P21802-5;P21802-6;P21802-16;P21802-8;P21802-19;P21802-14;P21802-15;A0A5S6RJB7;A0A804HIH8;P21802-17;P21802-3;P21802-18;P21802-23;A0A087WY21;P21802-20;A0A804HI76;S4R381;H7BXU9;D2CGD1;P21802-21	P21802;P21802-2;A0A0A0MR25;P21802-5;P21802-6;P21802-16;P21802-8;P21802-19;P21802-14;P21802-15;A0A5S6RJB7;A0A804HIH8;P21802-17;P21802-3;P21802-18;P21802-23;A0A087WY21	Fibroblast growth factor receptor 2;Fibroblast growth factor receptor	FGFR2															+	+	CD332	FGFR2	FGFR2			0.48215	0.672501	0.25262	1.98964	0.965407	-0.437382	0.493234	-0.0998123	0.132617	-0.282006	0.329156	0.228138	0.348041	1.33107	0.778283	-0.268597	0.369192	-0.0269341	0.0296183	0.345179	0.302417
A0A0U1RQC5;A0A0A0MR89;Q9Y4C0-4;Q9Y4C0;A0A0U1RRJ0;Q9Y4C0-3;A0A7I2YQT0;A0A0C4DGK4;A0A7I2V2B1;Q9HDB5-3;Q9HDB5-4;Q9HDB5-2;Q9HDB5;H0YJL2;G3V4R9;G3V247	A0A0U1RQC5;A0A0A0MR89;Q9Y4C0-4;Q9Y4C0;A0A0U1RRJ0;Q9Y4C0-3	Neurexin-3	NRXN3															+							0.23824	-0.275926	0.190662	0.809852	0.626295	-0.0941427	0.0486356	0.208329	0.087143	-0.433678	0.404833	0.808922	0.88329	0.266963	0.196558	0.057093	0.0285986	0.187622	0.17206	0.170559	0.107613
Q9Y2J2;Q9Y2J2-2;A0A0A0MRA8;Q9Y2J2-4;A8K968;Q9Y2J2-3;A0A0A0MSA4;A0A1B0GTF8;A0A0J9YY18;A0A0J9YW31;J3KT37;J3QS55;A0A0J9YW26;A0A0J9YWE1;A0A0J9YWS4;J3KS70;J3QR33;J3QKK4;J3KRD1;J3QKY2;A0A0J9YWN0;J3QRQ6	Q9Y2J2;Q9Y2J2-2;A0A0A0MRA8;Q9Y2J2-4;A8K968;Q9Y2J2-3;A0A0A0MSA4;A0A1B0GTF8	Band 4.1-like protein 3;Band 4.1-like protein 3, N-terminally processed	EPB41L3															+							0.44475	-0.131869	0.0536136	-0.6806	0.31345	0.933763	1.73193	-0.741275	2.06683	-1.60919	1.49406	0.318751	0.321406	-0.406234	0.210683	0.0962436	0.0890154	-0.645221	0.50587	-0.318404	0.405585
Q9ULH1;A0A0A0MRE5;Q9ULH1-2;E5RHD7	Q9ULH1;A0A0A0MRE5;Q9ULH1-2;E5RHD7	Arf-GAP with SH3 domain, ANK repeat and PH domain-containing protein 1	ASAP1																						0.54767	0.0122292	0.00685082	0.164499	0.08483	-0.0260162	0.0152582	-0.392679	0.253742	-0.976578	0.565546	-1.13399	0.965064	0.0883639	0.0574173	-0.209347	0.154489	-1.05528	0.986261	-0.392089	0.617947
Q8IXJ6;Q8IXJ6-2;A0A0A0MRF5;E7EWX6;Q8IXJ6-4;Q8IXJ6-3;F8WCF4;C9JZQ0;B5MCS1;C9JR33;C9J3U7;Q8IXJ6-5;F8WF57	Q8IXJ6;Q8IXJ6-2;A0A0A0MRF5;E7EWX6;Q8IXJ6-4;Q8IXJ6-3;F8WCF4;C9JZQ0;B5MCS1;C9JR33;C9J3U7;Q8IXJ6-5	NAD-dependent protein deacetylase sirtuin-2	SIRT2	+					+									+							0.73516	0.471403	0.274952	1.6612	1.88542	-0.159225	0.0805567	-1.42317	0.862892	1.97451	2.4261	0.633182	0.422457	1.0663	1.11661	-0.791199	0.479662	1.30384	1.48891	0.526316	0.756077
P12259;A0A0A0MRJ7	P12259;A0A0A0MRJ7	Coagulation factor V;Coagulation factor V heavy chain;Coagulation factor V light chain	F5											+	+			+							1.842	1.76766	2.35262	1.02916	1.35647	1.76176	1.77881	1.36232	1.12571	1.6558	1.87236	0.33551	0.266599	1.39841	2.37895	1.56204	2.0065	0.995654	1.11301	1.3187	4.61548
Q9GZV1;A0A0A0MRN9;Q5T457;Q9GZV1-2	Q9GZV1;A0A0A0MRN9;Q5T457;Q9GZV1-2	Ankyrin repeat domain-containing protein 2	ANKRD2																						0.7836	0.03651	0.0250212	-0.601589	0.466675	0.718281	0.683756	-2.10566	1.82407	-0.932426	2.09383	-0.481084	1.24417	-0.282539	0.237595	-0.693691	0.417352	-0.706755	2.12012	-0.560995	0.850038
Q8IZP0;Q8IZP0-3;Q8IZP0-2;B6VEX4;A0A0A0MRT6;Q8IZP0-10;Q8IZP0-8;Q8IZP0-7;Q8IZP0-4;Q8IZP0-5;Q8IZP0-6;Q8IZP0-9;Q8IZP0-12;Q8IZP0-11	Q8IZP0;Q8IZP0-3;Q8IZP0-2;B6VEX4;A0A0A0MRT6;Q8IZP0-10;Q8IZP0-8;Q8IZP0-7;Q8IZP0-4;Q8IZP0-5;Q8IZP0-6;Q8IZP0-9;Q8IZP0-12	Abl interactor 1	ABI1															+							0.59864	-0.246216	0.157559	0.655623	0.467797	-0.418135	0.311147	-0.728343	0.480427	-1.46375	0.882503	-0.37067	0.312701	0.204704	0.136393	-0.573239	0.518972	-0.917209	0.692284	-0.428582	0.589351
Q8TBF2;A0A0A0MRV4;J3KPF5;A0A2P0CTB1;J3KPF6;A0A0G2JRR6;A0A0G2JSF1;A0A0A0MT35;A0A2P0CU24;Q8TBF2-7;A0A2P0CTH9;Q8TBF2-3;Q8TBF2-4;J3KRV9;J3QKK8;Q8TBF2-2;Q8TBF2-6	Q8TBF2;A0A0A0MRV4;J3KPF5;A0A2P0CTB1;J3KPF6;A0A0G2JRR6;A0A0G2JSF1;A0A0A0MT35;A0A2P0CU24;Q8TBF2-7;A0A2P0CTH9;Q8TBF2-3;Q8TBF2-4;J3KRV9;J3QKK8;Q8TBF2-2;Q8TBF2-6	Prostamide/prostaglandin F synthase	FAM213B																						0.29518	0.40546	0.276166	0.690845	0.747625	0.0222445	0.0136756	-1.08119	0.971163	-0.367988	0.228842	1.59856	2.44165	0.548153	0.611341	-0.529472	0.472841	0.615288	0.492079	0.211323	0.303612
A0A0A0MRZ8;P04433	A0A0A0MRZ8;P04433	Ig kappa chain V-III region VG	IGKV3D-11																						0.087522	-1.12546	0.962592	-0.398085	0.216185	-0.592274	0.290915	1.21917	0.419005	1.37054	0.503025	-0.849844	0.335662	-0.761773	0.65878	0.313447	0.121484	0.260349	0.0968251	-0.0626592	0.0344829
P01880;A0A0A0MS09;P01880-1	P01880;A0A0A0MS09;P01880-1	Ig delta chain C region	IGHD																						1.1304	2.81593	1.39814	0.453454	0.127558	1.04561	0.466735	1.79615	1.15675	-0.97904	1.42714	-0.276232	0.307362	1.63469	0.749831	1.42088	1.13654	-0.627636	0.949169	0.809312	0.753538
A0A0A0MS15	A0A0A0MS15		IGHV3-49																						0.7641	-0.893026	0.350033	-1.02147	0.442018	-0.565744	0.14065	-0.484423	0.156966	-0.786959	0.527268	0.469424	0.367859	-0.957246	0.61177	-0.525084	0.180066	-0.158768	0.10199	-0.547032	0.322154
P04085;A0A0A0MSC4;H7BYW6;P04085-2	P04085;A0A0A0MSC4;H7BYW6;P04085-2	Platelet-derived growth factor subunit A	PDGFA															+							0.054911	0.384321	0.154933	0.68142	0.253548	-0.526296	0.412592	0.354062	0.260566	-1.62588	0.706893	0.4965	0.626815	0.532871	0.275477	-0.0861171	0.0629984	-0.564689	0.259391	-0.0393117	0.0241861
Q16836;E9PF18;A0A0D9SFP2;A0A0A0MSE2;Q16836-2;Q16836-3;A0A1W2PQC2;A0A1W2PQV5;A0A804HJW7;A0A804HKJ2;A0A1W2PNM1;A0A1W2PRT2;A0A1W2PQ78;A0A804HLB5;A0A1W2PP40;A0A1W2PQ55;A0A804HJK7	Q16836;E9PF18;A0A0D9SFP2;A0A0A0MSE2;Q16836-2;Q16836-3;A0A1W2PQC2;A0A1W2PQV5;A0A804HJW7;A0A804HKJ2;A0A1W2PNM1;A0A1W2PRT2;A0A1W2PQ78;A0A804HLB5	Hydroxyacyl-coenzyme A dehydrogenase, mitochondrial	HADH																						0.30788	-0.439631	0.296685	-0.112529	0.0613655	0.273068	0.172829	0.86794	0.80021	0.380331	0.395696	0.353328	0.234797	-0.27608	0.204616	0.570504	0.589382	0.366829	0.362545	0.220418	0.333033
P38571;A0A0A0MT32;P38571-2;Q5T073	P38571;A0A0A0MT32;P38571-2;Q5T073	Lysosomal acid lipase/cholesteryl ester hydrolase	LIPA	+			+																S33.017	MEROPS	1.8055	0.512253	0.452476	-0.932747	0.487664	-3.90613	3.8509	0.0954614	0.0453908	-2.41399	2.03427	-1.11048	0.66883	-0.210247	0.111743	-1.90533	1.12639	-1.76223	1.63583	-1.29261	1.6911
Q6UX73;Q6UX73-2;A0A0A0MT71	Q6UX73;Q6UX73-2;A0A0A0MT71	UPF0764 protein C16orf89	C16orf89																						0.43926	-0.622952	0.987895	0.742779	1.02068	-1.52386	1.27431	-0.983714	0.586867	0.0117342	0.00409024	0.489153	0.202678	0.0599139	0.0535699	-1.25379	1.03982	0.250443	0.114946	-0.314476	0.230789
Q13418;A0A0A0MTH3;Q13418-3;Q13418-2;A0A087WWY6	Q13418;A0A0A0MTH3;Q13418-3;Q13418-2	Integrin-linked protein kinase	ILK															+			ILK	ILK			0.11744	-0.69178	0.456913	0.537583	0.32156	-0.292655	0.147079	0.674721	0.599966	-0.815313	0.228516	1.09192	0.519602	-0.0770984	0.0470421	0.191033	0.125304	0.138303	0.043185	0.0840792	0.064268
Q96B86;F5H7G2;A0A0A0MTQ4;Q96B86-3;Q96B86-4	Q96B86;F5H7G2;A0A0A0MTQ4;Q96B86-3;Q96B86-4	Repulsive guidance molecule A	RGMA															+							0.00011517	0.528179	0.168313	1.54901	0.610735	-1.26905	1.41231	-0.158839	0.196118	-0.582842	0.81015	-0.0659616	0.0671109	1.03859	0.497344	-0.713943	0.826063	-0.324402	0.483787	8.24531e-05	6.51264e-05
A0A0A0MTS7;Q8WZ42-12;Q8WZ42;Q8WZ42-5;Q8WZ42-11;Q8WZ42-4;Q8WZ42-7;Q8WZ42-2;Q8WZ42-8;Q8WZ42-13;A0A0A0MRA3;Q8WZ42-3;Q8WZ42-10;Q8WZ42-9;A0A0U1RRH3;H7C1P9	A0A0A0MTS7;Q8WZ42-12;Q8WZ42;Q8WZ42-5;Q8WZ42-11;Q8WZ42-4;Q8WZ42-7;Q8WZ42-2;Q8WZ42-8;Q8WZ42-13	Titin	TTN																		TTN	TTN			0.13616	0.464342	0.352799	-2.00498	1.66956	1.08979	1.24875	-2.24002	1.1604	1.37617	1.18666	1.8996	2.0954	-0.770321	0.473776	-0.575116	0.230587	1.63788	2.4195	0.0974815	0.0712009
P40189;A0A494BZU0;A0A8V8TMJ9;A0A0A0N0L5;A0A8V8TMJ4;P40189-3;A0A8V8TNI4;D6RH03;P40189-2;Q5FC05	P40189;A0A494BZU0;A0A8V8TMJ9;A0A0A0N0L5;A0A8V8TMJ4;P40189-3;A0A8V8TNI4	Interleukin-6 receptor subunit beta	IL6ST																	CD130					0.55996	-0.812359	0.458697	1.44405	0.593688	0.967275	0.936568	1.507	1.52732	-0.318594	0.585566	-0.382042	0.640996	0.315844	0.127396	1.23714	1.71312	-0.350318	0.800531	0.400887	0.360512
P23458;A0A5F9ZHN8;A0A5F9ZH07;A0A5F9ZHW0;A0A5F9ZI39;A0A0A0N0M2;A0A8V8TPQ9;P29597;K7EJR6;A0A8V8TMY8;E9PM19;K7EM33;A0A8V8TN50;H0YE24;A0A8V8TPJ0	P23458;A0A5F9ZHN8;A0A5F9ZH07;A0A5F9ZHW0;A0A5F9ZI39;A0A0A0N0M2;A0A8V8TPQ9	Tyrosine-protein kinase JAK1;Tyrosine-protein kinase	JAK1															+			Domain2_JAK1;Domain2_TYK2;JAK1;TYK2	JAK1;TYK2			1.0106	0.665111	0.602572	0.98027	0.74271	0.940005	0.839179	1.68418	1.74226	-0.369848	1.14682	0.441443	0.807536	0.82269	0.825725	1.31209	1.76829	0.0357972	0.0466549	0.723527	2.05522
O75888;Q2QBA2;O43508-2;A0A0A6YY99;O75888-5;O75888-4;K7EJ28;C9JF68;O75888-2;O75888-3	O75888;Q2QBA2;O43508-2;A0A0A6YY99;O75888-5;O75888-4;K7EJ28;C9JF68;O75888-2;O75888-3	Tumor necrosis factor ligand superfamily member 13	TNFSF13;TNFSF12-TNFSF13															+		CD256					0.84421	0.00793505	0.00525642	-0.682645	0.487803	-1.62839	1.42622	-1.78684	2.66147	-0.997414	0.611914	1.46103	1.28127	-0.337355	0.299774	-1.70761	2.42926	0.231806	0.119321	-0.604388	0.962456
Q86XR7-2;Q9Y3B3;A0A0A6YYA0;Q9Y3B3-2	Q86XR7-2;Q9Y3B3;A0A0A6YYA0;Q9Y3B3-2	Transmembrane emp24 domain-containing protein 7	TMED7;TMED7-TICAM2																						0.34637	0.257764	0.250733	0.535401	0.589137	-0.087255	0.0417106	-0.302439	0.213832	-0.614038	0.667157	-1.27728	1.63456	0.396583	0.490849	-0.194847	0.130137	-0.945659	1.33662	-0.247975	0.398699
A0A0B4J1V0	A0A0B4J1V0		IGHV3-15	+				+				+				+									0.21203	-4.73361	3.53522	-1.81622	0.793456	2.20704	1.89818	3.42619	3.29492	-0.499544	0.456098	0.505358	0.592086	-3.27492	2.32559	2.81661	3.92808	0.00290716	0.00243623	-0.151798	0.0891512
A0A0B4J1V2	A0A0B4J1V2		IGHV2-26																						0.72039	-0.618135	0.235817	0.49329	0.150931	-3.90702	2.52774	0.962567	1.10934	-0.351145	0.613201	0.325992	0.354764	-0.0624224	0.0215626	-1.47223	0.636823	-0.0125765	0.0124919	-0.515742	0.320202
A0A0B4J1X5;A0A075B7E8	A0A0B4J1X5		IGHV3-74																						0.88043	-1.32842	1.70404	-0.110006	0.141525	-2.93117	1.3277	-0.441977	0.10799	1.13028	1.16442	-0.100598	0.0608953	-0.719215	0.937164	-1.68657	0.739185	0.51484	0.495037	-0.630316	0.326853
A0A0B4J1Y8	A0A0B4J1Y8		IGLV9-49																						1.1519	-1.47164	0.598448	-1.46913	0.629793	-3.74875	2.68725	1.53874	1.76897	0.256775	0.46382	-0.0539515	0.0827033	-1.47038	0.769355	-1.10501	0.433811	0.101412	0.180923	-0.824659	0.641893
Q16629;A0A0B4J1Z1;C9JAB2;Q16629-3;Q16629-2;Q16629-4	Q16629;A0A0B4J1Z1;C9JAB2;Q16629-3;Q16629-2;Q16629-4	Serine/arginine-rich splicing factor 7	SRSF7	+					+																0.43414	-0.22364	0.115796	0.569457	0.297509	0.27995	0.0738552	-2.75112	1.2248	4.34787	3.13374	-0.357676	0.260618	0.172908	0.09943	-1.23558	0.500315	1.9951	1.01881	0.310807	0.153925
B9A064;A0A0B4J231;A0A5H1ZRQ4;P0CG04	B9A064;A0A0B4J231;A0A5H1ZRQ4;P0CG04	Immunoglobulin lambda-like polypeptide 5;Ig lambda-1 chain C regions	IGLL5;IGLC1															+							0.10969	0.394849	0.320558	-0.167554	0.142066	-0.926676	0.702451	1.07531	0.628552	-0.692253	0.297502	-0.154862	0.0688616	0.113648	0.0985821	0.0743163	0.0371038	-0.423558	0.238847	-0.0785312	0.0422653
A0A0B4J278	A0A0B4J278		SERPINA1															+							0.34625	0.613671	0.328573	-0.636234	0.418644	-1.05266	1.54287	0.0766616	0.0946269	-0.456508	0.679221	-0.0322411	0.0352795	-0.0112817	0.0061831	-0.488001	0.622069	-0.244375	0.356401	-0.247886	0.212113
P13693;Q5W0H4;A0A0B4J2C3;H0YCX0;J3KPG2;E9PJF7;P13693-2;Q56UQ5	P13693;Q5W0H4;A0A0B4J2C3;H0YCX0;J3KPG2;E9PJF7;P13693-2	Translationally-controlled tumor protein	TPT1	+					+																1.7628	-2.08981	1.58192	-0.645347	0.351492	-2.14155	1.20473	0.222595	0.08512	-2.43219	2.6402	-0.485713	0.54485	-1.36758	1.2079	-0.959479	0.496555	-1.45895	1.63308	-1.262	2.25655
H7C1F6;H7C2G3;P0DPI2-2;A0A0B4J2D5-2;P0DPI2;A0A0B4J2D5;A0A2R8Y6K9;A0A2R8YDR7;F2Z2Q0;A0A096LP12	H7C1F6;H7C2G3;P0DPI2-2;A0A0B4J2D5-2;P0DPI2;A0A0B4J2D5		C21orf33																						0.56656	1.20624	0.945451	0.420472	0.206157	0.431998	0.296326	0.395397	0.280645	0.675092	1.0593	-0.695514	1.34622	0.813358	0.683501	0.413698	0.410128	-0.0102111	0.00959719	0.405615	0.784737
P0DP09;A0A0B4J2D9	P0DP09;A0A0B4J2D9		IGKV1D-13																						2.5039	-4.57712	2.7022	-2.70652	2.14626	-3.8864	1.8514	1.55173	1.00127	-1.35794	1.42555	0.220774	0.260046	-3.64182	2.65392	-1.16733	0.378572	-0.568583	0.527474	-1.79258	1.92767
Q9NQ79;A0A0C4DFP6;Q9NQ79-3;Q9NQ79-2;Q5T4F6	Q9NQ79;A0A0C4DFP6;Q9NQ79-3;Q9NQ79-2;Q5T4F6	Cartilage acidic protein 1	CRTAC1																						1.0172	-0.66951	0.574337	0.960832	0.795408	-2.42524	1.82646	0.144074	0.0480899	-1.84867	1.12753	-0.53072	0.246152	0.145661	0.0963903	-1.14059	0.654276	-1.1897	0.800941	-0.728207	0.583489
Q01105-2;A0A0C4DFV9;Q01105;A0A8J8YYJ1;Q01105-3;Q01105-4;A0A8I5KS71;P0DME0	Q01105-2;A0A0C4DFV9;Q01105;A0A8J8YYJ1;Q01105-3;Q01105-4;A0A8I5KS71	Protein SET	SET																						0.28076	0.614217	0.35908	-1.23553	0.801423	0.435248	0.220384	0.799456	0.530843	1.46192	0.357653	-3.28129	1.0139	-0.310659	0.163746	0.617352	0.484284	-0.90969	0.218094	-0.200999	0.0979789
Q9NQ84;A8MXZ4;A0A0C4DFY5;Q9NQ84-2;J9JIE0	Q9NQ84;A8MXZ4;A0A0C4DFY5;Q9NQ84-2;J9JIE0	G-protein coupled receptor family C group 5 member C	GPRC5C	+	+	+					+			+	+										3.0325	7.1257	9.06786	6.9174	9.03049	-0.49761	0.282126	-0.300308	0.201595	0.0670872	0.0444299	-0.286098	0.378472	7.02155	12.269	-0.398959	0.325302	-0.109505	0.101999	2.17103	3.28666
A0A0C4DFZ2;P15289-2;P15289	A0A0C4DFZ2;P15289-2;P15289	Arylsulfatase A;Arylsulfatase A component B;Arylsulfatase A component C	ARSA																						1.0042	1.59982	0.912187	1.844	1.01734	0.395551	0.255113	0.907562	0.705112	-0.27968	0.315175	-0.153795	0.340241	1.72191	1.31383	0.651556	0.660079	-0.216737	0.344053	0.71891	0.888709
P08865;C9J9K3;A0A8V8TMX1;A0A0C4DG17;A0A8V8TLA4;A0A8I5KQE6;F8WD59;A0A8V8TMP3;A0A8V8TMZ8	P08865;C9J9K3;A0A8V8TMX1;A0A0C4DG17;A0A8V8TLA4;A0A8I5KQE6;F8WD59	40S ribosomal protein SA	RPSA																						0.0799	0.29654	0.144368	-0.103765	0.0402809	0.449851	0.244117	-0.98946	0.667327	0.94795	1.26552	-0.257905	0.271454	0.0963873	0.0533461	-0.269804	0.175686	0.345023	0.348863	0.0572019	0.0591696
Q7L014;A0A0C4DG89;D6RJA6	Q7L014;A0A0C4DG89;D6RJA6	Probable ATP-dependent RNA helicase DDX46	DDX46																						1.1834	2.31267	1.81291	1.78771	1.03754	-0.133108	0.0632718	0.818799	0.572023	0.553396	0.581614	-0.256271	0.190084	2.05019	1.95558	0.342846	0.241517	0.148562	0.122223	0.8472	1.65039
Q5ZPR3;A0A0C4DGH0;Q5ZPR3-3;Q5ZPR3-4;H0YL10;Q5ZPR3-2;H0YK40;H0YK59;H0YN29	Q5ZPR3;A0A0C4DGH0;Q5ZPR3-3;Q5ZPR3-4	CD276 antigen	CD276	+					+									+	+	CD276					0.21708	0.325685	0.240191	1.08096	1.00032	0.234277	0.126545	0.197073	0.109412	-2.95935	3.09565	0.188867	0.162014	0.703321	0.721375	0.215675	0.162552	-1.38524	1.02902	-0.155415	0.16242
P04632;A0A0C4DGQ5;A0A075B7C0;K7ELJ7;U3KQE2;K7EIV0;K7EKD8;K7EM73;U3KPR7;Q96L46;K7EMQ1	P04632;A0A0C4DGQ5;A0A075B7C0;K7ELJ7;U3KQE2;K7EIV0;K7EKD8;K7EM73	Calpain small subunit 1	CAPNS1																						0.48241	0.0763237	0.0266301	1.08573	0.557174	1.38377	0.74639	0.436126	0.175777	-0.347776	0.166756	-0.561954	0.256185	0.581027	0.307829	0.909946	0.608265	-0.454865	0.255809	0.345369	0.337206
P39656;A0A0C4DGS1;P39656-2;P39656-3;U3KQ84	P39656;A0A0C4DGS1;P39656-2;P39656-3;U3KQ84	Dolichyl-diphosphooligosaccharide--protein glycosyltransferase 48 kDa subunit	DDOST																						0.36815	-0.0431814	0.023142	0.387633	0.253568	0.70236	0.629994	0.137767	0.0652488	1.00436	0.379902	-0.607535	0.29007	0.172226	0.12339	0.420064	0.302274	0.198412	0.0807195	0.263567	0.255509
A0A0C4DGY3;Q8TAM2-4;Q8TAM2;H0YJX0;A0A0C4DGH8;A0A0C4DGX9;Q8TAM2-3;H0YJQ3;Q8TAM2-2	A0A0C4DGY3;Q8TAM2-4;Q8TAM2;H0YJX0;A0A0C4DGH8;A0A0C4DGX9;Q8TAM2-3	Tetratricopeptide repeat protein 8	TTC8																						0.31096	-0.0971196	0.0537418	0.852865	0.881242	-0.464345	0.313903	0.372279	0.319577	-0.010287	0.00580652	0.682332	0.36441	0.377873	0.315323	-0.0460328	0.031072	0.336022	0.224266	0.222621	0.289016
A0A0C4DH25	A0A0C4DH25		IGKV3D-20	+			+									+									1.0386	-0.843509	0.324043	0.819026	0.23008	-3.17674	2.79929	-2.23087	1.65825	0.512008	0.357659	0.458592	0.28997	-0.0122415	0.00356528	-2.7038	2.649	0.4853	0.399262	-0.743582	0.539212
A0A0C4DH31	A0A0C4DH31		IGHV1-18																						0.32318	-1.23206	0.98183	0.0580797	0.0193047	-0.700197	0.345729	0.532725	0.526443	-0.197977	0.210308	0.151221	0.137117	-0.586992	0.334157	-0.0837364	0.0441655	-0.0233781	0.0249827	-0.231369	0.164771
A0A0C4DH33	A0A0C4DH33		IGHV1-24																						0.30566	-0.707987	0.276352	-0.858191	0.414718	-0.533777	0.381615	1.36075	1.36071	-0.560142	0.908762	-0.0136161	0.0172435	-0.783089	0.46252	0.413487	0.297972	-0.286879	0.472282	-0.218827	0.148069
A0A0C4DH36	A0A0C4DH36		IGHV3-38																						0.29249	-1.0502	0.373755	0.919471	0.370504	-1.32118	0.719405	0.192378	0.16421	-0.20262	0.287203	0.205739	0.246979	-0.0653664	0.0204455	-0.564401	0.34814	0.00155938	0.00172789	-0.209403	0.146427
A0A0C4DH38	A0A0C4DH38		IGHV5-51																						1.0828	-1.04409	0.711	-1.45509	1.09733	-2.18053	1.3393	0.0982487	0.0270478	-0.442705	0.17645	0.372832	0.163616	-1.24959	1.36631	-1.04114	0.466452	-0.0349363	0.0160204	-0.775223	0.454862
A0A0C4DH41;P01825;P0DP06;P01824;A0A0J9YWU9	A0A0C4DH41;P01825;P0DP06;P01824;A0A0J9YWU9	Ig heavy chain V-II region NEWM;Ig heavy chain V-II region WAH	IGHV4-61																						0.50769	-2.53441	0.997618	-3.0652	1.31042	-0.877825	0.288002	1.42147	0.457819	2.39239	2.06014	0.482799	0.206568	-2.79981	1.91005	0.27182	0.0899063	1.43759	1.13079	-0.363464	0.188239
A0A0J9YVU5;A0A0C4DH43	A0A0J9YVU5;A0A0C4DH43																								0.089285	-0.336191	0.186455	0.717094	0.326728	-0.875226	0.319387	0.417977	0.160061	-0.429151	0.238168	0.121972	0.0847533	0.190451	0.0877328	-0.228624	0.0929113	-0.153589	0.102577	-0.0639208	0.031563
A0A0C4DH72;P01599	A0A0C4DH72;P01599	Ig kappa chain V-I region Gal	IGKV1-6																						1.5288	-1.54107	0.702961	-1.65153	0.925883	-2.48099	1.03132	-0.979017	0.378498	0.11108	0.0653108	-0.0256569	0.018293	-1.5963	1.22158	-1.73	0.896464	0.0427114	0.0317541	-1.09453	0.877288
O00571;A0A2R8Y4A4;A0A2R8YFR4;A0A0D9SFB3;A0A2R8YF78;A0A2R8Y5G6;A0A2U3TZJ9;A0A0D9SG12;A0A2R8YFS5;A0A2R8Y774;A0A0D9SF53;O00571-2;A0A2R8Y645;F6S8Q4;A0A2R8YCW1;A0A2R8YDT5;A0A2R8Y7T2;O15523;O15523-2;A0A0J9YVQ7;A0A2R8YDH3;A0A087WVZ1;C9J081;C9J8G5;O15523-3;A0A2R8YCU0;A0A2R8Y650;A0A2R8Y4D2	O00571;A0A2R8Y4A4;A0A2R8YFR4;A0A0D9SFB3;A0A2R8YF78;A0A2R8Y5G6;A0A2U3TZJ9;A0A0D9SG12;A0A2R8YFS5;A0A2R8Y774;A0A0D9SF53;O00571-2;A0A2R8Y645;F6S8Q4;A0A2R8YCW1;A0A2R8YDT5;A0A2R8Y7T2;O15523;O15523-2;A0A0J9YVQ7;A0A2R8YDH3;A0A087WVZ1	ATP-dependent RNA helicase DDX3X;ATP-dependent RNA helicase DDX3Y	DDX3X;DDX3Y															+	+						0.86477	0.239905	0.140878	0.543453	0.425149	1.94992	1.32318	0.167679	0.0589813	0.474851	0.366252	0.338834	0.298602	0.391679	0.300281	1.0588	0.679459	0.406843	0.437621	0.619107	0.771996
Q13813-2;A0A0D9SF54;A0A0D9SFF6;A0A0D9SGF6;A0A994J6W3;Q13813;Q13813-3;A0A994J4G5;A0A994J498;A0A994J7B0;A0A994J6W6;A0A5F9ZHC3;A0A0D9SFH4;A0A1B0GUH3;A0A1B0GV13	Q13813-2;A0A0D9SF54;A0A0D9SFF6;A0A0D9SGF6;A0A994J6W3;Q13813;Q13813-3;A0A994J4G5;A0A994J498	Spectrin alpha chain, non-erythrocytic 1	SPTAN1															+							2.2386	-0.237186	0.0788561	-4.01386	1.81961	0.254568	0.166119	-2.30933	2.46417	-0.802764	0.363938	-2.50737	1.84237	-2.12553	0.868426	-1.02738	0.743733	-1.65507	1.08432	-1.60266	1.91324
Q12974;Q93096;A0A3B3ISR8;E9PMY3;E9PML8;E9PJC0;E9PRR9;A0A0D9SGK2;Q12974-2;Q12974-3;Q12974-4	Q12974;Q93096;A0A3B3ISR8;E9PMY3;E9PML8;E9PJC0;E9PRR9;A0A0D9SGK2;Q12974-2;Q12974-3;Q12974-4	Protein tyrosine phosphatase type IVA 2;Protein tyrosine phosphatase type IVA 1	PTP4A2;PTP4A1																						0.10789	0.519566	0.346376	0.00961328	0.0047818	0.483994	0.416877	-0.220769	0.180014	-1.41445	2.12319	0.158594	0.305534	0.26459	0.1883	0.131613	0.110638	-0.627929	0.785512	-0.0772423	0.103897
Q16653;C9JTE0;A0A0G2JHM8;Q16653-13;Q16653-6;Q5SSB8;A0A0G2JIQ0;A0A0G2JKI0;A0A0G2JHA9;A0A0G2JIU9;A0A140T9L1;A0A0G2JJE4;A0A0G2JI49;Q16653-2;Q16653-7;Q16653-5;Q16653-3;Q16653-8;Q16653-11;Q16653-9;H0Y8A0;Q16653-10;Q16653-4;A0A1W2PQ17;A0A0G2JHB7;Q16653-12;E9PG44	Q16653;C9JTE0;A0A0G2JHM8;Q16653-13;Q16653-6;Q5SSB8;A0A0G2JIQ0;A0A0G2JKI0;A0A0G2JHA9;A0A0G2JIU9;A0A140T9L1;A0A0G2JJE4;A0A0G2JI49;Q16653-2;Q16653-7;Q16653-5;Q16653-3;Q16653-8;Q16653-11;Q16653-9;H0Y8A0;Q16653-10	Myelin-oligodendrocyte glycoprotein	MOG															+							0.51022	0.511874	0.272302	0.633176	0.290377	-0.332962	0.183005	-0.364362	0.176263	1.34478	0.921174	0.399162	0.266954	0.572525	0.368912	-0.348662	0.240318	0.871973	0.755658	0.365279	0.414988
P0DMV8;A0A0G2JIW1;P0DMV9;P0DMV8-2;V9GZ37	P0DMV8;A0A0G2JIW1;P0DMV9;P0DMV8-2;V9GZ37	Heat shock 70 kDa protein 1A;Heat shock 70 kDa protein 1B	HSPA1A;HSPA1B															+							0.4084	0.138874	0.0337392	-1.82191	1.20897	-0.30285	0.257664	-0.0603461	0.0321576	0.346233	0.246659	-0.0543048	0.0344742	-0.841518	0.339215	-0.181598	0.127026	0.145964	0.120275	-0.292384	0.18373
A0A182DWF4;A0A0G2JJV3;A0A182DWG2;A0A140T9A5;A0A140T966;A0A182DWF5;A0A140T9Q1;A0A140T928;Q5EP54	A0A182DWF4;A0A0G2JJV3;A0A182DWG2;A0A140T9A5;A0A140T966;A0A182DWF5;A0A140T9Q1;A0A140T928;Q5EP54		HLA-DPB1	+			+																		1.3994	0.704234	0.458337	0.0580461	0.0274985	-3.43352	2.85764	-1.7693	2.19246	-1.79955	0.774907	0.228956	0.0704456	0.38114	0.273535	-2.60141	2.6838	-0.785297	0.307098	-1.00186	1.10199
P17844;A0A0G2JLI4;J3KTA4;P17844-2;A0A7I2V5F5;A0A7I2V507;A0A7I2V2S0;J3QSF1;J3KRZ1	P17844;A0A0G2JLI4;J3KTA4;P17844-2;A0A7I2V5F5;A0A7I2V507;A0A7I2V2S0	Probable ATP-dependent RNA helicase DDX5	DDX5																						0.49672	0.52261	0.400328	0.296986	0.220209	0.577153	0.411318	0.280619	0.166039	0.784203	1.05387	-0.327878	0.326969	0.409798	0.39867	0.428886	0.372541	0.228163	0.243009	0.355615	0.725279
P24071;A0A0G2JLU6;A0A0G2JNH4;P24071-10;A0A0G2JP11;A0A0G2JPZ4;A0A0G2JM27;A0A0G2JNS3;P24071-5;P24071-4;P24071-11;P24071-2;P24071-7;P24071-8;P24071-6;P24071-3;A0A0G2JPZ0;A0A0G2JM53;A0A0G2JPP7;A0A0G2JM28;P24071-9	P24071;A0A0G2JLU6;A0A0G2JNH4;P24071-10;A0A0G2JP11;A0A0G2JPZ4;A0A0G2JM27;A0A0G2JNS3;P24071-5;P24071-4;P24071-11;P24071-2;P24071-7;P24071-8;P24071-6	Immunoglobulin alpha Fc receptor	FCAR																	CD89			I43.951	MEROPS	0.24289	-0.435906	0.246156	-0.00768328	0.00321628	0.38562	0.263009	0.64817	1.12296	0.562981	0.516604	-0.109852	0.0630838	-0.221795	0.139015	0.516895	0.58914	0.226565	0.186107	0.173888	0.244925
A0A0G2JMB2;P01877;P01877-1	A0A0G2JMB2;P01877;P01877-1	Ig alpha-2 chain C region	IGHA2																						1.1733	1.53507	0.478711	-1.99393	0.835963	-3.55345	1.8437	-0.704692	0.613684	-0.16067	0.0649701	-0.162061	0.0641036	-0.229431	0.0620069	-2.12907	1.25806	-0.161366	0.0814815	-0.839956	0.630756
P01903;A0A0G2JMH6;Q30118;A0A0G2JH46	P01903;A0A0G2JMH6;Q30118;A0A0G2JH46	HLA class II histocompatibility antigen, DR alpha chain	HLA-DRA	+					+							+		+							0.31404	0.451446	0.322076	1.13982	1.22319	-1.36954	2.18295	-0.0141892	0.00609533	-2.12363	2.41894	0.567149	0.325518	0.795632	0.815593	-0.691864	0.533423	-0.778242	0.503149	-0.224825	0.112128
Q16625;A0A0G2JMZ8;Q16625-4;Q16625-3;Q16625-2;Q16625-5;A0A7P0T9T6;A0A7P0TB95	Q16625;A0A0G2JMZ8;Q16625-4;Q16625-3;Q16625-2;Q16625-5	Occludin	OCLN																						0.50885	0.290656	0.169242	0.0186832	0.00987743	-0.332823	0.181479	-0.911984	0.639392	2.06848	1.89457	1.05277	0.677149	0.154669	0.112001	-0.622404	0.524492	1.56062	1.70156	0.364296	0.51021
A0A140T8W8;A0A1W2PR61;A0A1W2PPF8;Q5SPM2;A0A140T8Y4;A0A0G2JPD3	A0A140T8W8;A0A1W2PR61;A0A1W2PPF8;Q5SPM2;A0A140T8Y4;A0A0G2JPD3		HLA-A															+	+						0.066989	0.280767	0.217379	1.25379	1.03999	1.78109	1.41577	0.561167	0.345183	-2.42495	1.4552	-1.73962	1.84256	0.76728	0.785618	1.17113	1.03712	-2.08228	1.944	-0.0479587	0.038747
Q9H313;A0A0G2JPK6;Q9H313-4;Q9H313-5;Q9H313-2;Q9H313-3	Q9H313;A0A0G2JPK6;Q9H313-4;Q9H313-5;Q9H313-2;Q9H313-3	Protein tweety homolog 1	TTYH1															+							0.13032	0.159448	0.088243	-0.0876117	0.0477626	0.520534	0.386622	-0.262838	0.182431	-0.709704	1.33642	-0.179622	0.194104	0.0359182	0.023021	0.128848	0.0964442	-0.444663	0.67014	-0.0932988	0.115563
Q12979;Q12979-2;A0A0G2JQ41;A0A1C7CYZ0;I3L4Y1;Q12979-4;B7Z683;I3L1U8;I3L2P5;P11274;I3L0R7;I3NI05;H0Y554;Q12979-3;P11274-2	Q12979;Q12979-2;A0A0G2JQ41;A0A1C7CYZ0;I3L4Y1;Q12979-4;B7Z683	Active breakpoint cluster region-related protein	ABR																		ABR;BCR	ABR;BCR			0.19625	0.18389	0.105262	-0.461265	0.271413	-0.312713	0.175276	0.389484	0.336399	-0.900222	1.11125	0.257822	0.244825	-0.138687	0.091793	0.0383859	0.0256222	-0.3212	0.319705	-0.140501	0.200015
A0A0G2JSC0;A0A087WSX0;A0A0G2JS06	A0A0G2JSC0;A0A087WSX0;A0A0G2JS06		IGLV5-45																						0.76714	2.34958	1.63186	-0.393986	0.143752	0.313553	0.129489	1.93803	1.97075	-0.773106	0.985757	-0.138816	0.163994	0.977797	0.515217	1.12579	0.859042	-0.455961	0.618383	0.549209	0.575661
O75190;O75190-2;O75190-3;C9J2C4;A0A0J9YX62;C9JDX6;F8WCZ4;C9J2P2;E9PH18;C9JDR7;C9JB42;O75190-4;C9JN01;Q8NHS0;Q8WWF6	O75190;O75190-2;O75190-3;C9J2C4;A0A0J9YX62;C9JDX6;F8WCZ4;C9J2P2;E9PH18;C9JDR7;C9JB42;O75190-4	DnaJ homolog subfamily B member 6	DNAJB6																						1.4361	0.429701	0.380662	-0.1468	0.108366	1.35172	1.15018	1.66128	1.80538	1.80157	1.18578	1.07149	0.583335	0.141451	0.123325	1.5065	2.11966	1.43653	1.39976	1.02816	2.7471
Q9P2K1;A0A494C1C5;D6R9V3;A0A494C0X1;A0A0J9YY35;H0Y941;A0A140T8Y7;Q9P2K1-2;A0A6Q8PG12	Q9P2K1;A0A494C1C5;D6R9V3;A0A494C0X1;A0A0J9YY35;H0Y941;A0A140T8Y7;Q9P2K1-2;A0A6Q8PG12	Coiled-coil and C2 domain-containing protein 2A	CC2D2A															+							0.88518	-0.103558	0.0598206	-4.39721	2.50065	0.756511	0.630489	1.02152	0.987562	-0.928811	1.4695	-0.150783	0.202206	-2.25039	1.15649	0.889014	1.14157	-0.539797	0.952131	-0.633723	0.685405
Q9ULB1-3;E7ERL8;Q9ULB1-2;A0A1D5RMU6;A0A0R4J2G7;Q9ULB1;A0A0U1RRK7;A0A0D9SFF4;A0A0D9SF36;A0A0D9SF07;A0A0U1RQP8;A0A0D9SEQ7;E7EQN4;A0A6Q8PFA2;A0A1B0GVF4;A0A1B0GTL0;H7BYC7;H0Y568;Q9ULB1-4;A0A1B0GU94;A0A0D9SG60	Q9ULB1-3;E7ERL8;Q9ULB1-2;A0A1D5RMU6;A0A0R4J2G7;Q9ULB1;A0A0U1RRK7	Neurexin-1	NRXN1															+							0.75229	-2.88525	1.5379	1.7668	0.70472	-1.15258	1.22718	-0.0649986	0.0512215	-0.601928	0.874986	-0.293529	0.413331	-0.559224	0.170996	-0.608787	0.680592	-0.447729	0.790514	-0.53858	0.38661
P58340;A0A0S2Z4A4;A0A494C175;A0A494C1P6;P58340-5;P58340-4;P58340-3;P58340-2;C9JNE5;A0A499FJ64;C9K0D4;A0A494C127;A0A494C1S3	P58340;A0A0S2Z4A4;A0A494C175;A0A494C1P6;P58340-5;P58340-4;P58340-3;P58340-2;C9JNE5;A0A499FJ64;C9K0D4	Myeloid leukemia factor 1	MLF1																						0.59892	-0.475349	0.355948	-0.661708	0.472102	0.241657	0.125469	1.0847	1.8346	1.1261	0.559758	1.25727	0.667274	-0.568529	0.488602	0.663178	0.593418	1.19169	0.990813	0.428778	0.635394
Q14498;A0A0U1RQH7;G3XAC6;Q14498-3;Q14498-2;A0A0U1RQW2;H0Y4X3;A0A087X122;Q5QP22;Q5QP23	Q14498;A0A0U1RQH7;G3XAC6;Q14498-3;Q14498-2;A0A0U1RQW2;H0Y4X3	RNA-binding protein 39	RBM39	+					+																1.697	0.411391	0.271326	0.811747	0.698661	1.11874	0.607051	2.29686	1.81821	2.76378	3.9777	-0.113152	0.0767691	0.611569	0.572682	1.7078	1.64961	1.32531	1.17655	1.21489	2.6829
Q9UNF0;Q9UNF0-2;A0A0U1RR22	Q9UNF0;Q9UNF0-2;A0A0U1RR22	Protein kinase C and casein kinase substrate in neurons protein 2	PACSIN2																						0.3123	0.260777	0.131003	1.32037	0.92408	0.704798	0.641248	-0.203929	0.145538	-1.27953	1.54075	0.539033	0.412501	0.790572	0.616083	0.250434	0.217776	-0.37025	0.284833	0.223586	0.29724
P26599;P26599-2;A0A7I2V621;A6NLN1;A0A0U1RRM4;P26599-1;K7EK45;A0A0D9SF20;A0A087WUW5;A0A7I2V4H6;A0A087WU68;K7EKJ7;A0A6Q8PEX4;O95758-5;O95758-1;O95758;O95758-7;K7ELW5;O95758-4;O95758-2;O95758-6	P26599;P26599-2;A0A7I2V621;A6NLN1;A0A0U1RRM4;P26599-1;K7EK45;A0A0D9SF20;A0A087WUW5	Polypyrimidine tract-binding protein 1	PTBP1															+							2.3591	-1.17212	0.726719	-1.19419	0.912495	-1.40164	1.44921	-3.12223	1.56617	-0.0337653	0.00743781	-3.20972	1.75367	-1.18316	1.0691	-2.26194	1.52136	-1.62174	0.635411	-1.68895	1.9854
P20036;A0A140T9U4;A0A140T8Z9;A0A140T900;A0A140T909;A0A140T980;A0A140T9Y8;A0A140T9J4;A0A140T9U1;J3KQ99;A0A140T9Y9;A0A140T9H1;A0A140T9F8;A0A140T9D6;A0A140T914;A0A140T9R4;A0A140T9G7;A0A140T9G9;A0A140T961;A0A140T968;A0A140T977;A0A140T992;A0A140T9A6;H0Y6F8	P20036;A0A140T9U4;A0A140T8Z9;A0A140T900;A0A140T909;A0A140T980;A0A140T9Y8;A0A140T9J4;A0A140T9U1;J3KQ99;A0A140T9Y9;A0A140T9H1;A0A140T9F8;A0A140T9D6;A0A140T914;A0A140T9R4;A0A140T9G7;A0A140T9G9;A0A140T961;A0A140T968;A0A140T977;A0A140T992;A0A140T9A6;H0Y6F8	HLA class II histocompatibility antigen, DP alpha 1 chain	HLA-DPA1																						1.6104	-0.897897	0.644563	-0.389567	0.299494	-2.73395	2.40093	-0.322614	0.141211	-2.44705	2.3016	-0.126391	0.0559276	-0.643732	0.624408	-1.52828	1.05781	-1.28672	0.949362	-1.15291	1.40355
Q53Z42;A0A140T9I0;A0A140T9X5;A0A140T913;A0A140T955;A0A140T933;A0A1W2PRT9;A0A1W2PPQ2	Q53Z42;A0A140T9I0;A0A140T9X5;A0A140T913;A0A140T955;A0A140T933;A0A1W2PRT9;A0A1W2PPQ2		HLA-A															+	+						0.063088	0.659046	0.396099	0.510806	0.259342	-1.99769	1.70142	-0.346775	0.142659	0.456599	0.263343	0.989011	0.649982	0.584926	0.44048	-1.17223	0.904218	0.722805	0.561065	0.0451664	0.0312908
A0A140T9T6;A0A140T915;A0A140T9Y2;A0A182DWE9	A0A140T9T6;A0A140T915;A0A140T9Y2;A0A182DWE9																								1.1782	-0.436253	0.294387	0.201769	0.10622	-2.00023	1.31944	0.183848	0.123473	-2.86983	2.05514	-0.140094	0.0612198	-0.117242	0.0754334	-0.908189	0.579755	-1.50496	0.916141	-0.843465	1.16072
P10321;O19617;A0A140T921;A2AEA2;A0A140T9H5;A0A140T9U8;P10321-2	P10321;O19617;A0A140T921;A2AEA2;A0A140T9H5;A0A140T9U8;P10321-2	HLA class I histocompatibility antigen, Cw-7 alpha chain	HLA-C															+							0.39934	1.57544	0.622092	1.69646	0.675338	-3.2124	1.97357	-1.57164	1.33066	-2.38369	1.96148	2.18046	2.66199	1.63595	0.939845	-2.39202	1.9828	-0.101614	0.0334756	-0.285895	0.198418
A0A140T9B3;A0A1W2PR11;A0A140T9J9;A0A140T962;Q5QT33;A0A1W2PRX1;A0A140T9M0;A0A140T9U0;A0A1W2PP77;Q53YP1;A0A140T9W2;A0A140T942;A0A140T9E1;A0A140T9L3;A0A140TA05;A0A1W2PNZ7;A0A140T9T1;A0A140TA12;F8W9Z8;A0A140T9Z7;A0A140TA03	A0A140T9B3;A0A1W2PR11;A0A140T9J9;A0A140T962;Q5QT33;A0A1W2PRX1;A0A140T9M0;A0A140T9U0;A0A1W2PP77;Q53YP1;A0A140T9W2;A0A140T942;A0A140T9E1;A0A140T9L3;A0A140TA05		HLA-C															+							1.3645	0.109785	0.0458458	1.20589	0.863076	-2.22729	1.34743	0.417856	0.394859	-4.20816	2.18149	-1.15933	0.395158	0.657836	0.436211	-0.904717	0.510935	-2.68375	1.40309	-0.976876	0.992037
A0A140TA41;P22105;P22105-1;A0A140TA52;A0A140T9C0;P22105-4;A0A140TA33;A0A140T8Y3;A0A140T902;A0A140T8Z8;A0A140T956;A0A140T9L7;A0A087X0I0;A0A140T923;P22105-2;Q16473;C9J7W4	A0A140TA41;P22105;P22105-1;A0A140TA52;A0A140T9C0;P22105-4;A0A140TA33;A0A140T8Y3;A0A140T902;A0A140T8Z8;A0A140T956;A0A140T9L7	Tenascin-X	TNXB															+							0.92368	-1.52881	0.654848	-1.01201	0.472804	-3.09161	1.29941	2.68978	1.08433	-0.550486	0.252824	-0.47455	0.351358	-1.27041	0.662512	-0.200913	0.0437176	-0.512518	0.342557	-0.661281	0.421671
P43004;A0A2R8Y740;A0A2R8Y6B8;A0A2R8Y860;H0YEK4;A0A2R8Y4W1;A0A2U3TZS7;A0A163QEF0;A0A2R8YG01;A0A2R8Y5Y1;A0A2R8Y862;A0A2R8Y6J5;A0A2U3U0E3;A0A2R8YFE3;A0A2R8YD46;P43004-3;P43004-2;A0A2R8Y642;A0A2R8Y4N0;A0A2R8YH93;A0A2R8YHI4;C9J9N5;A0A2R8Y4D1;H0YEB1	P43004;A0A2R8Y740;A0A2R8Y6B8;A0A2R8Y860;H0YEK4;A0A2R8Y4W1;A0A2U3TZS7;A0A163QEF0;A0A2R8YG01;A0A2R8Y5Y1;A0A2R8Y862;A0A2R8Y6J5;A0A2U3U0E3;A0A2R8YFE3;A0A2R8YD46;P43004-3;P43004-2;A0A2R8Y642;A0A2R8Y4N0;A0A2R8YH93;A0A2R8YHI4;C9J9N5;A0A2R8Y4D1;H0YEB1	Excitatory amino acid transporter 2;Amino acid transporter	SLC1A2															+							1.3826	-0.583628	0.456358	-0.428011	0.327392	-1.84206	1.41282	-0.479119	0.258619	-2.71039	1.64221	0.104015	0.0359454	-0.505819	0.484344	-1.16059	0.865276	-1.30319	0.664885	-0.989865	1.34773
A0A182DWH4	A0A182DWH4																								0.9238	0.291811	0.21302	-0.383243	0.380586	-2.09516	2.13277	1.04751	0.992104	-2.61051	2.00033	-0.218639	0.161761	-0.0457158	0.0355294	-0.523822	0.30176	-1.41458	1.01207	-0.661371	0.994204
P49908;A0A182DWH7;A0A182DWH8	P49908;A0A182DWH7;A0A182DWH8	Selenoprotein P	SEPP1																	CD62P					1.0818	0.154434	0.245338	0.791199	1.58978	2.16159	0.853152	2.35456	1.52707	-0.450492	0.194259	-0.364318	0.16761	0.472817	0.971694	2.25807	1.3414	-0.407405	0.216946	0.774495	0.671502
P49419;P49419-2;A0A1B0GW77;A0A1B0GW82;A0A1B0GTG2;A0A1B0GUA1;A0A1B0GTJ4;A0A1B0GTY9;A0A1B0GV49;P49419-4;A0A1B0GUY0;A0A0J9YWF7;F8VVF2;H0YHM6;A0A1B0GVU0;F8WDY6;A0A0J9YWM6;F8WD33;A0A1B0GW65;A0A0J9YWK1	P49419;P49419-2;A0A1B0GW77;A0A1B0GW82;A0A1B0GTG2;A0A1B0GUA1;A0A1B0GTJ4;A0A1B0GTY9;A0A1B0GV49;P49419-4;A0A1B0GUY0;A0A0J9YWF7	Alpha-aminoadipic semialdehyde dehydrogenase	ALDH7A1																						0.2541	0.264568	0.144044	-0.573965	0.363276	0.490177	0.237694	-1.44581	1.13827	0.401392	0.21344	-0.22786	0.120825	-0.154698	0.0952828	-0.477818	0.258488	0.0867656	0.0449367	-0.181917	0.177962
Q13510;A0A1B0GUE3;A0A1B0GUH5;A0A1B0GTM3;A0A1B0GUA4;A0A1B0GW68;A0A1B0GUW4;Q13510-2;A0A1B0GTP7;E7EMM4;A0A1B0GTZ5;Q13510-3;A0A1B0GUG1;A0A1B0GV06;A0A1B0GVG2;A0A1B0GW66;A0A1B0GU62;A0A1B0GUJ3;A0A1B0GUB3;A0A1B0GVE7;A0A1B0GVJ1;A0A1B0GW48;A0A1B0GVA3;A0A1B0GV95;A0A1B0GU06	Q13510;A0A1B0GUE3;A0A1B0GUH5;A0A1B0GTM3;A0A1B0GUA4;A0A1B0GW68;A0A1B0GUW4;Q13510-2;A0A1B0GTP7;E7EMM4;A0A1B0GTZ5;Q13510-3;A0A1B0GUG1;A0A1B0GV06;A0A1B0GVG2	Acid ceramidase;Acid ceramidase subunit alpha;Acid ceramidase subunit beta	ASAH1															+					C89.001	MEROPS	1.0764	3.40035	3.07044	2.2437	1.35159	-0.55884	0.326034	-1.72145	1.10691	0.972666	0.38476	0.287232	0.105072	2.82202	2.45214	-1.14014	0.922126	0.629949	0.315111	0.770609	0.783586
H3BUF8;A0A1B0GUB1;F6TI76;O95086;Q2TA70;B4DFF3	H3BUF8;A0A1B0GUB1;F6TI76;O95086;Q2TA70;B4DFF3	Battenin	CLN3																						1.4528	-0.343158	0.0914152	-0.406482	0.101119	-0.257988	0.0463819	1.01098	0.270354	-4.3554	1.75089	-1.8887	0.618078	-0.37482	0.120978	0.376497	0.0902473	-3.12205	1.43606	-1.04012	0.610097
Q14156;A0A1B0GUZ7;Q14156-2;Q14156-3;Q9Y2G0;E5RJS1;H7BXG9;E7ESK9;Q9Y2G0-3	Q14156;A0A1B0GUZ7;Q14156-2;Q14156-3	Protein EFR3 homolog A	EFR3A																						0.39532	0.36458	0.306829	-0.91819	1.00791	0.0320113	0.0139033	-0.0603929	0.0244375	1.39761	2.17083	0.882491	1.1164	-0.276805	0.226603	-0.0141908	0.00762177	1.14005	2.11078	0.283019	0.421793
P07339;A0A1B0GV23;A0A1B0GVD5;A0A1B0GWE8;C9JH19;A0A1B0GW44;F8W787;A0A1B0GVP3;A0A1B0GU92;A0A1B0GU03;F8WD96;H7C469;A0A1B0GVF1	P07339;A0A1B0GV23;A0A1B0GVD5;A0A1B0GWE8;C9JH19;A0A1B0GW44;F8W787;A0A1B0GVP3;A0A1B0GU92;A0A1B0GU03;F8WD96;H7C469	Cathepsin D;Cathepsin D light chain;Cathepsin D heavy chain	CTSD															+	+				A01.009	MEROPS	1.0737	1.42721	1.68364	0.660058	0.67283	1.00883	0.954035	0.345958	0.287707	1.60024	0.614947	-0.430081	0.153915	1.04364	1.45508	0.677396	0.713708	0.585077	0.227882	0.768703	0.920316
A0A1B0GV96	A0A1B0GV96			+						+															0.18817	0.197776	0.12113	0.254625	0.200813	-1.86313	1.45883	0.152255	0.144271	-0.172726	0.0830722	2.23951	3.18308	0.2262	0.195225	-0.855439	0.626169	1.03339	0.761697	0.134718	0.13964
O75787;O75787-2;A0A1C7CYW4;A0A1B0GVB9;A0A1B0GVW0;A0A1B0GWJ8;A0A1B0GTB0;H7C3E1;B7Z1I9;A0A1B0GTU8;A0A1B0GUT7;A0A1B0GVC7;A0A1B0GU12;B7Z413;A0A1B0GV60;A0A1B0GW13;A0A1B0GWD6;A0A1B0GVI9;A0A1B0GV24;H7C240;A0A1B0GVZ1;A0A1B0GUV3	O75787;O75787-2;A0A1C7CYW4;A0A1B0GVB9;A0A1B0GVW0;A0A1B0GWJ8;A0A1B0GTB0;H7C3E1;B7Z1I9;A0A1B0GTU8;A0A1B0GUT7;A0A1B0GVC7;A0A1B0GU12;B7Z413;A0A1B0GV60;A0A1B0GW13	Renin receptor	ATP6AP2	+		+												+							0.2858	0.455085	0.691634	1.57234	3.63141	0.835082	0.757964	-0.293905	0.23955	1.13498	0.410304	-2.47593	1.80275	1.01371	2.14176	0.270588	0.216248	-0.670475	0.253453	0.204608	0.181139
O75503;A0A1B0GWI2;A0A087WZY0;A0A1B0GTR6;A0A1B0GWJ7;A0A1C7CYZ2;A0A1B0GTV7;A0A1B0GUE8;A0A1B0GV94;A0A1B0GU14;A0A1B0GVL0	O75503;A0A1B0GWI2;A0A087WZY0;A0A1B0GTR6;A0A1B0GWJ7;A0A1C7CYZ2;A0A1B0GTV7;A0A1B0GUE8;A0A1B0GV94	Ceroid-lipofuscinosis neuronal protein 5	CLN5	+		+					+					+									1.369	2.60192	2.71732	3.83945	6.69484	-0.520741	0.343309	0.860485	1.27077	-0.724359	1.65843	-0.175963	0.284896	3.22068	4.92882	0.169872	0.119492	-0.450161	0.9704	0.980132	1.43808
Q16555;A0A1C7CYX9;Q16555-2;E5RFU4	Q16555;A0A1C7CYX9;Q16555-2	Dihydropyrimidinase-related protein 2	DPYSL2																				M38.975	MEROPS	1.8604	-0.809961	0.35048	-3.7861	2.29639	0.559536	0.321475	-1.23495	0.837655	-1.60622	1.26421	-1.11358	1.07106	-2.29803	1.41418	-0.337706	0.170826	-1.3599	1.42396	-1.33188	1.56154
Q9Y5U9;A0A1W2PNR9	Q9Y5U9;A0A1W2PNR9	Immediate early response 3-interacting protein 1	IER3IP1																						0.065767	-0.518268	0.340096	-0.316318	0.221604	-0.43685	0.420324	0.42847	0.807283	0.812276	1.1001	-0.251811	0.303208	-0.417293	0.327998	-0.00419009	0.00377347	0.280232	0.313917	-0.0470837	0.0648432
A0A1W2PNV4;E9PF58;Q92747-2	A0A1W2PNV4																								1.4015	0.0884275	0.045671	-1.32194	1.16538	-1.90932	0.907989	-1.42052	0.567267	-1.10249	0.719387	-0.354323	0.195487	-0.616756	0.457068	-1.66492	1.05746	-0.728407	0.577956	-1.00336	1.1729
Q02246;A0A1W2PQ11;A0A1B0GTL7;A0A1W2PQ86;A0A1W2PR60;A0A1W2PQJ4;A0A1W2PPQ9	Q02246;A0A1W2PQ11;A0A1B0GTL7;A0A1W2PQ86;A0A1W2PR60	Contactin-2	CNTN2															+							1.1971	0.330886	0.284952	1.20481	1.22702	0.544466	0.210252	1.33277	0.707091	0.381449	0.155092	1.34797	0.775289	0.767849	0.869199	0.938618	0.606814	0.864709	0.542527	0.857059	0.504833
P14136;A0A1W2PR46;A0A1X7SBR3;P14136-3;P14136-2;A0A1W2PRT3;A0A1X7SCE1;K7EKH9;K7EJU1;K7ELP4;B4DIR1;K7EPI4;A0A1W2PPA3;A0A1W2PS58;K7EPT8;A0A1W2PQU7;A0A1W2PQS4;K7EJK1;A0A1W2PP21;A0A1W2PPL2	P14136;A0A1W2PR46;A0A1X7SBR3;P14136-3;P14136-2;A0A1W2PRT3;A0A1X7SCE1;K7EKH9	Glial fibrillary acidic protein	GFAP															+	+						0.69437	1.28624	0.905912	-2.36331	1.44049	0.218649	0.109784	-2.1684	1.08132	1.78942	1.3262	-1.74526	1.12739	-0.538536	0.209669	-0.974875	0.507784	0.0220772	0.00753208	-0.497111	0.409454
Q14108;A0A1W2PS43;A0A1W2PPX5;A0A1W2PPU6;A0A1W2PQR6;A0A1W2PQB7;A0A1W2PRS1;Q14108-2;A0A1W2PRF6;A0A1W2PSE4;A0A1W2PS70;A0A1W2PNX7;D6RDG0;A0A1W2PQL5	Q14108;A0A1W2PS43;A0A1W2PPX5;A0A1W2PPU6;A0A1W2PQR6;A0A1W2PQB7;A0A1W2PRS1;Q14108-2;A0A1W2PRF6	Lysosome membrane protein 2	SCARB2																						0.57787	0.269793	0.141382	0.277011	0.152047	0.817211	0.897085	-0.793587	0.30344	-0.900152	0.457664	-2.15253	1.30197	0.273402	0.181016	0.011812	0.00457265	-1.52634	1.01395	-0.413709	0.397399
O95502;A0A1X7SBT7	O95502;A0A1X7SBT7	Neuronal pentraxin receptor	NPTXR															+							0.80161	0.43184	0.360581	1.11931	1.40359	-0.226834	0.0947681	1.46136	1.52889	-0.50114	0.133147	1.15878	0.40793	0.775578	1.05214	0.617265	0.398158	0.328818	0.11514	0.573887	0.305443
Q92841;Q92841-3;A0A1X7SBZ2;A0A5H1ZRQ2;Q92841-1;Q92841-2;A0A0U1RQJ0	Q92841;Q92841-3;A0A1X7SBZ2;A0A5H1ZRQ2;Q92841-1;Q92841-2	Probable ATP-dependent RNA helicase DDX17	DDX17	+						+			+												0.99798	-0.893597	0.59517	0.558517	0.336381	-0.203446	0.117632	-0.598449	0.337814	-1.16192	2.16825	-1.98794	3.57372	-0.16754	0.0892001	-0.400947	0.276751	-1.57493	3.28328	-0.714473	1.40932
Q9UM54-6;A0A1Y0BRN3;Q9UM54;Q9UM54-4;A0A590UJ40;Q9UM54-1;A0A0A0MRM8;Q9UM54-2;Q9UM54-5;A0A590UJ75;A0A590UKB0;A0A0D9SGC1;A0A590UK22;A0A590UK86;A0A5F9ZI03;A0A590UK71;A0A590UJY4;A0A590UJW9;Q5JVM0	Q9UM54-6;A0A1Y0BRN3;Q9UM54;Q9UM54-4;A0A590UJ40;Q9UM54-1;A0A0A0MRM8;Q9UM54-2;Q9UM54-5;A0A590UJ75;A0A590UKB0;A0A0D9SGC1;A0A590UK22;A0A590UK86;A0A5F9ZI03;A0A590UK71;A0A590UJY4	Unconventional myosin-VI	MYO6	+					+																1.995	-1.52801	0.755605	-0.181959	0.0421788	2.58512	1.09193	1.17884	0.3123	5.87966	4.30549	0.635738	0.217625	-0.854983	0.339338	1.88198	0.882589	3.2577	1.66688	1.42823	1.28146
O43175;A0A286YF22;A0A2C9F2M7;A0A286YFA2;A0A286YFL2;A0A286YFM8;A0A286YF78;A0A286YER3;A0A286YFC8;A0A286YFB2;A0A286YFF3;A0A286YF34;A0A286YFE1;A0A286YFK5	O43175;A0A286YF22;A0A2C9F2M7;A0A286YFA2;A0A286YFL2	D-3-phosphoglycerate dehydrogenase	PHGDH																						0.48981	-1.19849	0.85881	-0.890136	0.51333	-0.165362	0.0773617	-1.5968	0.89485	1.5428	1.50776	0.204001	0.105046	-1.04431	0.954514	-0.88108	0.52101	0.873398	0.782811	-0.350665	0.347698
Q9UK22;A0A286YF37;R4GNH2	Q9UK22;A0A286YF37	F-box only protein 2	FBXO2															+							0.63753	1.28035	1.05949	0.84691	0.603795	0.229756	0.132184	-0.718189	0.355787	1.61369	2.17231	-0.513963	0.476299	1.06363	1.03457	-0.244216	0.135242	0.549862	0.46164	0.456425	0.683265
P50897;A0A2C9F2P4;A0A286YFF7;Q5T0S4;A0A286YFE3;A0A286YFL8;E9PK48;E9PIA8;P50897-2;E9PSE5	P50897;A0A2C9F2P4;A0A286YFF7;Q5T0S4;A0A286YFE3;A0A286YFL8;E9PK48;E9PIA8;P50897-2	Palmitoyl-protein thioesterase 1	PPT1																						0.17155	1	0.454875	1.41505	0.621744	0.0619833	0.0139446	0.669253	0.198702	-0.963039	0.768346	-1.44637	1.37201	1.20753	0.690997	0.365618	0.116084	-1.2047	1.36127	0.122814	0.0762628
Q7Z3E5;A0A804HJI1;Q7Z3E5-2;A0A804HHZ1;A0A804HJ52;A0A2Q3DP09;A0A804HIH2;A0A804HK42;A0A804HIU9;H7BZY2;A0A804HI20;A0A804HK85;A0A804HL13;A0A804HJ95;C9JW07;A0A804HIT2;A0A804HLH5;H7BZA2	Q7Z3E5;A0A804HJI1;Q7Z3E5-2;A0A804HHZ1;A0A804HJ52;A0A2Q3DP09;A0A804HIH2;A0A804HK42;A0A804HIU9;H7BZY2;A0A804HI20;A0A804HK85;A0A804HL13;A0A804HJ95;C9JW07;A0A804HIT2	LisH domain-containing protein ARMC9	ARMC9																						0.53486	-0.363724	0.286473	0.544338	0.348974	0.145162	0.0339517	-0.951163	0.368333	0.463453	0.163894	2.45945	1.52913	0.0903075	0.0627964	-0.403	0.135679	1.46145	0.827441	0.382919	0.274046
A0A2R2Y2Q3;A0A494C0P6;D6RGJ6;K7ELP0;A0A087WTJ7	A0A2R2Y2Q3;A0A494C0P6																								0.8413	0.916513	0.275807	-1.419	0.564367	1.74815	0.894808	0.586749	0.272648	0.423162	0.22069	1.35824	1.06079	-0.251241	0.0798706	1.16745	0.793587	0.8907	0.71307	0.602302	0.485527
O43556;A0A2R8Y6S4;A0A2R8Y4E3;A0A2R8Y4X1;A0A2R8Y6U6;A0A2R8YH84;A0A2R8Y5X5;A0A2R8Y5J3;A0A2R8Y4P8;B7Z2R4;A0A2R8YGQ3;A0A2R8YD68;A0A2R8Y652;A0A2R8YEY2;A0A2R8Y5J6;A0A2R8Y5X0;A0A2R8Y638;A0A2R8Y5R7;A0A2R8Y5M2;A0A2R8YE48;A0A2R8YFA5;A0A2R8Y5Q3;A0A2R8Y504;A0A2R8Y5L4;A0A2R8Y2R1;A0A2R8YE99;A0A2R8Y6Y5;A0A2R8Y7Q5;A0A2R8Y6G8;A0A2R8Y448;A0A2R8Y6D4;E9PEH6;A0A2R8Y5H7;A0A2R8YE16;A0A2R8Y821;A0A2R8Y7J1;A0A2R8Y416;A0A2…	O43556;A0A2R8Y6S4;A0A2R8Y4E3;A0A2R8Y4X1;A0A2R8Y6U6;A0A2R8YH84;A0A2R8Y5X5;A0A2R8Y5J3;A0A2R8Y4P8;B7Z2R4;A0A2R8YGQ3;A0A2R8YD68;A0A2R8Y652;A0A2R8YEY2;A0A2R8Y5J6;A0A2R8Y5X0;A0A2R8Y638;A0A2R8Y5R7;A0A2R8Y5M2;A0A2R8YE48;A0A2R8YFA5;A0A2R8Y5Q3;A0A2R8Y504;A0A2R8Y5L4;A0A2R8Y2R1;A0A2R8YE99;A0A2R8Y6Y5;A0A2R8Y7Q5;A0A2R8Y6G8;A0A2R8Y448;A0A2R8Y6D4;E9PEH6;A0A2R8Y5H7;A0A2R8YE16;A0A2R8Y821;A0A2R8Y7J1;A0A2R8Y416;A0A2…	Epsilon-sarcoglycan	SGCE																						0.38586	-1.22056	0.988887	0.788075	0.375417	0.764256	0.603902	1.23058	1.30455	0.111831	0.129703	-0.0166917	0.0304534	-0.216244	0.108232	0.997418	1.29425	0.0475699	0.0690635	0.276248	0.237768
Q92834;A0A2R8YFT6;A0A2R8Y414;Q92834-4;Q92834-2;Q92834-6;A0A2R8Y4C9;A0A2R8YGY6;A0A2R8YDN2;A0A2R8Y838;Q92834-5;Q92834-3;A0A2R8YF02;H7C4H4	Q92834;A0A2R8YFT6;A0A2R8Y414;Q92834-4;Q92834-2;Q92834-6;A0A2R8Y4C9;A0A2R8YGY6;A0A2R8YDN2;A0A2R8Y838;Q92834-5;Q92834-3	X-linked retinitis pigmentosa GTPase regulator	RPGR	+									+					+							0.84809	-0.0241656	0.0122672	-0.352601	0.261634	0.23847	0.139874	-0.907476	0.41479	2.30409	2.13317	2.38468	2.80055	-0.188383	0.130064	-0.334503	0.179416	2.34438	3.77273	0.607165	0.933264
Q08722;Q08722-3;A0A2R8Y484;Q08722-2;Q08722-4	Q08722;Q08722-3;A0A2R8Y484;Q08722-2;Q08722-4	Leukocyte surface antigen CD47	CD47	+			+					+						+		CD47					1.5942	0.0637455	0.0255172	-0.201308	0.0822928	3.84709	5.18186	2.59284	2.03053	0.621192	0.345505	-0.07546	0.0298216	-0.0687814	0.0354364	3.21996	3.65384	0.272866	0.149396	1.14135	1.20814
Q9UH03;B1AHR1;A0A2R8Y4H2;Q9UH03-2;B1AHR2	Q9UH03;B1AHR1;A0A2R8Y4H2;Q9UH03-2;B1AHR2	Neuronal-specific septin-3	SEPT3	+					+																0.053636	0.0582976	0.0402897	0.0170481	0.00965964	0.543258	0.463222	1.22133	1.88903	-1.63038	2.73337	-0.439953	1.52429	0.0376729	0.0268087	0.882296	1.20425	-1.03517	1.87704	-0.0383993	0.0518833
P35222;A0A2R8Y804;A0A2R8Y543;A0A2R8Y750;A0A2R8YCH5;A0A2R8Y7Z0;A0A2R8Y5A3;A0A2R8Y5C3;A0A2R8Y5Z1;B4DGU4;A0A2R8Y6G0;A0A2R8Y815;A0A2R8YG06	P35222;A0A2R8Y804;A0A2R8Y543;A0A2R8Y750;A0A2R8YCH5;A0A2R8Y7Z0;A0A2R8Y5A3;A0A2R8Y5C3;A0A2R8Y5Z1;B4DGU4;A0A2R8Y6G0	Catenin beta-1	CTNNB1															+	+						1.1215	-0.468279	0.463474	-1.09673	1.55343	0.237462	0.153175	-0.991529	0.676119	-1.1641	0.790677	-1.33415	0.844723	-0.782506	1.04848	-0.377034	0.248557	-1.24912	1.0259	-0.802888	1.35594
Q8NI35;A0A2R8Y549;Q8NI35-3;Q8NI35-4;Q8NI35-2;Q8NI35-5;A0A0U1RQT2;A0A2R8Y5I3;B4DE90;A0A0U1RR46;A0A0U1RRD7;A0A0U1RQW4	Q8NI35;A0A2R8Y549;Q8NI35-3;Q8NI35-4;Q8NI35-2;Q8NI35-5;A0A0U1RQT2;A0A2R8Y5I3	InaD-like protein	INADL																						0.22462	-0.744091	0.591568	-0.877299	0.749366	-0.29286	0.169201	0.412069	0.24652	0.352447	0.173823	0.184881	0.0806969	-0.810695	0.88946	0.0596046	0.0331566	0.268664	0.177437	-0.160809	0.196219
O60610;O60610-2;A0A2R8Y5N1;O60610-3;A0A2R8YEF8	O60610;O60610-2;A0A2R8Y5N1;O60610-3	Protein diaphanous homolog 1	DIAPH1															+							0.51525	1.0965	0.707541	0.105628	0.0493731	0.101156	0.0577122	0.125973	0.0540242	-0.529778	0.166946	1.3138	0.506587	0.601066	0.425764	0.113565	0.0660064	0.392012	0.14752	0.368881	0.347368
P35241;A0A2R8Y5S7;P35241-5;A0A2R8Y7M3;P35241-4;P35241-2;E9PNV3;P35241-3;E9PQ82;A0A2R8Y5P0;A0A2R8Y4H6;E9PKN5;E9PNP4	P35241;A0A2R8Y5S7;P35241-5;A0A2R8Y7M3;P35241-4	Radixin	RDX															+							0.40665	-0.721779	0.616937	-0.231601	0.148621	-1.60021	2.15526	-0.451765	0.324579	-0.427282	0.165463	1.68586	0.76942	-0.47669	0.3898	-1.02599	1.19602	0.629289	0.282688	-0.29113	0.289618
Q14204;A0A7P0T9C4;A0A7P0TA13;A0A2R8Y5T0;A0A2R8Y706;A0A7P0T9R4;A0A7P0TAW9;A0A7P0T7V5;A0A7P0T916;A0A7P0T8N2;A0A7P0TBJ7;A0A7P0TAF3;A0A7P0TB75;A0A2R8Y6H2;A0A7P0T9K2;A0A7P0T9F1;A0A7P0T8W5;A0A2R8YFZ7;A0A7P0TAM4;A0A7P0T825;A0A7P0TB64;A0A7P0TAV5;A0A7P0T990;A0A804HHY6;A0A7P0T942;A0A2R8YGC7;A0A7P0T9S3;A0A7P0T934;A0A7P0T9Y3;A0A7P0TBC9;A0A7P0TAS7;A0A7P0TB96	Q14204;A0A7P0T9C4;A0A7P0TA13;A0A2R8Y5T0;A0A2R8Y706;A0A7P0T9R4;A0A7P0TAW9;A0A7P0T7V5;A0A7P0T916;A0A7P0T8N2;A0A7P0TBJ7;A0A7P0TAF3;A0A7P0TB75;A0A2R8Y6H2;A0A7P0T9K2;A0A7P0T9F1;A0A7P0T8W5;A0A2R8YFZ7;A0A7P0TAM4;A0A7P0T825;A0A7P0TB64;A0A7P0TAV5;A0A7P0T990;A0A804HHY6;A0A7P0T942;A0A2R8YGC7;A0A7P0T9S3;A0A7P0T934	Cytoplasmic dynein 1 heavy chain 1	DYNC1H1															+							0.93666	0.136094	0.0912455	0.205656	0.129483	-1.3505	0.622507	-3.70403	1.98096	0.514268	0.259833	0.175063	0.0828696	0.170875	0.136534	-2.52727	1.62927	0.344666	0.192144	-0.670575	0.427315
A0A2R8Y5V9;A0A2R8YGX3;A0A590UJB9;A0A590UK79;A0A494C034;U3KQK2	A0A2R8Y5V9;A0A2R8YGX3																								0.47109	0.0585425	0.0163985	-1.77194	0.900796	-1.08642	1.66952	-0.167029	0.162914	0.284771	0.18151	0.658492	0.60701	-0.856698	0.396532	-0.626724	0.903356	0.471632	0.457022	-0.337263	0.330703
O75144;A0A8V8TQ73;A0A8V8TQV9;A0A2R8Y5W7;K4DIA0;O75144-2;A0A8V8TQ42;A0A8V8TQW2;B7Z1W8;O75144-3	O75144;A0A8V8TQ73;A0A8V8TQV9;A0A2R8Y5W7;K4DIA0;O75144-2;A0A8V8TQ42	ICOS ligand	ICOSLG																	CD275					0.51971	0.134166	0.126955	0.574147	0.517649	0.625739	0.40043	1.53982	1.38803	-0.663668	0.742031	0.0222392	0.0158608	0.354156	0.409777	1.08278	1.20249	-0.320715	0.344656	0.372074	0.262815
P32969;D6RAN4;A0A2R8Y5Y7;H0Y9R4;H0Y9V9	P32969;D6RAN4;A0A2R8Y5Y7;H0Y9R4;H0Y9V9	60S ribosomal protein L9	RPL9																						0.53843	0.520199	0.285975	0.358021	0.203048	0.770413	0.755799	-0.292942	0.209884	1.62228	1.03941	-0.665128	0.310991	0.43911	0.30831	0.238736	0.18929	0.478574	0.260677	0.385473	0.503534
P46777;A0A2R8Y6J3;Q5T7N0	P46777;A0A2R8Y6J3	60S ribosomal protein L5	RPL5																						0.86444	-1.2928	1.30036	-1.36797	1.61504	-0.0665219	0.0443341	-1.0477	0.90258	0.746741	0.615002	-0.68499	0.597888	-1.33039	1.76202	-0.557111	0.501394	0.0308752	0.0200796	-0.618874	1.28372
K9JI14;A0A2R8Y7F9	K9JI14;A0A2R8Y7F9																			CD235a					0.80831	-0.178763	0.130525	-0.565203	0.533563	0.168939	0.10265	-0.346126	0.232929	-1.9224	0.667383	-0.628575	0.265874	-0.371983	0.392551	-0.0885932	0.0598253	-1.27549	0.540856	-0.578687	0.658979
P62263;A0A2R8Y811;E5RH77	P62263;A0A2R8Y811;E5RH77	40S ribosomal protein S14	RPS14																						0.8325	0.515358	0.390121	0.863652	0.802782	1.85963	0.970273	0.637656	0.259508	0.0665152	0.0486378	-0.366765	0.85379	0.689505	0.783981	1.24864	0.840267	-0.150125	0.16424	0.596008	0.890804
P62847;E7ETK0;A0A2R8Y849;A0A2R8YD14;P62847-2;P62847-3;P62847-4;A0A2R8Y8A0	P62847;E7ETK0;A0A2R8Y849;A0A2R8YD14;P62847-2;P62847-3;P62847-4;A0A2R8Y8A0	40S ribosomal protein S24	RPS24																						0.77631	-0.810539	1.13646	-0.675783	0.956651	-0.666348	0.684962	-1.30776	1.34001	0.119417	0.112855	0.00634336	0.00534052	-0.743161	1.25319	-0.987055	1.0963	0.0628803	0.0627327	-0.555779	1.39199
P11171;P11171-3;A0A2R8YD30;P11171-4;P11171-2;A0A2R8Y7Y3;A0A2U3TZH6;P11171-5;P11171-7;P11171-6;A0A994J847;A0A2R8Y5Z6;A0A2R8Y5G2;A0A2R8Y420;A0A2R8YCW8;A0A3B3ITP0;A0A2R8Y570;A0A3B3IU06;A0A2R8Y6G5;A0A2R8Y7N0;A0A2R8YFR9;A0A3B3IUD6;A0A2R8Y4N6;A0A3B3ITC5;A0A2R8Y6T6;A0A2R8Y5C8;A0A2R8Y783;Q4VXN1	P11171;P11171-3;A0A2R8YD30;P11171-4;P11171-2;A0A2R8Y7Y3;A0A2U3TZH6;P11171-5;P11171-7;P11171-6;A0A994J847;A0A2R8Y5Z6;A0A2R8Y5G2;A0A2R8Y420;A0A2R8YCW8;A0A3B3ITP0;A0A2R8Y570;A0A3B3IU06;A0A2R8Y6G5;A0A2R8Y7N0;A0A2R8YFR9;A0A3B3IUD6	Protein 4.1	EPB41															+							1.4327	0.792893	0.477857	0.350246	0.175736	3.51817	1.82202	0.959666	0.262355	0.431948	0.0904263	0.10122	0.01836	0.57157	0.378357	2.23892	1.02531	0.266584	0.0646872	1.02569	0.638213
P51659;A0A804HKU2;A0A2R8YD50;A0A804HK65;E7EPL9;P51659-3;P51659-2;A0A804HIR1;E7ER27;A0A2R8Y7L2;E7ET17;A0A2R8YDT8;A0A2R8YF45	P51659;A0A804HKU2;A0A2R8YD50;A0A804HK65;E7EPL9;P51659-3;P51659-2;A0A804HIR1;E7ER27;A0A2R8Y7L2;E7ET17	Peroxisomal multifunctional enzyme type 2;(3R)-hydroxyacyl-CoA dehydrogenase;Enoyl-CoA hydratase 2	HSD17B4															+							0.63271	0.0790079	0.039849	0.389796	0.24231	0.827274	0.561361	0.751829	0.495297	1.1534	1.83714	-0.4835	0.653854	0.234402	0.170267	0.789551	0.774438	0.334952	0.341063	0.452968	0.900469
P68400;Q8NEV1;E7EU96;A0A2R8YD58;A0A2R8YF43;A0A2R8Y5A0;A0A2R8YFU2;A0A2R8YDP2;A0A2R8Y4H0;A0A2R8Y4D6;V9GYA2;A0A2R8YDY7;A0A2R8YEW1;P68400-2;A0A2R8Y797;A0A087WY74;A0A2R8YCK2;A0A2R8YF47;V9GY80;A0A2R8YEL7;A0A2R8Y7T1;A0A2R8Y3W6	P68400;Q8NEV1;E7EU96;A0A2R8YD58;A0A2R8YF43;A0A2R8Y5A0;A0A2R8YFU2;A0A2R8YDP2;A0A2R8Y4H0;A0A2R8Y4D6;V9GYA2;A0A2R8YDY7	Casein kinase II subunit alpha;Casein kinase II subunit alpha 3	CSNK2A1;CSNK2A3															+			CK2a1	CSNK2A1			0.66732	-0.0402329	0.0241843	-1.2616	1.59199	-1.13963	0.714504	-0.0699813	0.0454138	-0.684519	1.28612	0.329475	0.427081	-0.650917	0.605005	-0.604806	0.424102	-0.177522	0.198341	-0.477748	0.877975
P17213;A0A2R8YDF1;H0Y738	P17213;A0A2R8YDF1	Bactericidal permeability-increasing protein	BPI																						0.018098	-0.688188	0.570306	0.0302691	0.0191502	0.378372	0.256417	-1.91047	0.95766	2.57179	2.14448	-0.459517	0.11832	-0.328959	0.30915	-0.766048	0.386673	1.05614	0.414928	-0.0129564	0.00846431
A0A2R8YEH1;Q02094;Q9UHG9;Q02094-2	A0A2R8YEH1;Q02094;Q9UHG9	Ammonium transporter Rh type A	RHAG																	CD241					0.89315	-0.151529	0.0841829	0.276095	0.209498	1.64568	0.636344	0.577659	0.166568	0.918604	0.229554	0.57006	0.135561	0.0622833	0.0427644	1.11167	0.510242	0.744332	0.235724	0.639429	0.382403
P13987;E9PNW4;A0A2U3TZL5;P13987-2	P13987;E9PNW4;A0A2U3TZL5;P13987-2	CD59 glycoprotein	CD59	+			+									+				CD59					0.94423	0.119416	0.0562381	0.750815	0.405219	1.75848	3.14365	0.753061	1.90477	-0.197538	0.167403	0.871726	0.485048	0.435115	0.292168	1.25577	2.59441	0.337094	0.214296	0.675992	1.21215
Q02241;Q02241-2;A0A2U3TZL8;H7BYN4;A0A7I2V5Y5;Q02241-3	Q02241;Q02241-2;A0A2U3TZL8;H7BYN4;A0A7I2V5Y5;Q02241-3	Kinesin-like protein KIF23;Kinesin-like protein	KIF23															+							0.36207	-0.216429	0.162093	-0.27831	0.177577	-0.195786	0.133578	0.769081	0.923095	0.449416	0.438563	1.02729	1.98718	-0.24737	0.200501	0.286647	0.274589	0.738353	1.2315	0.25921	0.501064
P06744;A0A2U3TZU2;P06744-2;K7EQ48;A0A0J9YXP8;A0A2R8Y6C7;A0A0J9YYH3;A0A0J9YX90;K7EPY4;K7ERC6;K7EP41;CON__Q3ZBD7;K7ENA0;K7ELR7;A0A2R8YF08;A0A0J9YXM3;K7ERK8;K7ESF4;K7EIL4;A0A0J9YXH9;Q8N196;A0A0J9YYI8	P06744;A0A2U3TZU2;P06744-2;K7EQ48;A0A0J9YXP8;A0A2R8Y6C7;A0A0J9YYH3;A0A0J9YX90	Glucose-6-phosphate isomerase	GPI																						1.6827	-0.982661	0.465896	-3.31191	2.71041	-0.554243	0.264041	-2.41178	2.03386	-0.0342524	0.0205562	0.0669279	0.0359805	-2.14729	1.77699	-1.48301	1.20452	0.0163378	0.0117497	-1.20465	2.30827
A0A8V8TQS1;V9GYE7;A0A3B3IQ51;P36980-2;P36980;A0A3B3IRW0;A0A3B3ISW6;A0A3B3IS00;A0A8V8TPL2;A0A3B3IS28	A0A8V8TQS1;V9GYE7;A0A3B3IQ51;P36980-2;P36980;A0A3B3IRW0;A0A3B3ISW6;A0A3B3IS00;A0A8V8TPL2	Complement factor H-related protein 2	CFHR2																						0.55682	2.14606	2.34312	0.0142694	0.00563664	0.408254	0.23444	1.02924	0.903769	-1.28705	1.8175	0.0810521	0.108156	1.08016	0.796139	0.718746	0.654652	-0.603001	0.745315	0.398636	0.445153
P08397;F5H345;A0A3B3IRR1;A0A3F2YNY7;P08397-2;A0A8I5KXV4;P08397-4;P08397-3;F5GY90;F5H0P4;A0A3B3IU56;A0A1W2PNU5;A0A3B3IU34;F5H226;F5H4W5;F5H4X2	P08397;F5H345;A0A3B3IRR1;A0A3F2YNY7;P08397-2;A0A8I5KXV4;P08397-4;P08397-3;F5GY90;F5H0P4;A0A3B3IU56;A0A1W2PNU5;A0A3B3IU34;F5H226	Porphobilinogen deaminase	HMBS																						0.014933	-1.10089	0.533102	0.469066	0.207056	-0.926159	0.329208	0.700071	0.243571	0.965719	0.56271	-0.0436568	0.0155854	-0.315914	0.146024	-0.113044	0.0375069	0.461031	0.263633	0.0106912	0.00694806
P43307;C9J3L8;C9J5W0;A0A3B3IRT8;E9PAL7;C9IZQ1;P43307-2;C9JY01;C9JBX5	P43307;C9J3L8;C9J5W0;A0A3B3IRT8;E9PAL7;C9IZQ1;P43307-2	Translocon-associated protein subunit alpha	SSR1																						0.0085036	1.06723	1.3277	-0.148275	0.0778235	-0.373747	0.251657	-0.531127	0.448586	0.733046	0.592326	-0.783651	0.59448	0.459476	0.361975	-0.452437	0.419064	-0.0253025	0.0145175	-0.0060879	0.00582847
P11362;P11362-2;P11362-7;P11362-20;A0A8I3B1S4;A0A3B3ISD1;P11362-8;P11362-9;A0A804HIF1;P11362-21;A0A994J419;P11362-19;P11362-13;A0A0S2Z3T4;P11362-4;P11362-5;P11362-12;E9PNM3;P11362-10;P11362-14;P11362-3;P11362-11;P11362-6;P11362-18;B5A958;A0A6I8PRY1;P11362-16;E7EU09;E9PN14;C9J205;E9PKV7;E9PKF2;P11362-15;E9PQ40	P11362;P11362-2;P11362-7;P11362-20;A0A8I3B1S4;A0A3B3ISD1;P11362-8;P11362-9;A0A804HIF1;P11362-21;A0A994J419;P11362-19;P11362-13;A0A0S2Z3T4;P11362-4;P11362-5;P11362-12;E9PNM3;P11362-10;P11362-14;P11362-3;P11362-11;P11362-6;P11362-18;B5A958;A0A6I8PRY1;P11362-16;E7EU09	Fibroblast growth factor receptor 1;Fibroblast growth factor receptor	FGFR1															+	+	CD331	FGFR1	FGFR1			0.30077	0.508862	0.258591	0.243176	0.11909	-0.202371	0.0943015	0.621293	0.435541	-2.9417	1.91572	0.478777	0.853914	0.376019	0.221852	0.209461	0.135024	-1.23146	0.664847	-0.215327	0.201546
A0A3B3ISJ1;P07225;A0A0S2Z4L3;G5E9F8;A0A3B3IRK9;A0A3B3IUA6;CON__P07224;C9K0R0	A0A3B3ISJ1;P07225;A0A0S2Z4L3;G5E9F8;A0A3B3IRK9	Vitamin K-dependent protein S	PROS1															+							0.35137	0.750395	1.61848	0.628475	0.961789	-0.00447631	0.00199337	1.04821	0.981295	-0.742612	0.215841	-0.170652	0.0804042	0.689435	1.79079	0.521865	0.388203	-0.456632	0.181256	0.251556	0.274072
A0A3B3ISR2;B4DPQ0;P00736;F5H2D0;A0A3B3ITU4;F5H1V0;F5H3N3;F5H6Y3;F5H3A3;F5H1N6;F5GWL0	A0A3B3ISR2;B4DPQ0;P00736;F5H2D0	Complement C1r subcomponent;Complement C1r subcomponent heavy chain;Complement C1r subcomponent light chain	C1R																				S01.192	MEROPS	0.74162	-1.11535	2.99977	0.0910454	0.0952155	-2.12114	2.18225	0.117359	0.0527081	0.527023	0.132502	-0.684582	0.326971	-0.512151	0.81906	-1.00189	0.704822	-0.0787796	0.0247963	-0.53094	0.296815
Q14956;A0A3B3ISS6;Q14956-2	Q14956;A0A3B3ISS6;Q14956-2	Transmembrane glycoprotein NMB	GPNMB	+					+									+							1.2579	-1.16935	0.536342	2.16897	1.28116	-3.07538	1.50282	0.448606	0.348233	-3.34671	4.16062	-0.429354	1.36318	0.499809	0.182622	-1.31339	0.604227	-1.88803	1.93985	-0.900537	0.740273
A0A3B3IST1;B5MD23;O75954	A0A3B3IST1;B5MD23;O75954	Tetraspanin;Tetraspanin-9	TSPAN9	+					+																1.9616	-0.897196	0.756535	-0.884111	0.716959	-2.89819	2.57794	0.144444	0.12602	-2.91423	2.71823	-0.976691	2.25254	-0.890654	0.920231	-1.37687	0.990294	-1.94546	2.11869	-1.40433	3.19548
Q13884;A0A3B3ITC2;Q13884-2	Q13884;A0A3B3ITC2;Q13884-2	Beta-1-syntrophin	SNTB1																						0.50083	-0.0530002	0.0254491	-0.244141	0.162455	-2.28867	2.41658	0.645879	0.633543	-0.832799	0.690043	0.621401	0.996842	-0.148571	0.0921256	-0.821394	0.528038	-0.105699	0.0729984	-0.358554	0.484686
P35442;A0A7I2V585;A0A7I2YQT6;A0A3B3ITK0;A0A7I2YQ86;A0A7I2V344;Q5RI53	P35442;A0A7I2V585;A0A7I2YQT6;A0A3B3ITK0	Thrombospondin-2	THBS2																						0.33567	-3.0032	2.50628	-1.11234	0.561147	0.0345402	0.00813756	2.46801	1.14584	-0.197995	0.0642449	0.369129	0.183981	-2.05777	1.49772	1.25128	0.516017	0.0855669	0.0368513	-0.24031	0.161324
O75964;A0A8I5KT86;A0A8I5KSQ4;A0A8I5KSW3;A0A3B3ITX4	O75964;A0A8I5KT86;A0A8I5KSQ4;A0A8I5KSW3;A0A3B3ITX4	ATP synthase subunit g, mitochondrial	ATP5L																						0.52801	0.462061	0.315189	1.07319	1.24292	0.703696	0.640231	1.01178	1.19587	0.350761	0.32902	-1.33342	1.94955	0.767623	0.908873	0.857738	1.32549	-0.49133	0.459482	0.37801	0.769396
Q9Y2W1;A0A3B3ITZ9	Q9Y2W1;A0A3B3ITZ9	Thyroid hormone receptor-associated protein 3	THRAP3																						0.35414	0.483472	0.409859	-0.0978386	0.066592	1.04171	0.619756	1.36954	1.02632	-0.266582	0.303812	-1.00908	1.64631	0.192817	0.159338	1.20563	1.18056	-0.637832	1.02371	0.253538	0.390103
Q8NFP4;Q8NFP4-2;A0A3B3IU48;H0YA23;A0A7P0T822;H0Y4Q2;A0A7P0TB21;A0A7P0TB62	Q8NFP4;Q8NFP4-2;A0A3B3IU48;H0YA23;A0A7P0T822;H0Y4Q2;A0A7P0TB21;A0A7P0TB62	MAM domain-containing glycosylphosphatidylinositol anchor protein 1	MDGA1	+	+						+					+									1.9527	-5.50382	4.90675	-4.23669	1.91668	-0.0892212	0.0414171	1.72799	1.60922	-0.110693	0.0847796	-0.175241	0.283357	-4.87025	3.46278	0.819383	0.635571	-0.142967	0.161067	-1.39795	1.33086
Q8TCT9;A0A3B3IUB5;Q8TCT9-5;Q8TCT9-2;A0A075B6F6;A0A0S2Z6F0;A0A3B3IT72;Q8TCT9-4;A0A0C4DGU3	Q8TCT9;A0A3B3IUB5;Q8TCT9-5;Q8TCT9-2;A0A075B6F6;A0A0S2Z6F0;A0A3B3IT72;Q8TCT9-4	Minor histocompatibility antigen H13	HM13																				A22.003	MEROPS	0.029653	0.651897	0.702671	-0.0362661	0.0185562	-1.00332	0.789317	-0.0559227	0.0338634	0.321353	0.331835	-0.00511956	0.00336951	0.307815	0.251617	-0.529621	0.458934	0.158117	0.158522	-0.0212295	0.0268982
Q9Y287;A0A3B3IUC0;A0A3B3ISG3;Q9Y287-2	Q9Y287;A0A3B3IUC0	Integral membrane protein 2B;BRI2, membrane form;BRI2 intracellular domain;BRI2C, soluble form;Bri23 peptide	ITM2B																						1.624	0.533034	0.997099	2.16275	1.89319	1.91619	1.05092	1.59636	0.973151	0.509673	0.157206	0.257826	0.100747	1.34789	1.39737	1.75627	1.31428	0.38375	0.150557	1.16264	1.53776
P09467;A0A3B3IUC7;Q5VZC3;A0A804HJK9	P09467;A0A3B3IUC7	Fructose-1,6-bisphosphatase 1	FBP1																						1.0664	1.12974	1.1616	1.61641	1.51668	-0.699909	0.494967	1.04916	0.906334	0.703405	0.812958	0.781894	1.49785	1.37308	1.77629	0.174625	0.11265	0.74265	1.36243	0.76345	1.85224
P35659;H0Y993;A0A494C028;P35659-2;B4DFG0;H0Y8X0;D6RDA2;A0A494C198;D6R9L5	P35659;H0Y993;A0A494C028;P35659-2;B4DFG0;H0Y8X0;D6RDA2;A0A494C198	Protein DEK	DEK	+					+																0.69138	1.03171	1.28256	0.545794	0.401802	0.899275	0.78715	-0.268909	0.181773	1.25624	2.68044	-0.494282	0.534635	0.788752	0.859699	0.315183	0.224671	0.380977	0.382427	0.494971	1.01342
P23471;A0A494C1B4;A0A494C0U4;A0A494C055;A0A494C087;P23471-2;A0A494C1R4;A0A494C1H9;A0A494C036;P23471-3;A0A494C1F0;A0A494C1J5	P23471;A0A494C1B4;A0A494C0U4;A0A494C055;A0A494C087;P23471-2;A0A494C1R4;A0A494C1H9;A0A494C036;P23471-3	Receptor-type tyrosine-protein phosphatase zeta	PTPRZ1															+	+						1.3266	-0.250235	0.204876	1.40961	1.4893	0.0248182	0.00612731	2.82905	1.1563	-0.643301	0.21755	2.32868	1.0593	0.579689	0.540371	1.42693	0.635393	0.84269	0.333257	0.94977	0.609446
P06132;A0A494C0Q8;A0A494C085;A0A494BZY8;A0A1B0GVZ4;A0A1B0GVN9;A0A494C0S8;Q5T446;H0Y5R6;A0A494C1D8	P06132;A0A494C0Q8;A0A494C085;A0A494BZY8;A0A1B0GVZ4;A0A1B0GVN9;A0A494C0S8;Q5T446	Uroporphyrinogen decarboxylase	UROD																						1.361	-0.16984	0.0790296	0.962847	0.71854	-1.07794	0.281362	-0.562372	0.155198	-3.81544	1.87642	-1.18348	0.697392	0.396504	0.257763	-0.820156	0.259599	-2.49946	1.38087	-0.974372	0.869111
Q9Y279;A0A494C0F5;Q9Y279-2;H7C062;Q9Y279-3	Q9Y279;A0A494C0F5;Q9Y279-2;H7C062	V-set and immunoglobulin domain-containing protein 4	VSIG4																						0.51539	-0.13409	0.0560296	-0.0194244	0.00847714	0.121268	0.0730529	0.799019	0.786594	0.467788	0.483972	0.979294	1.39025	-0.0767574	0.0412594	0.460143	0.467984	0.723541	1.22309	0.368976	0.265081
O95394;A0A8V8TNM1;H0Y987;A0A8V8TMH7;A0A8V8TLT8;A0A494C1Q4;A0A494C0G1;A0A8V8TNH4;A0A8V8TM25;O95394-3;O95394-4;A0A494C163;H0Y8I3;A0A494C099;D6RCD1;A0A8V8TNT6;D6RF77;D6RCQ8;A0A8V8TNG4;D6RC77;A0A8V8TMI1;J3KN95;A0A494C1E2;A0A087WT27	O95394;A0A8V8TNM1;H0Y987;A0A8V8TMH7;A0A8V8TLT8;A0A494C1Q4;A0A494C0G1;A0A8V8TNH4;A0A8V8TM25;O95394-3;O95394-4;A0A494C163;H0Y8I3;A0A494C099;D6RCD1;A0A8V8TNT6;D6RF77;D6RCQ8;A0A8V8TNG4;D6RC77	Phosphoacetylglucosamine mutase	PGM3	+					+																0.16493	0.342284	0.179948	1.16358	0.868474	-1.49613	0.923398	0.916673	0.794773	-1.55658	2.639	-0.078274	0.163518	0.752935	0.591103	-0.289727	0.140681	-0.817429	1.24352	-0.118074	0.118255
Q08188;A0A494C0J7	Q08188;A0A494C0J7	Protein-glutamine gamma-glutamyltransferase E;Protein-glutamine gamma-glutamyltransferase E 50 kDa catalytic chain;Protein-glutamine gamma-glutamyltransferase E 27 kDa non-catalytic chain	TGM3																						1.0768	0.303965	0.172864	1.01258	0.779716	2.09418	1.19957	1.95082	1.02423	-0.882682	0.440921	0.146586	0.0962661	0.65827	0.569776	2.0225	1.68257	-0.368048	0.214637	0.770908	1.02597
A0A494C0X7;P05107;D3DSM0;J3KNI6;E7EVZ9;E5RHE6;E5RK54;E5RIG7;E5RK25	A0A494C0X7;P05107;D3DSM0	Integrin beta-2;Integrin beta	ITGB2															+		CD18					0.4121	0.174188	0.081725	0.0982435	0.045442	-1.26938	0.923978	-0.02214	0.00774582	-0.591737	0.396986	-0.159351	0.0746994	0.136216	0.0826088	-0.645758	0.412166	-0.375544	0.277995	-0.295029	0.151024
Q9H3K6;A0A499FJE1;H3BTW0;A0A0B4J295;H3BVE0;Q9H3K6-2	Q9H3K6;A0A499FJE1;H3BTW0;A0A0B4J295;H3BVE0;Q9H3K6-2	BolA-like protein 2	BOLA2																						0.64748	-0.669452	0.476122	-0.508885	0.398646	-0.332948	0.180462	-0.554189	0.390318	-0.682994	0.336148	-0.0327899	0.0130685	-0.589169	0.51495	-0.443568	0.318025	-0.357892	0.195557	-0.463543	0.650776
Q99674;A0A4W8W4R1;Q99674-2;Q99674-3	Q99674;A0A4W8W4R1	Cell growth regulator with EF hand domain protein 1	CGREF1																						0.06847	-0.388486	0.295543	1.49087	1.21624	-0.895171	0.891347	0.294559	0.288785	-0.507595	0.62569	0.299939	0.506242	0.551192	0.37652	-0.300306	0.268301	-0.103828	0.111934	0.0490195	0.0278478
A0A4W8ZXM2;A0A0B4J1Y9	A0A4W8ZXM2;A0A0B4J1Y9		IGHV3-72																						0.45362	-0.76616	1.07123	-0.496477	1.12157	-1.03056	1.04288	0.853325	0.531454	0.139475	0.0499436	-0.648124	0.35945	-0.631318	1.35459	-0.0886176	0.0480492	-0.254325	0.137559	-0.324753	0.241202
Q13616;A0A590UK34;A0A590UJ21;A0A590UJ50;A0A590UJR3;A0A590UJ56;A0A590UJC4;A0A590UJA0;A0A590UJM8;A0A590UJ97;A0A590UJ59	Q13616;A0A590UK34;A0A590UJ21;A0A590UJ50;A0A590UJR3;A0A590UJ56;A0A590UJC4	Cullin-1	CUL1															+							0.31719	0.428987	0.15418	-1.01126	0.547784	0.613031	0.590292	1.47859	2.25556	-0.315681	0.323213	0.168828	0.312651	-0.291134	0.14042	1.04581	1.74884	-0.0734262	0.0850406	0.227084	0.136898
P48729;U3KPX3;A0A590UJ43;P48729-3;P48729-2;D6REM4;A0A5F9W493;Q8N752;E7ETM0;A0A590UK94;H0Y9X2;U3KQK7;A0A590UJQ7;E5RG27;U3KQ83;D6RGE5	P48729;U3KPX3;A0A590UJ43;P48729-3;P48729-2;D6REM4;A0A5F9W493;Q8N752;E7ETM0;A0A590UK94	Casein kinase I isoform alpha;Casein kinase I isoform alpha-like	CSNK1A1;CSNK1A1L																		CK1a;CK1a2	CSNK1A1;CSNK1A1L			0.62501	0.0703924	0.0469481	-0.613584	0.628496	1.64808	1.9554	0.770375	0.78116	-0.376438	0.260899	1.18592	1.26169	-0.271596	0.240476	1.20923	1.54197	0.404739	0.315984	0.447457	0.827325
Q13303;Q13303-2;Q13303-3;A0A5F9UN28;A0A590UJB6;Q13303-4;A0A590UJJ4;Q13303-5	Q13303;Q13303-2;Q13303-3;A0A5F9UN28;A0A590UJB6;Q13303-4;A0A590UJJ4;Q13303-5	Voltage-gated potassium channel subunit beta-2	KCNAB2															+							0.10267	-0.292296	0.171223	-0.561133	0.609932	-0.266361	0.0989439	1.59993	1.5003	-0.258105	0.310816	0.218983	0.232297	-0.426714	0.38333	0.666786	0.38431	-0.0195608	0.0200565	0.0735035	0.0815099
A0A590UJI0;Q6ZVL6;A0A5F9UK30;Q6ZVL6-2	A0A590UJI0;Q6ZVL6;A0A5F9UK30;Q6ZVL6-2	UPF0606 protein KIAA1549L	KIAA1549L															+							0.34198	-2.65081	1.77465	-1.39017	0.688982	1.30461	1.16804	1.72667	1.83917	-0.591535	1.12241	0.132268	0.191764	-2.02049	1.49664	1.51564	2.16825	-0.229633	0.369504	-0.244829	0.209384
Q13423;A0A590UJM2;A0A590UK29;A0A590UK15;A0A590UJI3;E9PCX7;D6RHU2;A0A590UJA4;A0A590UKC7;D6RAI5	Q13423;A0A590UJM2;A0A590UK29;A0A590UK15;A0A590UJI3;E9PCX7	NAD(P) transhydrogenase, mitochondrial	NNT																						0.089067	0.553857	0.423737	0.181769	0.102255	-0.794775	1.18957	0.590018	0.762713	0.648457	0.727607	-0.796737	0.700686	0.367813	0.284048	-0.102378	0.0968303	-0.0741397	0.0503744	0.0637649	0.0839467
Q9BRK5;A0A5F9UP49;A0A5F9UJX7;Q9BRK5-6;Q9BRK5-2;G3V1E2;Q9BRK5-4;Q9BRK5-3;H0Y3T6;Q9BRK5-5	Q9BRK5;A0A5F9UP49;A0A5F9UJX7;Q9BRK5-6;Q9BRK5-2;G3V1E2;Q9BRK5-4;Q9BRK5-3;H0Y3T6	45 kDa calcium-binding protein	SDF4																						0.1895	0.624923	0.901982	0.93624	1.23603	-0.96339	0.682491	0.226946	0.196871	-0.241436	0.125009	0.230704	0.147999	0.780582	1.43754	-0.368222	0.282896	-0.00536609	0.00342683	0.135665	0.0697486
[truncated: 1,972 more rows]

## Sheet: Table S3
Table 2. List of fifty proteins highlighted by the statistical analysis. The symbol "+" indicate the statistical significance of each protein in each comparison performed in the study.
[truncated: 51 more rows]

[truncated: 2 more sheets: Table S4, Table S5]
